# Supplementary material for: Hydrogen bond based smart polymer for highly selective and tunable capture of multiply phosphorylated peptides
Source: Nat Commun. 2017 Sep 6;8:461. doi: 10.1038/s41467-017-00464-0 (PMC5587758; doi:10.1038/s41467-017-00464-0)
Supplement: Supplementary file 2 — Dataset 1 [file 41467_2017_464_MOESM2_ESM.xlsx]

## Sheet: Phospho (STY)SitesS2+S3+S6
Proteins	Positions within proteins	Leading proteins	Protein	Protein names	Gene names	Fasta headers	Localization prob	Score diff	Number of Phospho (STY)	Leading proteins	Amino acid	Sequence window		Score	Score for localization	Modified sequence	Phospho (STY) Probabilities	Phospho (STY) Score diffs	Position in peptide	Charge	m/z	Mass error [ppm]	Intensity	Best localization raw file
H0YJY0	1	H0YJY0	H0YJY0		FOXN3	>tr|H0YJY0|H0YJY0_HUMAN Forkhead box protein N3 (Fragment) OS=Homo sapiens GN=FOXN3 PE=4 SV=1	0.940191	12.2706	3	H0YJY0	S	_______________SHVSADSNRGYSRGGR	FALSE	47.039	47.039	_(ac)S(ph)HVS(ph)ADSNRGYS(ph)R_	S(0.94)HVS(0.811)ADS(0.198)NRGY(0.067)S(0.984)R	S(12.27)HVS(7.16)ADS(-7.16)NRGY(-13.07)S(19.37)R	1	2	859.292	0.34007	10934	NMP_S3
Q7Z7F0;Q7Z7F0-2;Q7Z7F0-3;Q7Z7F0-4	2;2;2;2	Q7Z7F0	Q7Z7F0	UPF0469 protein KIAA0907	KIAA0907	>sp|Q7Z7F0|K0907_HUMAN UPF0469 protein KIAA0907 OS=Homo sapiens GN=KIAA0907 PE=1 SV=1;>sp|Q7Z7F0-2|K0907_HUMAN Isoform 2 of UPF0469 protein KIAA0907 OS=Homo sapiens GN=KIAA0907;>sp|Q7Z7F0-3|K0907_HUMAN Isoform 3 of UPF0469 protein KIAA0907 OS=Homo sapiens	0.987897	19.3521	1	Q7Z7F0	S	______________MSAGSATHPGAGGRRSK	FALSE	43.184	43.184	_(ac)M(ox)S(ph)AGSATHPGAGGRR_	MS(0.988)AGS(0.011)AT(0.001)HPGAGGRR	MS(19.35)AGS(-19.35)AT(-31.92)HPGAGGRR	2	2	775.83	-0.33412	100240	NMP_S3
P06454;P06454-2;B8ZZQ6	2;2;2	P06454	P06454	Prothymosin alpha;Thymosin alpha-1	PTMA;PTMA	>sp|P06454|PTMA_HUMAN Prothymosin alpha OS=Homo sapiens GN=PTMA PE=1 SV=2;>sp|P06454-2|PTMA_HUMAN Isoform 2 of Prothymosin alpha OS=Homo sapiens GN=PTMA;>tr|B8ZZQ6|B8ZZQ6_HUMAN Prothymosin alpha OS=Homo sapiens GN=PTMA PE=1 SV=1	1	101.496	1	P06454	S	______________MSDAAVDTSSEITTKDL	TRUE	179.74	179.74	_(ac)S(ph)DAAVDTSSEITTK_	S(1)DAAVDTSSEITTK	S(101.5)DAAVDT(-101.5)S(-106.94)S(-125.5)EIT(-164.35)T(-173.85)K	1	2	773.83	0.25766	1325200	NMP_S2
P06454;P06454-2;B8ZZQ6	2;2;2	P06454	P06454	Prothymosin alpha;Thymosin alpha-1	PTMA;PTMA	>sp|P06454|PTMA_HUMAN Prothymosin alpha OS=Homo sapiens GN=PTMA PE=1 SV=2;>sp|P06454-2|PTMA_HUMAN Isoform 2 of Prothymosin alpha OS=Homo sapiens GN=PTMA;>tr|B8ZZQ6|B8ZZQ6_HUMAN Prothymosin alpha OS=Homo sapiens GN=PTMA PE=1 SV=1	0.99997	46.8276	1	P06454	S	______________MSDAAVDTSSEITTKDL	TRUE	70.784	70.784	_(ac)S(ph)DAAVDTSSEITTK_	S(1)DAAVDTSSEITTK	S(46.83)DAAVDT(-46.83)S(-51.02)S(-59.68)EIT(-69.22)T(-69.97)K	1	2	773.83	0.19777	1690100	NMP_S6
P06454;P06454-2;B8ZZQ6	2;2;2	P06454	P06454	Prothymosin alpha;Thymosin alpha-1	PTMA;PTMA	>sp|P06454|PTMA_HUMAN Prothymosin alpha OS=Homo sapiens GN=PTMA PE=1 SV=2;>sp|P06454-2|PTMA_HUMAN Isoform 2 of Prothymosin alpha OS=Homo sapiens GN=PTMA;>tr|B8ZZQ6|B8ZZQ6_HUMAN Prothymosin alpha OS=Homo sapiens GN=PTMA PE=1 SV=1	0.999789	42.5549	1	P06454	S	______________MSDAAVDTSSEITTKDL	FALSE	56.514	56.514	_(ac)S(ph)DAAVDTSSEITTK_	S(1)DAAVDTSSEITTK	S(42.55)DAAVDT(-42.55)S(-42.55)S(-42.55)EIT(-46.52)T(-46.52)K	1	2	773.83	0.26763	1630900	NMP_S3
P26368;P26368-2	2;2	P26368	P26368	Splicing factor U2AF 65 kDa subunit	U2AF2	>sp|P26368|U2AF2_HUMAN Splicing factor U2AF 65 kDa subunit OS=Homo sapiens GN=U2AF2 PE=1 SV=4;>sp|P26368-2|U2AF2_HUMAN Isoform 2 of Splicing factor U2AF 65 kDa subunit OS=Homo sapiens GN=U2AF2	1	61.3533	1	P26368	S	______________MSDFDEFERQLNENKQE	TRUE	61.353	61.353	_(ac)S(ph)DFDEFER_	S(1)DFDEFER	S(61.35)DFDEFER	1	2	583.706	-0.057671	1354300	NMP_S2
P26368;P26368-2	2;2	P26368	P26368	Splicing factor U2AF 65 kDa subunit	U2AF2	>sp|P26368|U2AF2_HUMAN Splicing factor U2AF 65 kDa subunit OS=Homo sapiens GN=U2AF2 PE=1 SV=4;>sp|P26368-2|U2AF2_HUMAN Isoform 2 of Splicing factor U2AF 65 kDa subunit OS=Homo sapiens GN=U2AF2	1	41.3995	1	P26368	S	______________MSDFDEFERQLNENKQE	FALSE	41.399	41.399	_(ac)S(ph)DFDEFER_	S(1)DFDEFER	S(41.4)DFDEFER	1	2	583.706	-0.22525	1040200	NMP_S6
P61244-2;G3V2R5;G3V563;Q6V3B1	2;2;2;2	P61244-2	P61244-2		MAX;MAX;MAX	>sp|P61244-2|MAX_HUMAN Isoform 2 of Protein max OS=Homo sapiens GN=MAX;>tr|G3V2R5|G3V2R5_HUMAN Protein max OS=Homo sapiens GN=MAX PE=1 SV=1;>tr|G3V563|G3V563_HUMAN Protein max OS=Homo sapiens GN=MAX PE=1 SV=1;>tr|Q6V3B1|Q6V3B1_HUMAN MAX protein OS=Homo sap	1	119.555	1	P61244-2	S	______________MSDNDDIEVESDADKRA	TRUE	143.57	143.57	_(ac)S(ph)DNDDIEVESDADKR_	S(1)DNDDIEVESDADKR	S(119.56)DNDDIEVES(-119.56)DADKR	1	2	915.357	-0.31706	1280000	NMP_S3
P61244-2;G3V2R5;G3V563;Q6V3B1	2;2;2;2	P61244-2	P61244-2		MAX;MAX;MAX	>sp|P61244-2|MAX_HUMAN Isoform 2 of Protein max OS=Homo sapiens GN=MAX;>tr|G3V2R5|G3V2R5_HUMAN Protein max OS=Homo sapiens GN=MAX PE=1 SV=1;>tr|G3V563|G3V563_HUMAN Protein max OS=Homo sapiens GN=MAX PE=1 SV=1;>tr|Q6V3B1|Q6V3B1_HUMAN MAX protein OS=Homo sap	1	105.997	1;2	P61244-2	S	______________MSDNDDIEVESDADKRA	TRUE	106	106	_(ac)S(ph)DNDDIEVES(ph)DADKR_	S(1)DNDDIEVES(1)DADKR	S(106)DNDDIEVES(106)DADKR	1	2	955.34	-0.14795	1101200	NMP_S2
P61244-2;G3V2R5;G3V563;Q6V3B1	2;2;2;2	P61244-2	P61244-2		MAX;MAX;MAX	>sp|P61244-2|MAX_HUMAN Isoform 2 of Protein max OS=Homo sapiens GN=MAX;>tr|G3V2R5|G3V2R5_HUMAN Protein max OS=Homo sapiens GN=MAX PE=1 SV=1;>tr|G3V563|G3V563_HUMAN Protein max OS=Homo sapiens GN=MAX PE=1 SV=1;>tr|Q6V3B1|Q6V3B1_HUMAN MAX protein OS=Homo sap	1	82.3596	1;2	P61244-2	S	______________MSDNDDIEVESDADKRA	FALSE	112.58	82.36	_(ac)S(ph)DNDDIEVES(ph)DADKR_	S(1)DNDDIEVES(1)DADKR	S(82.36)DNDDIEVES(82.36)DADKR	1	2	955.34	-0.56849	1083800	NMP_S6
P61244;P61244-4;G3V5L1;P61244-3;P61244-5;P61244-6	2;2;2;2;2;2	P61244	P61244	Protein max	MAX;MAX	>sp|P61244|MAX_HUMAN Protein max OS=Homo sapiens GN=MAX PE=1 SV=1;>sp|P61244-4|MAX_HUMAN Isoform 4 of Protein max OS=Homo sapiens GN=MAX;>tr|G3V5L1|G3V5L1_HUMAN Protein max OS=Homo sapiens GN=MAX PE=1 SV=1;>sp|P61244-3|MAX_HUMAN Isoform 3 of Protein max OS	1	110.405	2	P61244	S	______________MSDNDDIEVESDEEQPR	TRUE	110.4	110.4	_(ac)S(ph)DNDDIEVES(ph)DEEQPR_	S(1)DNDDIEVES(1)DEEQPR	S(110.4)DNDDIEVES(110.4)DEEQPR	1	2	1039.86	0.74566	84708	NMP_S6
P61244;P61244-4;G3V5L1;P61244-3;P61244-5;P61244-6	2;2;2;2;2;2	P61244	P61244	Protein max	MAX;MAX	>sp|P61244|MAX_HUMAN Protein max OS=Homo sapiens GN=MAX PE=1 SV=1;>sp|P61244-4|MAX_HUMAN Isoform 4 of Protein max OS=Homo sapiens GN=MAX;>tr|G3V5L1|G3V5L1_HUMAN Protein max OS=Homo sapiens GN=MAX PE=1 SV=1;>sp|P61244-3|MAX_HUMAN Isoform 3 of Protein max OS	1	95.1222	2	P61244	S	______________MSDNDDIEVESDEEQPR	TRUE	95.122	95.122	_(ac)S(ph)DNDDIEVES(ph)DEEQPR_	S(1)DNDDIEVES(1)DEEQPR	S(95.12)DNDDIEVES(95.12)DEEQPR	1	2	1039.86	0.20007	110720	NMP_S3
P61244;P61244-4;G3V5L1;P61244-3;P61244-5;P61244-6	2;2;2;2;2;2	P61244	P61244	Protein max	MAX;MAX	>sp|P61244|MAX_HUMAN Protein max OS=Homo sapiens GN=MAX PE=1 SV=1;>sp|P61244-4|MAX_HUMAN Isoform 4 of Protein max OS=Homo sapiens GN=MAX;>tr|G3V5L1|G3V5L1_HUMAN Protein max OS=Homo sapiens GN=MAX PE=1 SV=1;>sp|P61244-3|MAX_HUMAN Isoform 3 of Protein max OS	1	52.0897	2	P61244	S	______________MSDNDDIEVESDEEQPR	FALSE	52.09	52.09	_(ac)S(ph)DNDDIEVES(ph)DEEQPR_	S(1)DNDDIEVES(1)DEEQPR	S(52.09)DNDDIEVES(52.09)DEEQPR	1	2	1039.86	1.411	56844	NMP_S2
P62995	2	P62995	P62995	Transformer-2 protein homolog beta	TRA2B	>sp|P62995|TRA2B_HUMAN Transformer-2 protein homolog beta OS=Homo sapiens GN=TRA2B PE=1 SV=1	0.836778	7.09833	2	P62995	S	______________MSDSGEQNYGERESRSA	TRUE	117.48	117.48	_(ac)S(ph)DSGEQNYGERES(ph)R_	S(0.837)DS(0.163)GEQNYGERES(1)R	S(7.1)DS(-7.1)GEQNY(-70.68)GERES(76.06)R	1	2	908.315	-0.013683	2356300	NMP_S2
P62995;P62995-2	2;2	P62995	P62995	Transformer-2 protein homolog beta	TRA2B	>sp|P62995|TRA2B_HUMAN Transformer-2 protein homolog beta OS=Homo sapiens GN=TRA2B PE=1 SV=1;>sp|P62995-2|TRA2B_HUMAN Isoform 2 of Transformer-2 protein homolog beta OS=Homo sapiens GN=TRA2B	0.834783	7.03547	1;2	P62995	S	______________MSDSGEQNYGERESRSA	FALSE	80.752	71.279	_(ac)S(ph)DSGEQNYGER_	S(0.835)DS(0.165)GEQNYGER	S(7.04)DS(-7.04)GEQNY(-49.05)GER	1	2	682.244	0.024854	1958700	NMP_S6
Q13595;F8WEH2	2;2	Q13595	Q13595	Transformer-2 protein homolog alpha	TRA2A;TRA2A	>sp|Q13595|TRA2A_HUMAN Transformer-2 protein homolog alpha OS=Homo sapiens GN=TRA2A PE=1 SV=1;>tr|F8WEH2|F8WEH2_HUMAN Transformer-2 protein homolog alpha OS=Homo sapiens GN=TRA2A PE=1 SV=1	1	160.78	1	Q13595	S	______________MSDVEENNFEGRESRSQ	TRUE	160.78	160.78	_(ac)S(ph)DVEENNFEGR_	S(1)DVEENNFEGR	S(160.78)DVEENNFEGR	1	2	709.267	-0.17618	157950	NMP_S2
Q13595;F8WEH2	2;2	Q13595	Q13595	Transformer-2 protein homolog alpha	TRA2A;TRA2A	>sp|Q13595|TRA2A_HUMAN Transformer-2 protein homolog alpha OS=Homo sapiens GN=TRA2A PE=1 SV=1;>tr|F8WEH2|F8WEH2_HUMAN Transformer-2 protein homolog alpha OS=Homo sapiens GN=TRA2A PE=1 SV=1	1	123.758	1	Q13595	S	______________MSDVEENNFEGRESRSQ	FALSE	123.76	123.76	_(ac)S(ph)DVEENNFEGR_	S(1)DVEENNFEGR	S(123.76)DVEENNFEGR	1	2	709.267	0.47532	157880	NMP_S6
F8W6G1;Q9UHY1;C9JHZ6;C9JDW7	2;2;2;2	F8W6G1	F8W6G1	Nuclear receptor-binding protein	NRBP1;NRBP1;NRBP1;NRBP1	>tr|F8W6G1|F8W6G1_HUMAN Nuclear receptor-binding protein OS=Homo sapiens GN=NRBP1 PE=1 SV=1;>sp|Q9UHY1|NRBP_HUMAN Nuclear receptor-binding protein OS=Homo sapiens GN=NRBP1 PE=1 SV=1;>tr|C9JHZ6|C9JHZ6_HUMAN Nuclear receptor-binding protein (Fragment) OS=Hom	0.996151	24.3496	1	F8W6G1	S	______________MSEGESQTVLSSGSDPK	TRUE	168.3	168.3	_(ac)S(ph)EGESQTVLSSGSDPK_	S(0.996)EGES(0.004)QTVLSSGSDPK	S(24.35)EGES(-24.35)QT(-37.21)VLS(-80.03)S(-101.52)GS(-132.67)DPK	1	2	865.362	0.60696	147430	NMP_S2
F8W6G1;Q9UHY1;C9JHZ6;C9JDW7	2;2;2;2	F8W6G1	F8W6G1	Nuclear receptor-binding protein	NRBP1;NRBP1;NRBP1;NRBP1	>tr|F8W6G1|F8W6G1_HUMAN Nuclear receptor-binding protein OS=Homo sapiens GN=NRBP1 PE=1 SV=1;>sp|Q9UHY1|NRBP_HUMAN Nuclear receptor-binding protein OS=Homo sapiens GN=NRBP1 PE=1 SV=1;>tr|C9JHZ6|C9JHZ6_HUMAN Nuclear receptor-binding protein (Fragment) OS=Hom	0.96559	15.4118	1	F8W6G1	S	______________MSEGESQTVLSSGSDPK	FALSE	93.5	93.5	_(ac)S(ph)EGESQTVLSSGSDPK_	S(0.966)EGES(0.028)QT(0.007)VLSSGSDPK	S(15.41)EGES(-15.41)QT(-21.63)VLS(-66.17)S(-75.34)GS(-74.58)DPK	1	2	865.362	0.47667	159090	NMP_S3
P16401	2	P16401	P16401	Histone H1.5	HIST1H1B	>sp|P16401|H15_HUMAN Histone H1.5 OS=Homo sapiens GN=HIST1H1B PE=1 SV=3	0.928055	11.1057	1;2	P16401	S	______________MSETAPAETATPAPVEK	FALSE	114.99	114.99	_(ac)S(ph)ETAPAETATPAPVEK_	S(0.928)ET(0.072)APAETATPAPVEK	S(11.11)ET(-11.11)APAET(-71.04)AT(-94.74)PAPVEK	1	2	860.887	-0.060294	317160	NMP_S6
P20042	2	P20042	P20042	Eukaryotic translation initiation factor 2 subunit 2	EIF2S2	>sp|P20042|IF2B_HUMAN Eukaryotic translation initiation factor 2 subunit 2 OS=Homo sapiens GN=EIF2S2 PE=1 SV=2	1	108.006	1	P20042	S	______________MSGDEMIFDPTMSKKKK	TRUE	118.2	113.59	_(ac)S(ph)GDEMIFDPTMSK_	S(1)GDEMIFDPTMSK	S(108.01)GDEMIFDPT(-108.01)MS(-108.23)K	1	2	790.306	0.070872	1106100	NMP_S6
P20042	2	P20042	P20042	Eukaryotic translation initiation factor 2 subunit 2	EIF2S2	>sp|P20042|IF2B_HUMAN Eukaryotic translation initiation factor 2 subunit 2 OS=Homo sapiens GN=EIF2S2 PE=1 SV=2	1	92.2594	1	P20042	S	______________MSGDEMIFDPTMSKKKK	TRUE	117	105.14	_(ac)S(ph)GDEM(ox)IFDPTM(ox)SK_	S(1)GDEMIFDPTMSK	S(92.26)GDEMIFDPT(-92.26)MS(-102.99)K	1	2	806.301	-0.16191	878530	NMP_S3
P20042	2	P20042	P20042	Eukaryotic translation initiation factor 2 subunit 2	EIF2S2	>sp|P20042|IF2B_HUMAN Eukaryotic translation initiation factor 2 subunit 2 OS=Homo sapiens GN=EIF2S2 PE=1 SV=2	1	89.8836	1	P20042	S	______________MSGDEMIFDPTMSKKKK	FALSE	122.63	98.676	_(ac)S(ph)GDEMIFDPTMSK_	S(1)GDEMIFDPTMSK	S(89.88)GDEMIFDPT(-89.88)MS(-97.37)K	1	2	790.306	-0.022379	1049800	NMP_S2
Q9UQ80;F8VR77	2;2	Q9UQ80	Q9UQ80	Proliferation-associated protein 2G4	PA2G4;PA2G4	>sp|Q9UQ80|PA2G4_HUMAN Proliferation-associated protein 2G4 OS=Homo sapiens GN=PA2G4 PE=1 SV=3;>tr|F8VR77|F8VR77_HUMAN Proliferation-associated protein 2G4 OS=Homo sapiens GN=PA2G4 PE=1 SV=1	0.998518	28.285	1	Q9UQ80	S	______________MSGEDEQQEQTIAEDLV	TRUE	79.143	79.143	_(ac)S(ph)GEDEQQEQTIAEDLVVTK_	S(0.999)GEDEQQEQT(0.001)IAEDLVVTK	S(28.28)GEDEQQEQT(-28.28)IAEDLVVT(-67.57)K	1	3	747.665	-0.0069288	1237200	NMP_S2
Q9UQ80;F8VR77	2;2	Q9UQ80	Q9UQ80	Proliferation-associated protein 2G4	PA2G4;PA2G4	>sp|Q9UQ80|PA2G4_HUMAN Proliferation-associated protein 2G4 OS=Homo sapiens GN=PA2G4 PE=1 SV=3;>tr|F8VR77|F8VR77_HUMAN Proliferation-associated protein 2G4 OS=Homo sapiens GN=PA2G4 PE=1 SV=1	0.987763	19.07	1	Q9UQ80	S	______________MSGEDEQQEQTIAEDLV	TRUE	80.061	80.061	_(ac)S(ph)GEDEQQEQTIAEDLVVTK_	S(0.988)GEDEQQEQT(0.012)IAEDLVVTK	S(19.07)GEDEQQEQT(-19.07)IAEDLVVT(-60.52)K	1	2	1120.99	-0.12482	3382600	NMP_S6
Q9UQ80;F8VR77	2;2	Q9UQ80	Q9UQ80	Proliferation-associated protein 2G4	PA2G4;PA2G4	>sp|Q9UQ80|PA2G4_HUMAN Proliferation-associated protein 2G4 OS=Homo sapiens GN=PA2G4 PE=1 SV=3;>tr|F8VR77|F8VR77_HUMAN Proliferation-associated protein 2G4 OS=Homo sapiens GN=PA2G4 PE=1 SV=1	0.953226	13.092	1	Q9UQ80	S	______________MSGEDEQQEQTIAEDLV	FALSE	66.871	66.871	_(ac)S(ph)GEDEQQEQTIAEDLVVTK_	S(0.953)GEDEQQEQT(0.047)IAEDLVVTK	S(13.09)GEDEQQEQT(-13.09)IAEDLVVT(-62.43)K	1	3	747.665	-0.24325	1276400	NMP_S3
Q13541	2	Q13541	Q13541	Eukaryotic translation initiation factor 4E-binding protein 1	EIF4EBP1	>sp|Q13541|4EBP1_HUMAN Eukaryotic translation initiation factor 4E-binding protein 1 OS=Homo sapiens GN=EIF4EBP1 PE=1 SV=3	0.80831	9.29971	2	Q13541	S	______________MSGGSSCSQTPSRAIPA	FALSE	33.666	33.666	_(ac)M(ox)S(ph)GGSSCSQTPSRAIPAT(ph)RR_	MS(0.808)GGS(0.126)S(0.064)CS(0.031)QT(0.059)PS(0.065)RAIPAT(0.847)RR	MS(9.3)GGS(-9.3)S(-13.53)CS(-17.68)QT(-13.5)PS(-13.5)RAIPAT(13.5)RR	2	4	581.993	-0.76625	114060	NMP_S3
Q9BX40;Q9BX40-2;Q5TBQ0;Q5TBQ1;A0A0C4DFV2	2;2;2;2;2	Q9BX40	Q9BX40	Protein LSM14 homolog B	LSM14B;LSM14B;LSM14B	>sp|Q9BX40|LS14B_HUMAN Protein LSM14 homolog B OS=Homo sapiens GN=LSM14B PE=1 SV=1;>sp|Q9BX40-2|LS14B_HUMAN Isoform 2 of Protein LSM14 homolog B OS=Homo sapiens GN=LSM14B;>tr|Q5TBQ0|Q5TBQ0_HUMAN Protein LSM14 homolog B (Fragment) OS=Homo sapiens GN=LSM14B	0.892532	4.92103	5	Q9BX40	S	______________MSGSSGTPYLGSKISLI	FALSE	52.569	52.569	_S(ph)GS(ph)SGT(ph)PY(ph)LGSKIS(ph)LISK_	S(0.893)GS(0.611)S(0.611)GT(0.834)PY(0.534)LGS(0.517)KIS(0.926)LIS(0.074)K	S(4.92)GS(0)S(0)GT(4.93)PY(0)LGS(0)KIS(11.18)LIS(-11.18)K	1	2	1091.4	1.9209	88153	NMP_S3
CON__P08729;CON__Q3KNV1;P08729	2;2;2	CON__P08729	CON__P08729	Keratin, type II cytoskeletal 7	KRT7	>P08729 SWISS-PROT:P08729 Tax_Id=9606 Gene_Symbol=KRT7 Keratin, type II cytoskeletal 7;>Q3KNV1 TREMBL:Q3KNV1;Q96GE1 Tax_Id=9606 Gene_Symbol=KRT7 keratin 7;>sp|P08729|K2C7_HUMAN Keratin, type II cytoskeletal 7 OS=Homo sapiens GN=KRT7 PE=1 SV=5	0.996345	23.7618	3	CON__P08729	S	______________MSIHFSSPVFTSRSAAF	FALSE	43.604	43.604	_(ac)S(ph)IHFS(ph)SPVFT(ph)SR_	S(0.996)IHFS(0.814)S(0.224)PVFT(0.779)S(0.187)R	S(23.76)IHFS(6.28)S(-6.28)PVFT(6.28)S(-6.28)R	1	2	823.806	-4.9918	7058.5	NMP_S6
Q96PN6-2	2	Q96PN6-2	Q96PN6-2			>sp|Q96PN6-2|ADCYA_HUMAN Isoform 2 of Adenylate cyclase type 10 OS=Homo sapiens GN=ADCY10	1	34.1785	2	Q96PN6-2	S	______________MSLSEGDALLALWRVER	FALSE	34.179	34.179	_(ac)MS(ph)LS(ph)EGDALLALWR_	MS(1)LS(1)EGDALLALWR	MS(34.18)LS(34.18)EGDALLALWR	2	3	588.587	-4.886	0	NMP_S2
Q5HYA8-3	2	Q5HYA8-3	Q5HYA8-3			>sp|Q5HYA8-3|MKS3_HUMAN Isoform 2 of Meckelin OS=Homo sapiens GN=TMEM67	1	45.8792	3	Q5HYA8-3	S	______________MSLSHWPYFRLVLNFRP	FALSE	45.879	45.879	_S(ph)LS(ph)HWPY(ph)FR_	S(1)LS(1)HWPY(1)FR	S(45.88)LS(45.88)HWPY(45.88)FR	1	2	716.748	3.6	0	NMP_S3
H3BTA1;H3BTF7	2;2	H3BTA1	H3BTA1		GRAMD2;GRAMD2	>tr|H3BTA1|H3BTA1_HUMAN GRAM domain-containing protein 2 (Fragment) OS=Homo sapiens GN=GRAMD2 PE=1 SV=1;>tr|H3BTF7|H3BTF7_HUMAN GRAM domain-containing protein 2 OS=Homo sapiens GN=GRAMD2 PE=1 SV=1	0.999721	36.0618	3	H3BTA1	S	______________MSNQQMHRKTASLNSPV	FALSE	55.881	55.881	_(ac)S(ph)NQQM(ox)HRKT(ph)ASLNS(ph)PVSCK_	S(1)NQQMHRKT(0.963)AS(0.214)LNS(0.725)PVS(0.098)CK	S(36.06)NQQMHRKT(13.77)AS(-5.85)LNS(5.85)PVS(-8.86)CK	1	3	824.326	3.3114	65000	NMP_S6
CON__O95678;O95678	2;2	CON__O95678	CON__O95678	Keratin, type II cytoskeletal 75	KRT75	>O95678 SWISS-PROT:O95678 Tax_Id=9606 Gene_Symbol=KRT75 Keratin, type II cytoskeletal 75;>sp|O95678|K2C75_HUMAN Keratin, type II cytoskeletal 75 OS=Homo sapiens GN=KRT75 PE=1 SV=2	0.794628	4.75327	3	CON__O95678	S	______________MSRQSSITFQSGSRRGF	FALSE	36.111	36.111	_(ac)M(ox)S(ph)RQS(ph)SITFQS(ph)GSR_	MS(0.795)RQS(0.693)S(0.307)IT(0.411)FQS(0.667)GS(0.127)R	MS(4.75)RQS(4.75)S(-4.75)IT(-4.75)FQS(5)GS(-8.5)R	2	2	935.336	2.9381	409700	NMP_S6
Q15398;Q15398-3;G3V4E5;G3V543	2;2;2;2	Q15398	Q15398	Disks large-associated protein 5	DLGAP5;DLGAP5;DLGAP5	>sp|Q15398|DLGP5_HUMAN Disks large-associated protein 5 OS=Homo sapiens GN=DLGAP5 PE=1 SV=2;>sp|Q15398-3|DLGP5_HUMAN Isoform 3 of Disks large-associated protein 5 OS=Homo sapiens GN=DLGAP5;>tr|G3V4E5|G3V4E5_HUMAN Disks large-associated protein 5 (Fragment)	0.837202	4.24521	2	Q15398	S	______________MSSSHFASRHRKDISTE	FALSE	32.159	32.159	_(ac)M(ox)S(ph)S(ph)SHFASRHR_	MS(0.837)S(0.573)S(0.569)HFAS(0.021)RHR	MS(4.25)S(0)S(0)HFAS(-14.99)RHR	2	2	760.779	0.037737	0	NMP_S2
Q9H765;F5GZZ3;F5H6A7;F5H7B4;F5H772;F5H5S9;F5GYF0;F5H243;F5H023;F8VS92	2;2;2;2;2;2;2;2;2;2	Q9H765	Q9H765	Ankyrin repeat and SOCS box protein 8	ASB8;ASB8;ASB8;ASB8;ASB8;ASB8;ASB8;ASB8;ASB8;ASB8	>sp|Q9H765|ASB8_HUMAN Ankyrin repeat and SOCS box protein 8 OS=Homo sapiens GN=ASB8 PE=2 SV=1;>tr|F5GZZ3|F5GZZ3_HUMAN Ankyrin repeat and SOCS box protein 8 (Fragment) OS=Homo sapiens GN=ASB8 PE=1 SV=1;>tr|F5H6A7|F5H6A7_HUMAN Ankyrin repeat and SOCS box pro	0.62154	4.52419	4	Q9H765	S	______________MSSSMWYIMQSIQSKYS	FALSE	42.118	42.118	_M(ox)S(ph)S(ph)S(ph)M(ox)WYIMQS(ph)IQSK_	MS(0.622)S(0.689)S(0.689)MWY(0.644)IMQS(0.943)IQS(0.413)K	MS(4.52)S(3.93)S(3.93)MWY(-3.93)IMQS(11.53)IQS(-3.93)K	2	3	720.231	-0.75349	139750	NMP_S6
H0YMK0	2	H0YMK0	H0YMK0		C15orf38-AP3S2	>tr|H0YMK0|H0YMK0_HUMAN Protein C15orf38-AP3S2 (Fragment) OS=Homo sapiens GN=C15orf38-AP3S2 PE=4 SV=1	0.985213	17.6387	3	H0YMK0	S	______________MSSYNSLAKLEAGTVTK	FALSE	101.01	101.01	_(ac)MS(ph)S(ph)YNS(ph)LAKLEAGTVTK_	MS(0.985)S(0.9)Y(0.141)NS(0.973)LAKLEAGTVTK	MS(17.64)S(9.35)Y(-9.35)NS(15.02)LAKLEAGT(-57.38)VT(-64.96)K	2	2	1041.42	-0.95597	26523	NMP_S3
F5H1S9	2	F5H1S9	F5H1S9	Pseudouridine synthase	PUS1	>tr|F5H1S9|F5H1S9_HUMAN tRNA pseudouridine synthase OS=Homo sapiens GN=PUS1 PE=1 SV=1	0.96723	18.9893	2	F5H1S9	S	______________MSVAAHTCNLSTSGGQR	FALSE	35.304	35.304	_(ac)M(ox)S(ph)VAAHT(ph)CNLSTSGGQRSK_	MS(0.967)VAAHT(0.956)CNLS(0.026)T(0.036)S(0.009)GGQRS(0.005)K	MS(18.99)VAAHT(17.95)CNLS(-18.99)T(-17.95)S(-25.55)GGQRS(-28.82)K	2	2	1105.44	-0.33218	30899	NMP_S3
H0YE20	2	H0YE20	H0YE20		FGFR1	>tr|H0YE20|H0YE20_HUMAN Fibroblast growth factor receptor 1 (Fragment) OS=Homo sapiens GN=FGFR1 PE=1 SV=1	1	57.9727	4	H0YE20	S	______________VSCAYQVARGMEYLASK	FALSE	57.973	57.973	_(ac)VS(ph)CAY(ph)QVARGMEY(ph)LAS(ph)KK_	VS(1)CAY(1)QVARGMEY(1)LAS(1)KK	VS(57.97)CAY(57.97)QVARGMEY(57.97)LAS(57.97)KK	2	3	808.305	3.8781	89248	NMP_S6
P23528;E9PP50;E9PS23	3;3;3	P23528	P23528	Cofilin-1	CFL1;CFL1;CFL1	>sp|P23528|COF1_HUMAN Cofilin-1 OS=Homo sapiens GN=CFL1 PE=1 SV=3;>tr|E9PP50|E9PP50_HUMAN Cofilin-1 (Fragment) OS=Homo sapiens GN=CFL1 PE=1 SV=6;>tr|E9PS23|E9PS23_HUMAN Cofilin-1 (Fragment) OS=Homo sapiens GN=CFL1 PE=1 SV=6	0.999981	47.1547	1	P23528	S	_____________MASGVAVSDGVIKVFNDM	TRUE	83.499	83.499	_(ac)AS(ph)GVAVSDGVIK_	AS(1)GVAVSDGVIK	AS(47.15)GVAVS(-47.15)DGVIK	2	2	612.797	-0.15809	68892	NMP_S6
P23528;E9PP50;E9PS23	3;3;3	P23528	P23528	Cofilin-1	CFL1;CFL1;CFL1	>sp|P23528|COF1_HUMAN Cofilin-1 OS=Homo sapiens GN=CFL1 PE=1 SV=3;>tr|E9PP50|E9PP50_HUMAN Cofilin-1 (Fragment) OS=Homo sapiens GN=CFL1 PE=1 SV=6;>tr|E9PS23|E9PS23_HUMAN Cofilin-1 (Fragment) OS=Homo sapiens GN=CFL1 PE=1 SV=6	0.999924	41.1652	1	P23528	S	_____________MASGVAVSDGVIKVFNDM	FALSE	76.759	76.759	_(ac)AS(ph)GVAVSDGVIK_	AS(1)GVAVSDGVIK	AS(41.17)GVAVS(-41.17)DGVIK	2	2	612.797	-0.30402	34703	NMP_S2
P60981;F6RFD5	3;3	P60981	P60981	Destrin	DSTN;DSTN	>sp|P60981|DEST_HUMAN Destrin OS=Homo sapiens GN=DSTN PE=1 SV=3;>tr|F6RFD5|F6RFD5_HUMAN Destrin OS=Homo sapiens GN=DSTN PE=1 SV=1	1	103.131	1	P60981	S	_____________MASGVQVADEVCRIFYDM	TRUE	103.13	103.13	_(ac)AS(ph)GVQVADEVCR_	AS(1)GVQVADEVCR	AS(103.13)GVQVADEVCR	2	2	706.797	0.29902	86493	NMP_S6
P60981;F6RFD5	3;3	P60981	P60981	Destrin	DSTN;DSTN	>sp|P60981|DEST_HUMAN Destrin OS=Homo sapiens GN=DSTN PE=1 SV=3;>tr|F6RFD5|F6RFD5_HUMAN Destrin OS=Homo sapiens GN=DSTN PE=1 SV=1	1	51.7258	1	P60981	S	_____________MASGVQVADEVCRIFYDM	FALSE	51.726	51.726	_(ac)AS(ph)GVQVADEVCR_	AS(1)GVQVADEVCR	AS(51.73)GVQVADEVCR	2	2	706.797	-0.025114	43278	NMP_S3
Q13642-5;Q5JXI2	3;3	Q13642-5	Q13642-5		FHL1	>sp|Q13642-5|FHL1_HUMAN Isoform 5 of Four and a half LIM domains protein 1 OS=Homo sapiens GN=FHL1;>tr|Q5JXI2|Q5JXI2_HUMAN Four and a half LIM domains protein 1 OS=Homo sapiens GN=FHL1 PE=1 SV=1	0.999952	47.0664	2	Q13642-5	S	_____________MASHRHSGPSSYKVGTMA	FALSE	56.482	56.482	_(ac)AS(ph)HRHS(ph)GPSSYK_	AS(1)HRHS(0.982)GPS(0.016)S(0.002)YK	AS(47.07)HRHS(17.97)GPS(-17.97)S(-26.75)Y(-42.22)K	2	2	758.293	1.2988	0	NMP_S6
Q7Z4V0-2	3	Q7Z4V0-2	Q7Z4V0-2			>sp|Q7Z4V0-2|ZN438_HUMAN Isoform 2 of Zinc finger protein 438 OS=Homo sapiens GN=ZNF438	0.583009	1.48058	2	Q7Z4V0-2	S	_____________MDSESNIPSGTIQSRKGL	FALSE	41.227	41.227	_(ac)M(ox)DS(ph)ESNIPS(ph)GTIQSR_	MDS(0.583)ES(0.427)NIPS(0.908)GT(0.067)IQS(0.016)R	MDS(1.48)ES(-1.48)NIPS(11.59)GT(-11.59)IQS(-17.27)R	3	2	920.347	0.73214	33627	NMP_S3
Q9NSD5;Q9NSD5-2;F5GZA5;F5H6S9;Q9NSD5-3	3;3;3;3;3	Q9NSD5	Q9NSD5	Sodium- and chloride-dependent GABA transporter 2;Transporter	SLC6A13;SLC6A13;SLC6A13	>sp|Q9NSD5|S6A13_HUMAN Sodium- and chloride-dependent GABA transporter 2 OS=Homo sapiens GN=SLC6A13 PE=1 SV=3;>sp|Q9NSD5-2|S6A13_HUMAN Isoform 2 of Sodium- and chloride-dependent GABA transporter 2 OS=Homo sapiens GN=SLC6A13;>tr|F5GZA5|F5GZA5_HUMAN Sodium-	0.810276	4.93414	3	Q9NSD5	S	_____________MDSRVSGTTSNGETKPVY	FALSE	30.652	30.652	_(ac)M(ox)DS(ph)RVS(ph)GT(ph)TSNGETK_	MDS(0.81)RVS(0.778)GT(0.471)T(0.546)S(0.208)NGET(0.187)K	MDS(4.93)RVS(4.93)GT(0.41)T(-0.41)S(-4.93)NGET(-4.93)K	3	3	623.212	-4.7147	33790	NMP_S6
A1A5C7-2;F8WBC7	3;3	A1A5C7-2	A1A5C7-2		SLC22A23	>sp|A1A5C7-2|S22AN_HUMAN Isoform 2 of Solute carrier family 22 member 23 OS=Homo sapiens GN=SLC22A23;>tr|F8WBC7|F8WBC7_HUMAN Solute carrier family 22 member 23 OS=Homo sapiens GN=SLC22A23 PE=4 SV=1	1	42.109	2	A1A5C7-2	S	_____________MFSTLRFFEGFCLAGIIL	FALSE	42.109	42.109	_(ac)M(ox)FS(ph)T(ph)LR_	MFS(1)T(1)LR	MFS(42.11)T(42.11)LR	3	2	486.669	3.8531	99574	NMP_S6
Q9H898;E5RIF5;Q9H898-2;E5RGZ7;E5RFW2	3;3;3;3;3	Q9H898	Q9H898	Zinc finger matrin-type protein 4	ZMAT4;ZMAT4;ZMAT4;ZMAT4	>sp|Q9H898|ZMAT4_HUMAN Zinc finger matrin-type protein 4 OS=Homo sapiens GN=ZMAT4 PE=1 SV=1;>tr|E5RIF5|E5RIF5_HUMAN Zinc finger matrin-type protein 4 (Fragment) OS=Homo sapiens GN=ZMAT4 PE=1 SV=1;>sp|Q9H898-2|ZMAT4_HUMAN Isoform 2 of Zinc finger matrin-typ	1	54.5979	5	Q9H898	S	_____________MKSSDIDQDLFTDSYCKV	FALSE	54.598	54.598	_(ac)KS(ph)S(ph)DIDQDLFT(ph)DS(ph)Y(ph)CK_	KS(1)S(1)DIDQDLFT(1)DS(1)Y(1)CK	KS(54.6)S(54.6)DIDQDLFT(54.6)DS(54.6)Y(54.6)CK	2	3	788.568	0.92669	9552	NMP_S3
P49715-2	3	P49715-2	P49715-2			>sp|P49715-2|CEBPA_HUMAN Isoform 2 of CCAAT/enhancer-binding protein alpha OS=Homo sapiens GN=CEBPA	0.709359	5.85177	2	P49715-2	S	_____________MSSHLQSPPHAPSSAAFG	FALSE	38.777	38.777	_(ac)SS(ph)HLQSPPHAPSS(ph)AAFGFPR_	S(0.284)S(0.709)HLQS(0.048)PPHAPS(0.295)S(0.664)AAFGFPR	S(-5.85)S(5.85)HLQS(-14.89)PPHAPS(-5.42)S(5.42)AAFGFPR	2	3	760.659	-3.8551	27320	NMP_S6
P78356;P78356-2	3;3	P78356	P78356	Phosphatidylinositol 5-phosphate 4-kinase type-2 beta	PIP4K2B	>sp|P78356|PI42B_HUMAN Phosphatidylinositol 5-phosphate 4-kinase type-2 beta OS=Homo sapiens GN=PIP4K2B PE=1 SV=1;>sp|P78356-2|PI42B_HUMAN Isoform 2 of Phosphatidylinositol 5-phosphate 4-kinase type-2 beta OS=Homo sapiens GN=PIP4K2B	0.797468	7.81833	3	P78356	S	_____________MSSNCTSTTAVAVAPLSA	FALSE	45.639	45.639	_(ac)M(ox)SS(ph)NCTS(ph)T(ph)TAVAVAPLSASKTK_	MS(0.075)S(0.797)NCT(0.237)S(0.873)T(0.756)T(0.232)AVAVAPLS(0.007)AS(0.011)KT(0.011)K	MS(-10.86)S(7.82)NCT(-7.82)S(9.59)T(5.82)T(-5.82)AVAVAPLS(-26.64)AS(-23.05)KT(-23.05)K	3	3	837.338	0.74392	81918	NMP_S6
Q9H765;F5GZZ3;F5H6A7;F5H7B4;F5H772;F5H5S9;F5GYF0;F5H243;F5H023;F8VS92	3;3;3;3;3;3;3;3;3;3	Q9H765	Q9H765	Ankyrin repeat and SOCS box protein 8	ASB8;ASB8;ASB8;ASB8;ASB8;ASB8;ASB8;ASB8;ASB8;ASB8	>sp|Q9H765|ASB8_HUMAN Ankyrin repeat and SOCS box protein 8 OS=Homo sapiens GN=ASB8 PE=2 SV=1;>tr|F5GZZ3|F5GZZ3_HUMAN Ankyrin repeat and SOCS box protein 8 (Fragment) OS=Homo sapiens GN=ASB8 PE=1 SV=1;>tr|F5H6A7|F5H6A7_HUMAN Ankyrin repeat and SOCS box pro	0.689206	3.92897	4	Q9H765	S	_____________MSSSMWYIMQSIQSKYSL	FALSE	42.118	42.118	_M(ox)S(ph)S(ph)S(ph)M(ox)WYIMQS(ph)IQSK_	MS(0.622)S(0.689)S(0.689)MWY(0.644)IMQS(0.943)IQS(0.413)K	MS(4.52)S(3.93)S(3.93)MWY(-3.93)IMQS(11.53)IQS(-3.93)K	3	3	720.231	-0.75349	139750	NMP_S6
H0YMK0	3	H0YMK0	H0YMK0		C15orf38-AP3S2	>tr|H0YMK0|H0YMK0_HUMAN Protein C15orf38-AP3S2 (Fragment) OS=Homo sapiens GN=C15orf38-AP3S2 PE=4 SV=1	0.900331	9.35198	3	H0YMK0	S	_____________MSSYNSLAKLEAGTVTKC	FALSE	101.01	101.01	_(ac)MS(ph)S(ph)YNS(ph)LAKLEAGTVTK_	MS(0.985)S(0.9)Y(0.141)NS(0.973)LAKLEAGTVTK	MS(17.64)S(9.35)Y(-9.35)NS(15.02)LAKLEAGT(-57.38)VT(-64.96)K	3	2	1041.42	-0.95597	26523	NMP_S3
Q0VAQ4;S4R3E1;S4R405;A0A0A0MRX0	3;3;3;3	Q0VAQ4	Q0VAQ4	Small cell adhesion glycoprotein	SMAGP	>sp|Q0VAQ4|SMAGP_HUMAN Small cell adhesion glycoprotein OS=Homo sapiens GN=SMAGP PE=1 SV=1;>tr|S4R3E1|S4R3E1_HUMAN Small cell adhesion glycoprotein (Fragment) OS=Homo sapiens GN=SMAGP PE=4 SV=1;>tr|S4R405|S4R405_HUMAN Small cell adhesion glycoprotein OS=Ho	0.891273	8.39717	3	Q0VAQ4	S	_____________MTSLLTTPSPREELMTTP	FALSE	30.872	30.872	_(ac)MTS(ph)LLT(ph)T(ph)PSPR_	MT(0.301)S(0.891)LLT(0.831)T(0.939)PS(0.038)PR	MT(-6.31)S(8.4)LLT(6.31)T(12.77)PS(-16)PR	3	2	743.279	-0.065424	98841	NMP_S3
J3QS81	3	J3QS81	J3QS81			>tr|J3QS81|J3QS81_HUMAN Neuritin-like protein OS=Homo sapiens GN=NRN1L PE=4 SV=1	0.987403	18.882	2	J3QS81	S	_____________MTSMPVPLRSCQAVRRRQ	FALSE	49.31	49.31	_M(ox)T(ph)S(ph)M(ox)PVPLRSCQAVRR_	MT(0.986)S(0.987)MPVPLRS(0.026)CQAVRR	MT(18.54)S(18.88)MPVPLRS(-18.54)CQAVRR	3	3	694.301	-0.24813	13313	NMP_S3
A0A087X0W5	3	A0A087X0W5	A0A087X0W5			>tr|A0A087X0W5|A0A087X0W5_HUMAN Serine/arginine repetitive matrix protein 3 (Fragment) OS=Homo sapiens GN=SRRM3 PE=4 SV=1	0.83619	6.78223	6	A0A087X0W5	S	_____________SGSSHSPSLSSHYSDSRS	FALSE	47.639	47.639	_SGS(ph)S(ph)HSPSLSS(ph)HY(ph)S(ph)DS(ph)R_	S(0.308)GS(0.836)S(0.836)HS(0.046)PS(0.098)LS(0.455)S(0.842)HY(0.819)S(0.835)DS(0.924)R	S(-6.78)GS(6.78)S(6.78)HS(-20.51)PS(-12.55)LS(-6.1)S(6.1)HY(6.78)S(7.45)DS(12.55)R	3	2	1129.29	3.2931	35967	NMP_S3
K7ESC5	3	K7ESC5	K7ESC5			>tr|K7ESC5|K7ESC5_HUMAN Protein FAM198B (Fragment) OS=Homo sapiens GN=FAM198B PE=1 SV=1	0.875115	11.4753	5	K7ESC5	S	_____________UFSTHGSHLDSSSSSVSF	FALSE	47.537	47.537	_UFS(ph)T(ph)HGSHLDSSS(ph)SSVSFHALGILYFPS(ph)LGGY(ph)ESSR_	UFS(0.875)T(0.875)HGS(0.165)HLDS(0.058)S(0.058)S(0.244)S(0.244)S(0.255)VS(0.247)FHALGILY(0.133)FPS(0.793)LGGY(0.601)ES(0.225)S(0.225)R	UFS(11.48)T(11.48)HGS(-11.48)HLDS(-11.48)S(-11.48)S(0)S(0)S(0)VS(0)FHALGILY(-9.18)FPS(11.48)LGGY(5.71)ES(-5.71)S(-5.71)R	3	4	1072.14	0.12658	514370	NMP_S3
Q93100-2;Q93100-4;H3BQ89;H3BV13;I3L3F2	4;4;4;4;4	Q93100-2	Q93100-2		PHKB;PHKB	>sp|Q93100-2|KPBB_HUMAN Isoform 2 of Phosphorylase b kinase regulatory subunit beta OS=Homo sapiens GN=PHKB;>sp|Q93100-4|KPBB_HUMAN Isoform 4 of Phosphorylase b kinase regulatory subunit beta OS=Homo sapiens GN=PHKB;>tr|H3BQ89|H3BQ89_HUMAN Phosphorylase b	0.985048	19.0225	2	Q93100-2	S	____________MACSPDAVVSPSSAFLRSG	FALSE	30.543	30.543	_(ac)ACS(ph)PDAVVS(ph)PSSAFLR_	ACS(0.985)PDAVVS(0.713)PS(0.151)S(0.151)AFLR	ACS(19.02)PDAVVS(7.06)PS(-7.06)S(-7.06)AFLR	3	2	933.381	0.90836	16155	NMP_S6
Q86W24	4	Q86W24	Q86W24	NACHT, LRR and PYD domains-containing protein 14	NLRP14	>sp|Q86W24|NAL14_HUMAN NACHT, LRR and PYD domains-containing protein 14 OS=Homo sapiens GN=NLRP14 PE=1 SV=1	0.873628	3.98814	5	Q86W24	S	____________MADSSSSSFFPDFGLLLYL	FALSE	46.404	46.404	_M(ox)ADS(ph)S(ph)SS(ph)S(ph)FFPDFGLLLY(ph)LEELNK_	MADS(0.874)S(0.683)S(0.683)S(0.899)S(0.874)FFPDFGLLLY(0.986)LEELNK	MADS(3.99)S(0)S(0)S(4.98)S(3.99)FFPDFGLLLY(13.67)LEELNK	4	3	1042.71	-1.2662	1823100	NMP_S6
B7Z596;H0YK48;H7BYY1;F5H7S3;P09493-5;H0YN06	4;4;4;4;4;4	B7Z596	B7Z596		TPM1;TPM1;TPM1;TPM1;TPM1	>tr|B7Z596|B7Z596_HUMAN Tropomyosin alpha-1 chain OS=Homo sapiens GN=TPM1 PE=1 SV=1;>tr|H0YK48|H0YK48_HUMAN Tropomyosin alpha-1 chain OS=Homo sapiens GN=TPM1 PE=1 SV=1;>tr|H7BYY1|H7BYY1_HUMAN Tropomyosin 1 (Alpha), isoform CRA_m OS=Homo sapiens GN=TPM1 PE=	0.708666	4.8626	1	B7Z596	S	____________MAGSSSLEAVRRKIRSLQE	FALSE	30.563	30.563	_(ac)MAGS(ph)SSLEAVRR_	MAGS(0.709)S(0.231)S(0.06)LEAVRR	MAGS(4.86)S(-4.86)S(-10.72)LEAVRR	4	2	693.316	-2.4305	10867	NMP_S3
R4GN89	4	R4GN89	R4GN89			>tr|R4GN89|R4GN89_HUMAN Uncharacterized protein OS=Homo sapiens GN=C16orf74 PE=1 SV=1	0.833219	6.90632	2	R4GN89	S	____________MCVSSSSSSHDEAPVLNDK	FALSE	36.593	36.593	_(ac)MCVS(ph)SS(ph)SSSHDEAPVLNDK_	MCVS(0.833)S(0.288)S(0.733)S(0.095)S(0.037)S(0.014)HDEAPVLNDK	MCVS(6.91)S(-6.49)S(6.49)S(-9.56)S(-13.96)S(-18.5)HDEAPVLNDK	4	3	751.281	-3.8375	29095	NMP_S6
Q8N1W1-6;Q8N1W1;Q8N1W1-3;Q8N1W1-4;Q8N1W1-2;D6RAP0	4;4;4;4;4;4	Q8N1W1-6	Q8N1W1-6	Rho-guanine nucleotide exchange factor	RGNEF;RGNEF	>sp|Q8N1W1-6|ARG28_HUMAN Isoform 6 of Rho guanine nucleotide exchange factor 28 OS=Homo sapiens GN=ARHGEF28;>sp|Q8N1W1|ARG28_HUMAN Rho guanine nucleotide exchange factor 28 OS=Homo sapiens GN=ARHGEF28 PE=1 SV=3;>sp|Q8N1W1-3|ARG28_HUMAN Isoform 3 of Rho gua	0.980691	15.3779	2	Q8N1W1-6	S	____________MELSCSEAPLYGQMMIYAK	FALSE	49.25	49.25	_MELS(ph)CS(ph)EAPLYGQM(ox)MIYAK_	MELS(0.981)CS(0.993)EAPLY(0.019)GQMMIY(0.007)AK	MELS(15.38)CS(21.08)EAPLY(-15.38)GQMMIY(-20.86)AK	4	3	799.981	0.29589	272620	NMP_S3
Q9UBC3-6	4	Q9UBC3-6	Q9UBC3-6			>sp|Q9UBC3-6|DNM3B_HUMAN Isoform 6 of DNA (cytosine-5)-methyltransferase 3B OS=Homo sapiens GN=DNMT3B	1	42.0835	3	Q9UBC3-6	S	____________MEPSPEPPSLESMKGDTRH	FALSE	42.083	42.083	_(ac)EPS(ph)PEPPS(ph)LES(ph)MK_	EPS(1)PEPPS(1)LES(1)MK	EPS(42.08)PEPPS(42.08)LES(42.08)MK	3	2	855.295	3.3438	6737.8	NMP_S3
Q5T0W9	4	Q5T0W9	Q5T0W9	Protein FAM83B	FAM83B	>sp|Q5T0W9|FA83B_HUMAN Protein FAM83B OS=Homo sapiens GN=FAM83B PE=1 SV=1	0.825224	5.80087	3	Q5T0W9	S	____________METSSMLSSLNDECKSDNY	FALSE	60.093	60.093	_M(ox)ETS(ph)S(ph)M(ox)LSS(ph)LNDECK_	MET(0.346)S(0.825)S(0.825)MLS(0.214)S(0.79)LNDECK	MET(-5.8)S(5.8)S(5.8)MLS(-5.8)S(5.8)LNDECK	4	2	1002.31	0.043016	108410	NMP_S3
Q9BXP5;Q9BXP5-3;Q9BXP5-2;Q9BXP5-4;Q9BXP5-5;A0A087X0F4	4;4;4;4;4;4	Q9BXP5	Q9BXP5	Serrate RNA effector molecule homolog	SRRT	>sp|Q9BXP5|SRRT_HUMAN Serrate RNA effector molecule homolog OS=Homo sapiens GN=SRRT PE=1 SV=1;>sp|Q9BXP5-3|SRRT_HUMAN Isoform 3 of Serrate RNA effector molecule homolog OS=Homo sapiens GN=SRRT;>sp|Q9BXP5-2|SRRT_HUMAN Isoform 2 of Serrate RNA effector molec	1	110.925	1	Q9BXP5	S	____________MGDSDDEYDRRRRDKFRRE	TRUE	149.49	149.49	_(ac)GDS(ph)DDEYDRR_	GDS(1)DDEYDRR	GDS(110.92)DDEY(-110.92)DRR	3	2	675.236	-0.2969	2275500	NMP_S3
Q9BXP5;Q9BXP5-3;Q9BXP5-2;Q9BXP5-4;Q9BXP5-5;A0A087X0F4	4;4;4;4;4;4	Q9BXP5	Q9BXP5	Serrate RNA effector molecule homolog	SRRT	>sp|Q9BXP5|SRRT_HUMAN Serrate RNA effector molecule homolog OS=Homo sapiens GN=SRRT PE=1 SV=1;>sp|Q9BXP5-3|SRRT_HUMAN Isoform 3 of Serrate RNA effector molecule homolog OS=Homo sapiens GN=SRRT;>sp|Q9BXP5-2|SRRT_HUMAN Isoform 2 of Serrate RNA effector molec	0.999947	42.7173	1	Q9BXP5	S	____________MGDSDDEYDRRRRDKFRRE	FALSE	101.39	101.39	_(ac)GDS(ph)DDEYDR_	GDS(1)DDEYDR	GDS(42.72)DDEY(-42.72)DR	3	2	597.185	0.13351	293540	NMP_S2
Q9C0I3;Q9C0I3-2;E7EUW0	4;4;4	Q9C0I3	Q9C0I3	Protein FAM190A	FAM190A;FAM190A	>sp|Q9C0I3|CCSE1_HUMAN Serine-rich coiled-coil domain-containing protein 1 OS=Homo sapiens GN=CCSER1 PE=2 SV=2;>sp|Q9C0I3-2|CCSE1_HUMAN Isoform 2 of Serine-rich coiled-coil domain-containing protein 1 OS=Homo sapiens GN=CCSER1;>tr|E7EUW0|E7EUW0_HUMAN Serin	0.888113	7.87854	3	Q9C0I3	S	____________MGDSGSRRSTLVSRLPIFR	FALSE	33.794	33.794	_(ac)M(ox)GDS(ph)GSRRS(ph)TLVS(ph)R_	MGDS(0.888)GS(0.331)RRS(0.711)T(0.251)LVS(0.819)R	MGDS(7.88)GS(-5.72)RRS(5.72)T(-7.87)LVS(7.87)R	4	2	903.836	0.0074448	0	NMP_S2
Q9H898;E5RIF5;Q9H898-2;E5RGZ7;E5RFW2	4;4;4;4;4	Q9H898	Q9H898	Zinc finger matrin-type protein 4	ZMAT4;ZMAT4;ZMAT4;ZMAT4	>sp|Q9H898|ZMAT4_HUMAN Zinc finger matrin-type protein 4 OS=Homo sapiens GN=ZMAT4 PE=1 SV=1;>tr|E5RIF5|E5RIF5_HUMAN Zinc finger matrin-type protein 4 (Fragment) OS=Homo sapiens GN=ZMAT4 PE=1 SV=1;>sp|Q9H898-2|ZMAT4_HUMAN Isoform 2 of Zinc finger matrin-typ	1	54.5979	5	Q9H898	S	____________MKSSDIDQDLFTDSYCKVC	FALSE	54.598	54.598	_(ac)KS(ph)S(ph)DIDQDLFT(ph)DS(ph)Y(ph)CK_	KS(1)S(1)DIDQDLFT(1)DS(1)Y(1)CK	KS(54.6)S(54.6)DIDQDLFT(54.6)DS(54.6)Y(54.6)CK	3	3	788.568	0.92669	9552	NMP_S3
A0A0K0K1G9	4	A0A0K0K1G9	A0A0K0K1G9			>tr|A0A0K0K1G9|A0A0K0K1G9_HUMAN Protein TRDV1 (Fragment) OS=Homo sapiens GN=TRDV1 PE=4 SV=1	0.949324	18.533	3	A0A0K0K1G9	S	____________MLFSSLLCVFVAFSYSGSS	FALSE	32.121	32.121	_(ac)LFS(ph)S(ph)LLCVFVAFS(ph)YSGSSVAQK_	LFS(0.949)S(0.95)LLCVFVAFS(0.704)Y(0.21)S(0.055)GS(0.066)S(0.066)VAQK	LFS(18.53)S(18.53)LLCVFVAFS(5.78)Y(-5.78)S(-14.11)GS(-14.11)S(-14.11)VAQK	3	3	893.713	-1.8574	13460	NMP_S2
P13535	4	P13535	P13535	Myosin-8	MYH8	>sp|P13535|MYH8_HUMAN Myosin-8 OS=Homo sapiens GN=MYH8 PE=1 SV=3	0.704702	6.41613	2	P13535	S	____________MSASSDAEMAVFGEAAPYL	FALSE	61.962	61.962	_(ac)M(ox)SAS(ph)SDAEM(ox)AVFGEAAPY(ph)LR_	MS(0.161)AS(0.705)S(0.134)DAEMAVFGEAAPY(1)LR	MS(-6.42)AS(6.42)S(-7.19)DAEMAVFGEAAPY(52.9)LR	4	3	779.633	-2.0935	50817	NMP_S6
P62995;P62995-2	4;4	P62995	P62995	Transformer-2 protein homolog beta	TRA2B	>sp|P62995|TRA2B_HUMAN Transformer-2 protein homolog beta OS=Homo sapiens GN=TRA2B PE=1 SV=1;>sp|P62995-2|TRA2B_HUMAN Isoform 2 of Transformer-2 protein homolog beta OS=Homo sapiens GN=TRA2B	0.590616	1.59379	2	P62995	S	____________MSDSGEQNYGERESRSASR	FALSE	78.674	78.674	_(ac)SDS(ph)GEQNYGERES(ph)R_	S(0.409)DS(0.591)GEQNY(0.001)GERES(0.999)R	S(-1.59)DS(1.59)GEQNY(-30.46)GERES(30.46)R	3	2	908.315	-0.071587	1660300	NMP_S3
Q9H7S9	4	Q9H7S9	Q9H7S9	Zinc finger protein 703	ZNF703	>sp|Q9H7S9|ZN703_HUMAN Zinc finger protein 703 OS=Homo sapiens GN=ZNF703 PE=1 SV=1	0.829919	6.88447	1	Q9H7S9	S	____________MSDSPAGSNPRTPESSGSG	FALSE	48.284	48.284	_(ac)MSDS(ph)PAGSNPR_	MS(0.17)DS(0.83)PAGSNPR	MS(-6.88)DS(6.88)PAGS(-45.06)NPR	4	2	620.737	-4.0968	29391	NMP_S6
P09651;P09651-2;F8W6I7;P09651-3;F8W646;F8VTQ5	4;4;4;4;4;4	P09651	P09651	Heterogeneous nuclear ribonucleoprotein A1	HNRNPA1;HNRNPA1;HNRNPA1;HNRNPA1	>sp|P09651|ROA1_HUMAN Heterogeneous nuclear ribonucleoprotein A1 OS=Homo sapiens GN=HNRNPA1 PE=1 SV=5;>sp|P09651-2|ROA1_HUMAN Isoform A1-A of Heterogeneous nuclear ribonucleoprotein A1 OS=Homo sapiens GN=HNRNPA1;>tr|F8W6I7|F8W6I7_HUMAN Heterogeneous nuclea	0.912466	10.04	2	P09651	S	____________MSKSESPKEPEQLRKLFIG	FALSE	49.036	49.036	_(ac)SKS(ph)ES(ph)PKEPEQLR_	S(0.117)KS(0.912)ES(0.971)PKEPEQLR	S(-10.04)KS(10.04)ES(14.83)PKEPEQLR	3	2	858.866	-0.38271	24014	NMP_S6
Q96PN6-2	4	Q96PN6-2	Q96PN6-2			>sp|Q96PN6-2|ADCYA_HUMAN Isoform 2 of Adenylate cyclase type 10 OS=Homo sapiens GN=ADCY10	1	34.1785	2	Q96PN6-2	S	____________MSLSEGDALLALWRVERKQ	FALSE	34.179	34.179	_(ac)MS(ph)LS(ph)EGDALLALWR_	MS(1)LS(1)EGDALLALWR	MS(34.18)LS(34.18)EGDALLALWR	4	3	588.587	-4.886	0	NMP_S2
Q5HYA8-3	4	Q5HYA8-3	Q5HYA8-3			>sp|Q5HYA8-3|MKS3_HUMAN Isoform 2 of Meckelin OS=Homo sapiens GN=TMEM67	1	45.8792	3	Q5HYA8-3	S	____________MSLSHWPYFRLVLNFRPQV	FALSE	45.879	45.879	_S(ph)LS(ph)HWPY(ph)FR_	S(1)LS(1)HWPY(1)FR	S(45.88)LS(45.88)HWPY(45.88)FR	3	2	716.748	3.6	0	NMP_S3
Q9H765;F5GZZ3;F5H6A7;F5H7B4;F5H772;F5H5S9;F5GYF0;F5H243;F5H023;F8VS92	4;4;4;4;4;4;4;4;4;4	Q9H765	Q9H765	Ankyrin repeat and SOCS box protein 8	ASB8;ASB8;ASB8;ASB8;ASB8;ASB8;ASB8;ASB8;ASB8;ASB8	>sp|Q9H765|ASB8_HUMAN Ankyrin repeat and SOCS box protein 8 OS=Homo sapiens GN=ASB8 PE=2 SV=1;>tr|F5GZZ3|F5GZZ3_HUMAN Ankyrin repeat and SOCS box protein 8 (Fragment) OS=Homo sapiens GN=ASB8 PE=1 SV=1;>tr|F5H6A7|F5H6A7_HUMAN Ankyrin repeat and SOCS box pro	0.68921	3.92897	4	Q9H765	S	____________MSSSMWYIMQSIQSKYSLS	FALSE	42.118	42.118	_M(ox)S(ph)S(ph)S(ph)M(ox)WYIMQS(ph)IQSK_	MS(0.622)S(0.689)S(0.689)MWY(0.644)IMQS(0.943)IQS(0.413)K	MS(4.52)S(3.93)S(3.93)MWY(-3.93)IMQS(11.53)IQS(-3.93)K	4	3	720.231	-0.75349	139750	NMP_S6
Q00839;Q00839-2	4;4	Q00839	Q00839	Heterogeneous nuclear ribonucleoprotein U	HNRNPU	>sp|Q00839|HNRPU_HUMAN Heterogeneous nuclear ribonucleoprotein U OS=Homo sapiens GN=HNRNPU PE=1 SV=6;>sp|Q00839-2|HNRPU_HUMAN Isoform Short of Heterogeneous nuclear ribonucleoprotein U OS=Homo sapiens GN=HNRNPU	0.901851	10.2786	1	Q00839	S	____________MSSSPVNVKKLKVSELKEE	FALSE	49.3	49.3	_(ac)SSS(ph)PVNVK_	S(0.014)S(0.085)S(0.902)PVNVK	S(-18.23)S(-10.28)S(10.28)PVNVK	3	2	470.213	0.4859	96458	NMP_S6
C9JV03	4	C9JV03	C9JV03		BTBD11	>tr|C9JV03|C9JV03_HUMAN Ankyrin repeat and BTB/POZ domain-containing protein BTBD11 (Fragment) OS=Homo sapiens GN=BTBD11 PE=1 SV=2	1	56.5476	2	C9JV03	S	____________MVESLHGLDSRKGVLCLPD	FALSE	56.548	56.548	_VES(ph)LHGLDS(ph)RK_	VES(1)LHGLDS(1)RK	VES(56.55)LHGLDS(56.55)RK	3	2	700.802	-3.4625	8808.7	NMP_S6
A0A087X0W5	4	A0A087X0W5	A0A087X0W5			>tr|A0A087X0W5|A0A087X0W5_HUMAN Serine/arginine repetitive matrix protein 3 (Fragment) OS=Homo sapiens GN=SRRM3 PE=4 SV=1	0.836224	6.78223	6	A0A087X0W5	S	____________SGSSHSPSLSSHYSDSRSP	FALSE	47.639	47.639	_SGS(ph)S(ph)HSPSLSS(ph)HY(ph)S(ph)DS(ph)R_	S(0.308)GS(0.836)S(0.836)HS(0.046)PS(0.098)LS(0.455)S(0.842)HY(0.819)S(0.835)DS(0.924)R	S(-6.78)GS(6.78)S(6.78)HS(-20.51)PS(-12.55)LS(-6.1)S(6.1)HY(6.78)S(7.45)DS(12.55)R	4	2	1129.29	3.2931	35967	NMP_S3
H0YJY0	4	H0YJY0	H0YJY0		FOXN3	>tr|H0YJY0|H0YJY0_HUMAN Forkhead box protein N3 (Fragment) OS=Homo sapiens GN=FOXN3 PE=4 SV=1	0.811251	7.1604	3	H0YJY0	S	____________SHVSADSNRGYSRGGRKVP	FALSE	47.039	47.039	_(ac)S(ph)HVS(ph)ADSNRGYS(ph)R_	S(0.94)HVS(0.811)ADS(0.198)NRGY(0.067)S(0.984)R	S(12.27)HVS(7.16)ADS(-7.16)NRGY(-13.07)S(19.37)R	4	2	859.292	0.34007	10934	NMP_S3
H0Y8T0	5	H0Y8T0	H0Y8T0		NAA11	>tr|H0Y8T0|H0Y8T0_HUMAN N-alpha-acetyltransferase 11 (Fragment) OS=Homo sapiens GN=NAA11 PE=1 SV=1	1	46.8897	4	H0Y8T0	S	___________LHLYSNTLNFQISEVEPKYY	FALSE	46.89	46.89	_(ac)LHLY(ph)S(ph)NT(ph)LNFQIS(ph)EVEPK_	LHLY(1)S(1)NT(1)LNFQIS(1)EVEPK	LHLY(46.89)S(46.89)NT(46.89)LNFQIS(46.89)EVEPK	5	3	831.998	0.33374	1095900	NMP_S3
Q96GM8	5	Q96GM8	Q96GM8	Target of EGR1 protein 1	TOE1	>sp|Q96GM8|TOE1_HUMAN Target of EGR1 protein 1 OS=Homo sapiens GN=TOE1 PE=1 SV=1	1	64.0415	1	Q96GM8	S	___________MAADSDDGAVSAPAASDGGV	TRUE	115.87	115.87	_AADS(ph)DDGAVSAPAASDGGVSK_	AADS(1)DDGAVSAPAASDGGVSK	AADS(64.04)DDGAVS(-64.04)APAAS(-95.71)DGGVS(-107.02)K	4	2	964.399	-0.071495	86340	NMP_S2
Q96GM8	5	Q96GM8	Q96GM8	Target of EGR1 protein 1	TOE1	>sp|Q96GM8|TOE1_HUMAN Target of EGR1 protein 1 OS=Homo sapiens GN=TOE1 PE=1 SV=1	0.999942	42.5299	1	Q96GM8	S	___________MAADSDDGAVSAPAASDGGV	TRUE	76.237	76.237	_AADS(ph)DDGAVSAPAASDGGVSK_	AADS(1)DDGAVSAPAASDGGVSK	AADS(42.53)DDGAVS(-42.53)APAAS(-58.14)DGGVS(-61.35)K	4	2	964.399	-0.26217	172140	NMP_S3
Q96GM8	5	Q96GM8	Q96GM8	Target of EGR1 protein 1	TOE1	>sp|Q96GM8|TOE1_HUMAN Target of EGR1 protein 1 OS=Homo sapiens GN=TOE1 PE=1 SV=1	0.999848	38.1819	1	Q96GM8	S	___________MAADSDDGAVSAPAASDGGV	FALSE	102.16	102.16	_AADS(ph)DDGAVSAPAASDGGVSK_	AADS(1)DDGAVSAPAASDGGVSK	AADS(38.18)DDGAVS(-38.18)APAAS(-74.64)DGGVS(-84.15)K	4	2	964.399	0.030627	170040	NMP_S6
S4R369;Q9BZE1	5;5	S4R369	S4R369	39S ribosomal protein L37, mitochondrial	MRPL37	>tr|S4R369|S4R369_HUMAN 39S ribosomal protein L37, mitochondrial OS=Homo sapiens GN=MRPL37 PE=1 SV=1;>sp|Q9BZE1|RM37_HUMAN 39S ribosomal protein L37, mitochondrial OS=Homo sapiens GN=MRPL37 PE=1 SV=2	1	31.2862	1	S4R369	S	___________MALASGPARRALAGSGQLGL	FALSE	31.286	31.286	_(ac)ALAS(ph)GPAR_	ALAS(1)GPAR	ALAS(31.29)GPAR	4	2	432.702	-0.2437	5608.4	NMP_S3
Q9BYP7;A0A087WYK2;Q9BYP7-2;Q9BYP7-4;Q9BYP7-3;B1AQN8	5;5;5;5;5;5	Q9BYP7	Q9BYP7	Serine/threonine-protein kinase WNK3	WNK3;WNK3	>sp|Q9BYP7|WNK3_HUMAN Serine/threonine-protein kinase WNK3 OS=Homo sapiens GN=WNK3 PE=1 SV=3;>tr|A0A087WYK2|A0A087WYK2_HUMAN Serine/threonine-protein kinase WNK3 OS=Homo sapiens GN=WNK3 PE=1 SV=1;>sp|Q9BYP7-2|WNK3_HUMAN Isoform 2 of Serine/threonine-protei	0.993235	24.5286	3	Q9BYP7	S	___________MATDSGDPASTEDSEKPDGI	TRUE	58.831	58.831	_(ac)MAT(ph)DS(ph)GDPASTEDS(ph)EK_	MAT(0.984)DS(0.993)GDPAS(0.02)T(0.035)EDS(0.968)EK	MAT(19.2)DS(24.53)GDPAS(-19.2)T(-15.02)EDS(15.02)EK	5	2	961.788	-0.18879	32681	NMP_S3
Q9BYP7;A0A087WYK2;Q9BYP7-2;Q9BYP7-4;Q9BYP7-3;B1AQN8	5;5;5;5;5;5	Q9BYP7	Q9BYP7	Serine/threonine-protein kinase WNK3	WNK3;WNK3	>sp|Q9BYP7|WNK3_HUMAN Serine/threonine-protein kinase WNK3 OS=Homo sapiens GN=WNK3 PE=1 SV=3;>tr|A0A087WYK2|A0A087WYK2_HUMAN Serine/threonine-protein kinase WNK3 OS=Homo sapiens GN=WNK3 PE=1 SV=1;>sp|Q9BYP7-2|WNK3_HUMAN Isoform 2 of Serine/threonine-protei	0.604313	2.4867	3	Q9BYP7	S	___________MATDSGDPASTEDSEKPDGI	FALSE	56.482	56.482	_(ac)MAT(ph)DS(ph)GDPASTEDS(ph)EK_	MAT(0.56)DS(0.604)GDPAS(0.42)T(0.42)EDS(0.996)EK	MAT(2.49)DS(2.49)GDPAS(-2.49)T(-2.49)EDS(25.09)EK	5	2	961.788	-0.16942	24848	NMP_S2
Q01543-4	5	Q01543-4	Q01543-4			>sp|Q01543-4|FLI1_HUMAN Isoform 4 of Friend leukemia integration 1 transcription factor OS=Homo sapiens GN=FLI1	0.590662	3.54325	4	Q01543-4	S	___________MDPGSLLAYNTTSHTDQSSR	FALSE	42.468	42.468	_(ac)DPGS(ph)LLAYNT(ph)TSHTDQS(ph)S(ph)R_	DPGS(0.591)LLAY(0.402)NT(0.557)T(0.333)S(0.088)HT(0.117)DQS(0.945)S(0.967)R	DPGS(3.54)LLAY(-3.54)NT(3.54)T(-3.54)S(-11.29)HT(-10.5)DQS(16.6)S(19.74)R	4	3	804.613	-0.56092	111560	NMP_S3
Q8TAA9;Q8TAA9-2	5;5	Q8TAA9	Q8TAA9	Vang-like protein 1	VANGL1	>sp|Q8TAA9|VANG1_HUMAN Vang-like protein 1 OS=Homo sapiens GN=VANGL1 PE=1 SV=1;>sp|Q8TAA9-2|VANG1_HUMAN Isoform 2 of Vang-like protein 1 OS=Homo sapiens GN=VANGL1	0.785578	7.31116	3	Q8TAA9	S	___________MDTESTYSGYSYYSSHSKKS	FALSE	34.346	34.346	_MDT(ph)ES(ph)TYSGYSY(ph)YSSHSKK_	MDT(0.905)ES(0.786)T(0.214)Y(0.068)S(0.067)GY(0.062)S(0.161)Y(0.224)Y(0.224)S(0.133)S(0.126)HS(0.029)KK	MDT(12.98)ES(7.31)T(-7.31)Y(-13.22)S(-6.5)GY(-6.74)S(-1.64)Y(0)Y(0)S(-2.57)S(-2.87)HS(-9.95)KK	5	3	820.951	-4.9105	16807	NMP_S6
A0A087WUD4;A0A087WY87;A0A087WYD9;C9JLJ4;C9JPN9;D6R901;D6RCP7	5;5;5;5;5;5;5	A0A087WUD4	A0A087WUD4	Ubiquitin carboxyl-terminal hydrolase;Ubiquitin carboxyl-terminal hydrolase;Ubiquitin carboxyl-terminal hydrolase;Ubiquitin carboxyl-terminal hydrolase		>tr|A0A087WUD4|A0A087WUD4_HUMAN Ubiquitin carboxyl-terminal hydrolase 17-like protein 21 OS=Homo sapiens GN=USP17L21 PE=4 SV=1;>tr|A0A087WY87|A0A087WY87_HUMAN Ubiquitin carboxyl-terminal hydrolase 17-like protein 13 OS=Homo sapiens GN=USP17L13 PE=4 SV=1;>t	0.849169	7.50527	1	A0A087WUD4	S	___________MEEDSLYLGGEWQFNHFSKL	FALSE	58.159	58.159	_M(ox)EEDS(ph)LYLGGEWQFNHFSK_	MEEDS(0.849)LY(0.151)LGGEWQFNHFSK	MEEDS(7.51)LY(-7.51)LGGEWQFNHFS(-50.14)K	5	2	1207	3.5721	201140	NMP_S6
P15172	5	P15172	P15172	Myoblast determination protein 1	MYOD1	>sp|P15172|MYOD1_HUMAN Myoblast determination protein 1 OS=Homo sapiens GN=MYOD1 PE=1 SV=3	1	91.318	1	P15172	S	___________MELLSPPLRDVDLTAPDGSL	FALSE	91.318	91.318	_M(ox)ELLS(ph)PPLR_	MELLS(1)PPLR	MELLS(91.32)PPLR	5	2	576.28	4.1932	57828	NMP_S6
Q5T0W9	5	Q5T0W9	Q5T0W9	Protein FAM83B	FAM83B	>sp|Q5T0W9|FA83B_HUMAN Protein FAM83B OS=Homo sapiens GN=FAM83B PE=1 SV=1	0.825224	5.80087	3	Q5T0W9	S	___________METSSMLSSLNDECKSDNYI	FALSE	60.093	60.093	_M(ox)ETS(ph)S(ph)M(ox)LSS(ph)LNDECK_	MET(0.346)S(0.825)S(0.825)MLS(0.214)S(0.79)LNDECK	MET(-5.8)S(5.8)S(5.8)MLS(-5.8)S(5.8)LNDECK	5	2	1002.31	0.043016	108410	NMP_S3
Q02930-4	5	Q02930-4	Q02930-4			>sp|Q02930-4|CREB5_HUMAN Isoform 4 of Cyclic AMP-responsive element-binding protein 5 OS=Homo sapiens GN=CREB5	0.782815	6.27463	3	Q02930-4	S	___________MFCTSGGNSASVMSMRPVPG	FALSE	34.82	34.82	_(ac)MFCTS(ph)GGNSAS(ph)VMS(ph)MR_	MFCT(0.191)S(0.783)GGNS(0.084)AS(0.948)VMS(0.994)MR	MFCT(-6.27)S(6.27)GGNS(-12.99)AS(12.99)VMS(23.78)MR	5	2	1002.81	-1.4984	23656	NMP_S3
Q9ULD2-4	5	Q9ULD2-4	Q9ULD2-4			>sp|Q9ULD2-4|MTUS1_HUMAN Isoform 4 of Microtubule-associated tumor suppressor 1 OS=Homo sapiens GN=MTUS1	0.953363	15.254	3	Q9ULD2-4	S	___________MGCPSSKLCLYSPCAATRRE	FALSE	38.889	38.889	_(ac)MGCPS(ph)S(ph)KLCLYSPCAAT(ph)RR_	MGCPS(0.953)S(0.956)KLCLY(0.029)S(0.067)PCAAT(0.994)RR	MGCPS(15.25)S(15.66)KLCLY(-18.96)S(-15.25)PCAAT(25.27)RR	5	3	832.983	4.7731	4130.4	NMP_S6
Q5VSG8-2	5	Q5VSG8-2	Q5VSG8-2			>sp|Q5VSG8-2|MANEL_HUMAN Isoform 2 of Glycoprotein endo-alpha-1,2-mannosidase-like protein OS=Homo sapiens GN=MANEAL	0.871067	13.0989	4	Q5VSG8-2	S	___________MITGSPQMTWCPPFWTPPIS	FALSE	47.32	47.32	_MITGS(ph)PQM(ox)TWCPPFWTPPIS(ph)T(ph)AS(ph)R_	MIT(0.087)GS(0.871)PQMT(0.047)WCPPFWT(0.075)PPIS(0.984)T(0.984)AS(0.952)R	MIT(-13.1)GS(13.1)PQMT(-13.49)WCPPFWT(-13.49)PPIS(18.9)T(18.9)AS(13.49)R	5	3	1029.06	1.3122	91548	NMP_S2
A0A0K0K1G9	5	A0A0K0K1G9	A0A0K0K1G9			>tr|A0A0K0K1G9|A0A0K0K1G9_HUMAN Protein TRDV1 (Fragment) OS=Homo sapiens GN=TRDV1 PE=4 SV=1	0.949741	18.533	3	A0A0K0K1G9	S	___________MLFSSLLCVFVAFSYSGSSV	FALSE	32.121	32.121	_(ac)LFS(ph)S(ph)LLCVFVAFS(ph)YSGSSVAQK_	LFS(0.949)S(0.95)LLCVFVAFS(0.704)Y(0.21)S(0.055)GS(0.066)S(0.066)VAQK	LFS(18.53)S(18.53)LLCVFVAFS(5.78)Y(-5.78)S(-14.11)GS(-14.11)S(-14.11)VAQK	4	3	893.713	-1.8574	13460	NMP_S2
H3BVB0	5	H3BVB0	H3BVB0		NDRG4	>tr|H3BVB0|H3BVB0_HUMAN Protein NDRG4 (Fragment) OS=Homo sapiens GN=NDRG4 PE=4 SV=1	0.732028	5.79157	1	H3BVB0	S	___________MMWASTTNYASTPSSTSRT_	FALSE	31.614	31.614	_(ac)MWAS(ph)TTNYASTPSSTSR_	MWAS(0.732)T(0.193)T(0.061)NY(0.007)AS(0.003)T(0.001)PS(0.001)S(0.001)T(0.001)S(0.001)R	MWAS(5.79)T(-5.79)T(-10.78)NY(-20.5)AS(-24.3)T(-27.52)PS(-29.19)S(-29.19)T(-29.19)S(-30.51)R	4	2	985.404	1.3566	88704	NMP_S6
CON__O95678;O95678	5;5	CON__O95678	CON__O95678	Keratin, type II cytoskeletal 75	KRT75	>O95678 SWISS-PROT:O95678 Tax_Id=9606 Gene_Symbol=KRT75 Keratin, type II cytoskeletal 75;>sp|O95678|K2C75_HUMAN Keratin, type II cytoskeletal 75 OS=Homo sapiens GN=KRT75 PE=1 SV=2	0.693321	4.75327	3	CON__O95678	S	___________MSRQSSITFQSGSRRGFSTT	FALSE	36.111	36.111	_(ac)M(ox)S(ph)RQS(ph)SITFQS(ph)GSR_	MS(0.795)RQS(0.693)S(0.307)IT(0.411)FQS(0.667)GS(0.127)R	MS(4.75)RQS(4.75)S(-4.75)IT(-4.75)FQS(5)GS(-8.5)R	5	2	935.336	2.9381	409700	NMP_S6
H0YNP8	5	H0YNP8	H0YNP8		TCF12	>tr|H0YNP8|H0YNP8_HUMAN Transcription factor 12 OS=Homo sapiens GN=TCF12 PE=1 SV=1	0.951767	16.5622	7	H0YNP8	S	___________MSSNSSTSQWPRPGGQAPSS	FALSE	44.743	44.743	_MS(ph)SNS(ph)S(ph)T(ph)S(ph)QWPRPGGQAPSSPS(ph)YENSLHS(ph)LKNR_	MS(0.521)S(0.54)NS(0.952)S(0.952)T(0.948)S(0.948)QWPRPGGQAPS(0.108)S(0.198)PS(0.437)Y(0.383)ENS(0.167)LHS(0.845)LKNR	MS(0)S(0)NS(16.56)S(16.56)T(15.93)S(15.93)QWPRPGGQAPS(-11.14)S(-5.36)PS(0.38)Y(-0.38)ENS(-6.05)LHS(11.14)LKNR	5	3	1378.82	-0.67464	175280	NMP_S2
CON__P02533;P02533;CON__P08779;P08779;K7ENV3	5;5;5;5;5	CON__P02533	CON__P02533	Keratin, type I cytoskeletal 14;Keratin, type I cytoskeletal 16	KRT14;KRT16	>P02533 SWISS-PROT:P02533 Tax_Id=9606 Gene_Symbol=KRT14 Keratin, type I cytoskeletal 14;>sp|P02533|K1C14_HUMAN Keratin, type I cytoskeletal 14 OS=Homo sapiens GN=KRT14 PE=1 SV=4;>P08779 SWISS-PROT:P08779 Tax_Id=9606 Gene_Symbol=KRT16 Keratin, type I cytosk	0.978487	16.6219	5	CON__P02533	S	___________MTTCSRQFTSSSSMKGSCGI	FALSE	44.468	44.468	_M(ox)TT(ph)CS(ph)RQFT(ph)SS(ph)SS(ph)MK_	MT(0.061)T(0.952)CS(0.978)RQFT(0.603)S(0.504)S(0.612)S(0.611)S(0.679)MK	MT(-11.64)T(11.64)CS(16.62)RQFT(1.17)S(-1.17)S(0)S(0)S(1.17)MK	5	3	718.866	2.2402	11636	NMP_S3
H9KV43	5	H9KV43	H9KV43		DNAH14	>tr|H9KV43|H9KV43_HUMAN Dynein heavy chain 14, axonemal (Fragment) OS=Homo sapiens GN=DNAH14 PE=4 SV=2	1	34.6845	1	H9KV43	S	___________UMLISAEGEGLVLPKKIRVR	FALSE	34.685	34.685	_(ac)UM(ox)LIS(ph)AEGEGLVLPK_	UMLIS(1)AEGEGLVLPK	UMLIS(34.68)AEGEGLVLPK	5	3	588.586	-2.3978	0	NMP_S3
Q03135-2;C9JKI3	6;6	Q03135-2	Q03135-2	Caveolin	CAV1	>sp|Q03135-2|CAV1_HUMAN Isoform 2 of Caveolin-1 OS=Homo sapiens GN=CAV1;>tr|C9JKI3|C9JKI3_HUMAN Caveolin (Fragment) OS=Homo sapiens GN=CAV1 PE=1 SV=1	1	62.5462	1	Q03135-2	S	__________MADELSEKQVYDAHTKEIDLV	TRUE	62.546	62.546	_(ac)ADELS(ph)EK_	ADELS(1)EK	ADELS(62.55)EK	5	2	457.181	0.16948	63332	NMP_S2
Q03135-2;C9JKI3	6;6	Q03135-2	Q03135-2	Caveolin	CAV1	>sp|Q03135-2|CAV1_HUMAN Isoform 2 of Caveolin-1 OS=Homo sapiens GN=CAV1;>tr|C9JKI3|C9JKI3_HUMAN Caveolin (Fragment) OS=Homo sapiens GN=CAV1 PE=1 SV=1	1	47.1869	1	Q03135-2	S	__________MADELSEKQVYDAHTKEIDLV	FALSE	47.187	47.187	_(ac)ADELS(ph)EK_	ADELS(1)EK	ADELS(47.19)EK	5	2	457.181	0.22369	91827	NMP_S6
Q96QR8	6	Q96QR8	Q96QR8	Transcriptional activator protein Pur-beta	PURB	>sp|Q96QR8|PURB_HUMAN Transcriptional activator protein Pur-beta OS=Homo sapiens GN=PURB PE=1 SV=3	1	104.291	2	Q96QR8	S	__________MADGDSGSERGGGGGPCGFQP	TRUE	123.6	123.6	_(ac)ADGDS(ph)GS(ph)ERGGGGGPCGFQPASR_	ADGDS(1)GS(1)ERGGGGGPCGFQPASR	ADGDS(104.29)GS(104.29)ERGGGGGPCGFQPAS(-104.29)R	5	3	794.293	-0.23871	369080	NMP_S2
Q96QR8	6	Q96QR8	Q96QR8	Transcriptional activator protein Pur-beta	PURB	>sp|Q96QR8|PURB_HUMAN Transcriptional activator protein Pur-beta OS=Homo sapiens GN=PURB PE=1 SV=3	1	75.7891	2	Q96QR8	S	__________MADGDSGSERGGGGGPCGFQP	TRUE	85.518	85.518	_(ac)ADGDS(ph)GS(ph)ERGGGGGPCGFQPASR_	ADGDS(1)GS(1)ERGGGGGPCGFQPASR	ADGDS(75.79)GS(77.11)ERGGGGGPCGFQPAS(-75.79)R	5	3	794.293	-0.018377	604300	NMP_S3
Q96QR8	6	Q96QR8	Q96QR8	Transcriptional activator protein Pur-beta	PURB	>sp|Q96QR8|PURB_HUMAN Transcriptional activator protein Pur-beta OS=Homo sapiens GN=PURB PE=1 SV=3	1	73.8887	1;2	Q96QR8	S	__________MADGDSGSERGGGGGPCGFQP	FALSE	83.245	83.245	_(ac)ADGDS(ph)GS(ph)ERGGGGGPCGFQPASR_	ADGDS(1)GS(1)ERGGGGGPCGFQPASR	ADGDS(73.89)GS(70.71)ERGGGGGPCGFQPAS(-70.71)R	5	3	794.293	-0.2194	655860	NMP_S6
O60336;O60336-6;O60336-3;O60336-2;D6RHX7;O60336-5;D6R9F7;D6RAI2	6;6;6;6;6;6;6;6	O60336	O60336	Mitogen-activated protein kinase-binding protein 1	MAPKBP1;MAPKBP1;MAPKBP1;MAPKBP1	>sp|O60336|MABP1_HUMAN Mitogen-activated protein kinase-binding protein 1 OS=Homo sapiens GN=MAPKBP1 PE=1 SV=4;>sp|O60336-6|MABP1_HUMAN Isoform 6 of Mitogen-activated protein kinase-binding protein 1 OS=Homo sapiens GN=MAPKBP1;>sp|O60336-3|MABP1_HUMAN Isof	0.916118	7.3426	3	O60336	S	__________MAVEGSTITSRIKNLLRSPSI	FALSE	31.597	31.597	_(ac)M(ox)AVEGS(ph)T(ph)ITS(ph)R_	MAVEGS(0.916)T(0.925)IT(0.545)S(0.613)R	MAVEGS(7.34)T(7.85)IT(-0.71)S(0.71)R	6	2	725.242	0.70951	77384	NMP_S2
R4GN89	6	R4GN89	R4GN89			>tr|R4GN89|R4GN89_HUMAN Uncharacterized protein OS=Homo sapiens GN=C16orf74 PE=1 SV=1	0.733401	6.48572	2	R4GN89	S	__________MCVSSSSSSHDEAPVLNDKHL	FALSE	36.593	36.593	_(ac)MCVS(ph)SS(ph)SSSHDEAPVLNDK_	MCVS(0.833)S(0.288)S(0.733)S(0.095)S(0.037)S(0.014)HDEAPVLNDK	MCVS(6.91)S(-6.49)S(6.49)S(-9.56)S(-13.96)S(-18.5)HDEAPVLNDK	6	3	751.281	-3.8375	29095	NMP_S6
Q9NSD5;Q9NSD5-2;F5GZA5;F5H6S9;Q9NSD5-3	6;6;6;6;6	Q9NSD5	Q9NSD5	Sodium- and chloride-dependent GABA transporter 2;Transporter	SLC6A13;SLC6A13;SLC6A13	>sp|Q9NSD5|S6A13_HUMAN Sodium- and chloride-dependent GABA transporter 2 OS=Homo sapiens GN=SLC6A13 PE=1 SV=3;>sp|Q9NSD5-2|S6A13_HUMAN Isoform 2 of Sodium- and chloride-dependent GABA transporter 2 OS=Homo sapiens GN=SLC6A13;>tr|F5GZA5|F5GZA5_HUMAN Sodium-	0.777736	4.93414	3	Q9NSD5	S	__________MDSRVSGTTSNGETKPVYPVM	FALSE	30.652	30.652	_(ac)M(ox)DS(ph)RVS(ph)GT(ph)TSNGETK_	MDS(0.81)RVS(0.778)GT(0.471)T(0.546)S(0.208)NGET(0.187)K	MDS(4.93)RVS(4.93)GT(0.41)T(-0.41)S(-4.93)NGET(-4.93)K	6	3	623.212	-4.7147	33790	NMP_S6
O14530;O14530-2;B8ZZX4;F8WCJ3;G3XAJ4;F8WBV5	6;6;6;6;6;6	O14530	O14530	Thioredoxin domain-containing protein 9	TXNDC9;TXNDC9;TXNDC9;TXNDC9;TXNDC9	>sp|O14530|TXND9_HUMAN Thioredoxin domain-containing protein 9 OS=Homo sapiens GN=TXNDC9 PE=1 SV=2;>sp|O14530-2|TXND9_HUMAN Isoform 2 of Thioredoxin domain-containing protein 9 OS=Homo sapiens GN=TXNDC9;>tr|B8ZZX4|B8ZZX4_HUMAN Thioredoxin domain-containing	1	53.9812	2	O14530	S	__________MEADASVDMFSKVLEHQLLQT	TRUE	53.981	53.981	_M(ox)EADAS(ph)VDMFS(ph)K_	MEADAS(1)VDMFS(1)K	MEADAS(53.98)VDMFS(53.98)K	6	2	753.75	-1.2252	17873	NMP_S2
O14530;O14530-2;B8ZZX4;F8WCJ3;G3XAJ4;F8WBV5	6;6;6;6;6;6	O14530	O14530	Thioredoxin domain-containing protein 9	TXNDC9;TXNDC9;TXNDC9;TXNDC9;TXNDC9	>sp|O14530|TXND9_HUMAN Thioredoxin domain-containing protein 9 OS=Homo sapiens GN=TXNDC9 PE=1 SV=2;>sp|O14530-2|TXND9_HUMAN Isoform 2 of Thioredoxin domain-containing protein 9 OS=Homo sapiens GN=TXNDC9;>tr|B8ZZX4|B8ZZX4_HUMAN Thioredoxin domain-containing	1	38.8083	2	O14530	S	__________MEADASVDMFSKVLEHQLLQT	FALSE	38.808	38.808	_(ac)M(ox)EADAS(ph)VDMFS(ph)K_	MEADAS(1)VDMFS(1)K	MEADAS(38.81)VDMFS(38.81)K	6	2	774.755	0.063607	36969	NMP_S6
Q8N1W1-6;Q8N1W1;Q8N1W1-3;Q8N1W1-4;Q8N1W1-2;D6RAP0	6;6;6;6;6;6	Q8N1W1-6	Q8N1W1-6	Rho-guanine nucleotide exchange factor	RGNEF;RGNEF	>sp|Q8N1W1-6|ARG28_HUMAN Isoform 6 of Rho guanine nucleotide exchange factor 28 OS=Homo sapiens GN=ARHGEF28;>sp|Q8N1W1|ARG28_HUMAN Rho guanine nucleotide exchange factor 28 OS=Homo sapiens GN=ARHGEF28 PE=1 SV=3;>sp|Q8N1W1-3|ARG28_HUMAN Isoform 3 of Rho gua	0.993026	21.0844	2	Q8N1W1-6	S	__________MELSCSEAPLYGQMMIYAKFD	FALSE	49.25	49.25	_MELS(ph)CS(ph)EAPLYGQM(ox)MIYAK_	MELS(0.981)CS(0.993)EAPLY(0.019)GQMMIY(0.007)AK	MELS(15.38)CS(21.08)EAPLY(-15.38)GQMMIY(-20.86)AK	6	3	799.981	0.29589	272620	NMP_S3
B4DP62	6	B4DP62	B4DP62		SLC25A1	>tr|B4DP62|B4DP62_HUMAN Solute carrier family 25 (Mitochondrial carrier citrate transporter), member 1, isoform CRA_b OS=Homo sapiens GN=SLC25A1 PE=1 SV=1	0.996069	22.6245	2	B4DP62	S	__________MFEFLSNHMRDAQGRLDSTRG	FALSE	34.748	34.748	_(ac)M(ox)FEFLS(ph)NHMRDAQGRLDS(ph)TR_	MFEFLS(0.996)NHMRDAQGRLDS(0.502)T(0.502)R	MFEFLS(22.62)NHMRDAQGRLDS(0)T(0)R	6	3	877.029	0.20288	81403	NMP_S2
Q9NRC1-4;Q9NRC1-5	6;6	Q9NRC1-4	Q9NRC1-4			>sp|Q9NRC1-4|ST7_HUMAN Isoform 4 of Suppressor of tumorigenicity 7 protein OS=Homo sapiens GN=ST7;>sp|Q9NRC1-5|ST7_HUMAN Isoform 5 of Suppressor of tumorigenicity 7 protein OS=Homo sapiens GN=ST7	0.537127	1.25749	3	Q9NRC1-4	S	__________MFGTESSVSMFLNTLTPKFYV	FALSE	50.226	50.226	_(ac)MFGTES(ph)SVS(ph)MFLNT(ph)LTPK_	MFGT(0.443)ES(0.537)S(0.388)VS(0.827)MFLNT(0.69)LT(0.115)PK	MFGT(-1.26)ES(1.26)S(-5.59)VS(7.59)MFLNT(5.97)LT(-8.43)PK	6	3	757.963	-3.6412	38023	NMP_S6
Q9ULD2-4	6	Q9ULD2-4	Q9ULD2-4			>sp|Q9ULD2-4|MTUS1_HUMAN Isoform 4 of Microtubule-associated tumor suppressor 1 OS=Homo sapiens GN=MTUS1	0.956364	15.663	3	Q9ULD2-4	S	__________MGCPSSKLCLYSPCAATRREE	FALSE	38.889	38.889	_(ac)MGCPS(ph)S(ph)KLCLYSPCAAT(ph)RR_	MGCPS(0.953)S(0.956)KLCLY(0.029)S(0.067)PCAAT(0.994)RR	MGCPS(15.25)S(15.66)KLCLY(-18.96)S(-15.25)PCAAT(25.27)RR	6	3	832.983	4.7731	4130.4	NMP_S6
A0A087WY96;A0A087WYN0;A0A087WZ59	6;6;6	A0A087WY96	A0A087WY96			>tr|A0A087WY96|A0A087WY96_HUMAN Transporter OS=Homo sapiens GN=SLC6A6 PE=1 SV=1;>tr|A0A087WYN0|A0A087WYN0_HUMAN Transporter OS=Homo sapiens GN=SLC6A6 PE=1 SV=1;>tr|A0A087WZ59|A0A087WZ59_HUMAN Sodium- and chloride-dependent taurine transporter OS=Homo sapie	1	39.6472	2	A0A087WY96	S	__________MGDAESCLLRQQTREVRKKPL	FALSE	39.647	39.647	_(ac)M(ox)GDAES(ph)CLLRQQT(ph)REVR_	MGDAES(1)CLLRQQT(1)REVR	MGDAES(39.65)CLLRQQT(39.65)REVR	6	2	1133.97	0.15578	83069	NMP_S3
D6R9E3;D6RCT6	6;6	D6R9E3	D6R9E3		MND1;MND1	>tr|D6R9E3|D6R9E3_HUMAN Meiotic nuclear division protein 1 homolog OS=Homo sapiens GN=MND1 PE=1 SV=1;>tr|D6RCT6|D6RCT6_HUMAN Meiotic nuclear division protein 1 homolog (Fragment) OS=Homo sapiens GN=MND1 PE=1 SV=1	1	61.9623	2	D6R9E3	S	__________MMEIFSETKDVFQLKDLEKIA	FALSE	61.962	61.962	_MEIFS(ph)ET(ph)K_	MEIFS(1)ET(1)K	MEIFS(61.96)ET(61.96)K	5	2	572.705	1.1494	6538.9	NMP_S2
A0A087X2B0	6	A0A087X2B0	A0A087X2B0			>tr|A0A087X2B0|A0A087X2B0_HUMAN Zinc finger protein 79 OS=Homo sapiens GN=ZNF79 PE=1 SV=1	0.81822	9.54353	1	A0A087X2B0	S	__________MPPGDSDHGTSDLEKSFNLRP	FALSE	58.09	58.09	_(ac)MPPGDS(ph)DHGTSDLEK_	MPPGDS(0.818)DHGT(0.091)S(0.091)DLEK	MPPGDS(9.54)DHGT(-9.54)S(-9.54)DLEK	6	2	854.332	3.4538	12208	NMP_S2
Q8NBB2	6	Q8NBB2	Q8NBB2	Putative uncharacterized protein C15orf37	C15orf37	>sp|Q8NBB2|STAS1_HUMAN Putative uncharacterized protein ST20-AS1 OS=Homo sapiens GN=ST20-AS1 PE=2 SV=1	0.893381	9.4475	2	Q8NBB2	S	__________MPRPASESWSPIQSRIPAYKA	FALSE	33.872	33.872	_(ac)PRPAS(ph)ESWS(ph)PIQSR_	PRPAS(0.893)ES(0.13)WS(0.932)PIQS(0.045)R	PRPAS(9.45)ES(-9.45)WS(13.96)PIQS(-13.96)R	5	3	600.589	2.7343	0	NMP_S3
Q8NFW9-6	6	Q8NFW9-6	Q8NFW9-6			>sp|Q8NFW9-6|MYRIP_HUMAN Isoform 6 of Rab effector MyRIP OS=Homo sapiens GN=MYRIP	0.998974	29.8485	2	Q8NFW9-6	S	__________MRKAASAASSRSTSSLWSTAA	FALSE	95.067	95.067	_(ac)MRKAAS(ph)AASS(ph)R_	MRKAAS(0.999)AAS(0.009)S(0.992)R	MRKAAS(29.85)AAS(-20.77)S(20.77)R	6	2	669.275	-1.2203	94532	NMP_S6
CON__P08729;CON__Q3KNV1;P08729	6;6;6	CON__P08729	CON__P08729	Keratin, type II cytoskeletal 7	KRT7	>P08729 SWISS-PROT:P08729 Tax_Id=9606 Gene_Symbol=KRT7 Keratin, type II cytoskeletal 7;>Q3KNV1 TREMBL:Q3KNV1;Q96GE1 Tax_Id=9606 Gene_Symbol=KRT7 keratin 7;>sp|P08729|K2C7_HUMAN Keratin, type II cytoskeletal 7 OS=Homo sapiens GN=KRT7 PE=1 SV=5	0.814155	6.27716	2;3	CON__P08729	S	__________MSIHFSSPVFTSRSAAFSGRG	FALSE	43.604	43.604	_(ac)S(ph)IHFS(ph)SPVFT(ph)SR_	S(0.996)IHFS(0.814)S(0.224)PVFT(0.779)S(0.187)R	S(23.76)IHFS(6.28)S(-6.28)PVFT(6.28)S(-6.28)R	5	2	823.806	-4.9918	70248	NMP_S6
P09651;P09651-2;F8W6I7;P09651-3;F8W646;F8VTQ5	6;6;6;6;6;6	P09651	P09651	Heterogeneous nuclear ribonucleoprotein A1	HNRNPA1;HNRNPA1;HNRNPA1;HNRNPA1	>sp|P09651|ROA1_HUMAN Heterogeneous nuclear ribonucleoprotein A1 OS=Homo sapiens GN=HNRNPA1 PE=1 SV=5;>sp|P09651-2|ROA1_HUMAN Isoform A1-A of Heterogeneous nuclear ribonucleoprotein A1 OS=Homo sapiens GN=HNRNPA1;>tr|F8W6I7|F8W6I7_HUMAN Heterogeneous nuclea	0.970974	14.8339	2	P09651	S	__________MSKSESPKEPEQLRKLFIGGL	FALSE	49.036	49.036	_(ac)SKS(ph)ES(ph)PKEPEQLR_	S(0.117)KS(0.912)ES(0.971)PKEPEQLR	S(-10.04)KS(10.04)ES(14.83)PKEPEQLR	5	2	858.866	-0.38271	24014	NMP_S6
H0YNP8	6	H0YNP8	H0YNP8		TCF12	>tr|H0YNP8|H0YNP8_HUMAN Transcription factor 12 OS=Homo sapiens GN=TCF12 PE=1 SV=1	0.951692	16.5622	7	H0YNP8	S	__________MSSNSSTSQWPRPGGQAPSSP	FALSE	44.743	44.743	_MS(ph)SNS(ph)S(ph)T(ph)S(ph)QWPRPGGQAPSSPS(ph)YENSLHS(ph)LKNR_	MS(0.521)S(0.54)NS(0.952)S(0.952)T(0.948)S(0.948)QWPRPGGQAPS(0.108)S(0.198)PS(0.437)Y(0.383)ENS(0.167)LHS(0.845)LKNR	MS(0)S(0)NS(16.56)S(16.56)T(15.93)S(15.93)QWPRPGGQAPS(-11.14)S(-5.36)PS(0.38)Y(-0.38)ENS(-6.05)LHS(11.14)LKNR	6	3	1378.82	-0.67464	175280	NMP_S2
H0YMK0	6	H0YMK0	H0YMK0		C15orf38-AP3S2	>tr|H0YMK0|H0YMK0_HUMAN Protein C15orf38-AP3S2 (Fragment) OS=Homo sapiens GN=C15orf38-AP3S2 PE=4 SV=1	0.972977	15.0206	3	H0YMK0	S	__________MSSYNSLAKLEAGTVTKCNFT	FALSE	101.01	101.01	_(ac)MS(ph)S(ph)YNS(ph)LAKLEAGTVTK_	MS(0.985)S(0.9)Y(0.141)NS(0.973)LAKLEAGTVTK	MS(17.64)S(9.35)Y(-9.35)NS(15.02)LAKLEAGT(-57.38)VT(-64.96)K	6	2	1041.42	-0.95597	26523	NMP_S3
H3BRN2	6	H3BRN2	H3BRN2		CCDC135	>tr|H3BRN2|H3BRN2_HUMAN Dynein regulatory complex subunit 7 (Fragment) OS=Homo sapiens GN=DRC7 PE=4 SV=1	0.976449	16.8396	1	H3BRN2	S	__________UDMPHSWVEQIEISPEAFETR	FALSE	32.565	32.565	_(ac)UDM(ox)PHS(ph)WVEQIEISPEAFETR_	UDMPHS(0.976)WVEQIEIS(0.02)PEAFET(0.003)R	UDMPHS(16.84)WVEQIEIS(-16.84)PEAFET(-24.67)R	6	3	903.354	3.0045	38689	NMP_S6
Q86W24	7	Q86W24	Q86W24	NACHT, LRR and PYD domains-containing protein 14	NLRP14	>sp|Q86W24|NAL14_HUMAN NACHT, LRR and PYD domains-containing protein 14 OS=Homo sapiens GN=NLRP14 PE=1 SV=1	0.89948	4.98211	5	Q86W24	S	_________MADSSSSSFFPDFGLLLYLEEL	FALSE	46.404	46.404	_M(ox)ADS(ph)S(ph)SS(ph)S(ph)FFPDFGLLLY(ph)LEELNK_	MADS(0.874)S(0.683)S(0.683)S(0.899)S(0.874)FFPDFGLLLY(0.986)LEELNK	MADS(3.99)S(0)S(0)S(4.98)S(3.99)FFPDFGLLLY(13.67)LEELNK	7	3	1042.71	-1.2662	1823100	NMP_S6
Q13642-5;Q5JXI2	7;7	Q13642-5	Q13642-5		FHL1	>sp|Q13642-5|FHL1_HUMAN Isoform 5 of Four and a half LIM domains protein 1 OS=Homo sapiens GN=FHL1;>tr|Q5JXI2|Q5JXI2_HUMAN Four and a half LIM domains protein 1 OS=Homo sapiens GN=FHL1 PE=1 SV=1	0.982173	17.9704	2	Q13642-5	S	_________MASHRHSGPSSYKVGTMAEKFD	FALSE	56.482	56.482	_(ac)AS(ph)HRHS(ph)GPSSYK_	AS(1)HRHS(0.982)GPS(0.016)S(0.002)YK	AS(47.07)HRHS(17.97)GPS(-17.97)S(-26.75)Y(-42.22)K	6	2	758.293	1.2988	0	NMP_S6
Q99426;K7EK42	7;7	Q99426	Q99426	Tubulin-folding cofactor B	TBCB	>sp|Q99426|TBCB_HUMAN Tubulin-folding cofactor B OS=Homo sapiens GN=TBCB PE=1 SV=2;>tr|K7EK42|K7EK42_HUMAN Tubulin-folding cofactor B OS=Homo sapiens GN=TBCB PE=1 SV=1	0.955242	14.7741	5	Q99426	S	_________MEVTGVSAPTVTVFISSSLNTF	FALSE	43.946	43.946	_EVT(ph)GVS(ph)APTVTVFIS(ph)SS(ph)LNT(ph)FR_	EVT(0.925)GVS(0.955)APT(0.106)VT(0.124)VFIS(0.517)S(0.517)S(0.859)LNT(0.997)FR	EVT(13.08)GVS(14.77)APT(-13.08)VT(-8.32)VFIS(0)S(0)S(6.1)LNT(23.72)FR	6	3	904.686	-0.24732	90310	NMP_S3
Q01814;Q01814-5;Q01814-8;Q01814-2;Q01814-6;Q01814-3;Q01814-7;Q01814-4	7;7;7;7;7;7;7;7	Q01814	Q01814	Plasma membrane calcium-transporting ATPase 2	ATP2B2	>sp|Q01814|AT2B2_HUMAN Plasma membrane calcium-transporting ATPase 2 OS=Homo sapiens GN=ATP2B2 PE=1 SV=2;>sp|Q01814-5|AT2B2_HUMAN Isoform YB of Plasma membrane calcium-transporting ATPase 2 OS=Homo sapiens GN=ATP2B2;>sp|Q01814-8|AT2B2_HUMAN Isoform XB of P	0.939108	11.3124	3	Q01814	S	_________MGDMTNSDFYSKNQRNESSHGG	FALSE	34.748	34.748	_(ac)MGDMT(ph)NS(ph)DFYS(ph)KNQR_	MGDMT(0.996)NS(0.939)DFY(0.176)S(0.888)KNQR	MGDMT(23.65)NS(11.31)DFY(-8.67)S(8.67)KNQR	7	3	692.561	-1.3787	17465	NMP_S3
Q92796-3	7	Q92796-3	Q92796-3			>sp|Q92796-3|DLG3_HUMAN Isoform 3 of Disks large homolog 3 OS=Homo sapiens GN=DLG3	0.716504	6.61702	3	Q92796-3	S	_________MMNSSMSSGSGSLRTSEKRSLY	FALSE	52.03	52.03	_MNSSM(ox)S(ph)S(ph)GSGS(ph)LRTSEKR_	MNS(0.149)S(0.165)MS(0.717)S(0.645)GS(0.435)GS(0.645)LRT(0.127)S(0.117)EKR	MNS(-7.18)S(-6.67)MS(6.62)S(1)GS(-1)GS(5.62)LRT(-8.19)S(-8.68)EKR	6	2	1079.39	-0.839	16997	NMP_S3
O94782;C9JC88;C9JWX4	7;7;7	O94782	O94782	Ubiquitin carboxyl-terminal hydrolase 1	USP1;USP1;USP1	>sp|O94782|UBP1_HUMAN Ubiquitin carboxyl-terminal hydrolase 1 OS=Homo sapiens GN=USP1 PE=1 SV=1;>tr|C9JC88|C9JC88_HUMAN Ubiquitin carboxyl-terminal hydrolase 1 (Fragment) OS=Homo sapiens GN=USP1 PE=1 SV=1;>tr|C9JWX4|C9JWX4_HUMAN Ubiquitin carboxyl-terminal	0.679914	5.48162	2	O94782	S	_________MPGVIPSESNGLSRGSPSKKNR	FALSE	44.567	44.567	_(ac)M(ox)PGVIPS(ph)ESNGLSRGS(ph)PSKK_	MPGVIPS(0.68)ES(0.127)NGLS(0.204)RGS(0.833)PS(0.157)KK	MPGVIPS(5.48)ES(-7.48)NGLS(-5.48)RGS(7.48)PS(-7.48)KK	7	2	1123.5	4.0904	55980	NMP_S2
CON__Q7Z794;Q7Z794;F8VS61	7;7;7	CON__Q7Z794	CON__Q7Z794	Keratin, type II cytoskeletal 1b	KRT77;KRT77	>Q7Z794 SWISS-PROT:Q7Z794 Tax_Id=9606 Gene_Symbol=KRT77 Keratin 77;>sp|Q7Z794|K2C1B_HUMAN Keratin, type II cytoskeletal 1b OS=Homo sapiens GN=KRT77 PE=2 SV=3;>tr|F8VS61|F8VS61_HUMAN Keratin, type II cytoskeletal 1b OS=Homo sapiens GN=KRT77 PE=1 SV=1	0.912927	12.4357	4	CON__Q7Z794	S	_________MSHQFSSQSAFSSMSRRVYSTS	FALSE	52.927	52.927	_(ac)SHQFSS(ph)QS(ph)AFSS(ph)M(ox)S(ph)RR_	S(0.054)HQFS(0.033)S(0.913)QS(0.705)AFS(0.402)S(0.907)MS(0.985)RR	S(-12.44)HQFS(-14.37)S(12.44)QS(3.06)AFS(-3.06)S(8.19)MS(16.3)RR	6	2	1104.36	-0.14613	21992	NMP_S2
P78356;P78356-2	7;7	P78356	P78356	Phosphatidylinositol 5-phosphate 4-kinase type-2 beta	PIP4K2B	>sp|P78356|PI42B_HUMAN Phosphatidylinositol 5-phosphate 4-kinase type-2 beta OS=Homo sapiens GN=PIP4K2B PE=1 SV=1;>sp|P78356-2|PI42B_HUMAN Isoform 2 of Phosphatidylinositol 5-phosphate 4-kinase type-2 beta OS=Homo sapiens GN=PIP4K2B	0.873064	9.59037	3	P78356	S	_________MSSNCTSTTAVAVAPLSASKTK	FALSE	45.639	45.639	_(ac)M(ox)SS(ph)NCTS(ph)T(ph)TAVAVAPLSASKTK_	MS(0.075)S(0.797)NCT(0.237)S(0.873)T(0.756)T(0.232)AVAVAPLS(0.007)AS(0.011)KT(0.011)K	MS(-10.86)S(7.82)NCT(-7.82)S(9.59)T(5.82)T(-5.82)AVAVAPLS(-26.64)AS(-23.05)KT(-23.05)K	7	3	837.338	0.74392	81918	NMP_S6
A0A087WUV4;B2RU33;D7UEQ8;A0A087WXQ7	7;7;7;7	A0A087WUV4	A0A087WUV4	POTE ankyrin domain family member C	POTEC;POTEC	>tr|A0A087WUV4|A0A087WUV4_HUMAN POTE ankyrin domain family member C OS=Homo sapiens GN=POTEC PE=1 SV=1;>sp|B2RU33|POTEC_HUMAN POTE ankyrin domain family member C OS=Homo sapiens GN=POTEC PE=2 SV=2;>tr|D7UEQ8|D7UEQ8_HUMAN POTE ankyrin domain family member C	1	30.2437	3	A0A087WUV4	S	_________MVTEVCSMPAASAVKKPFDLRS	TRUE	30.244	30.244	_(ac)VT(ph)EVCS(ph)MPAAS(ph)AVK_	VT(1)EVCS(1)MPAAS(1)AVK	VT(30.24)EVCS(30.24)MPAAS(30.24)AVK	6	2	866.312	-4.7224	8692.7	NMP_S6
A0A087WUV4;B2RU33;D7UEQ8;A0A087WXQ7	7;7;7;7	A0A087WUV4	A0A087WUV4	POTE ankyrin domain family member C	POTEC;POTEC	>tr|A0A087WUV4|A0A087WUV4_HUMAN POTE ankyrin domain family member C OS=Homo sapiens GN=POTEC PE=1 SV=1;>sp|B2RU33|POTEC_HUMAN POTE ankyrin domain family member C OS=Homo sapiens GN=POTEC PE=2 SV=2;>tr|D7UEQ8|D7UEQ8_HUMAN POTE ankyrin domain family member C	0.698328	3.6252	2	A0A087WUV4	S	_________MVTEVCSMPAASAVKKPFDLRS	FALSE	31.708	31.708	_M(ox)VTEVCS(ph)M(ox)PAAS(ph)AVK_	MVT(0.305)EVCS(0.698)MPAAS(0.997)AVK	MVT(-3.63)EVCS(3.63)MPAAS(23.35)AVK	7	3	591.562	-3.7682	0	NMP_S3
H0Y8Y7	7	H0Y8Y7	H0Y8Y7		TCOF1	>tr|H0Y8Y7|H0Y8Y7_HUMAN Treacle protein (Fragment) OS=Homo sapiens GN=TCOF1 PE=1 SV=1	0.707	6.17015	4	H0Y8Y7	S	_________UQDDSGSSSEESDSDGEAPAAV	FALSE	31.896	31.896	_UQDDSGS(ph)S(ph)S(ph)EES(ph)DSDGEAPAAVTSAQDSNSK_	UQDDS(0.282)GS(0.707)S(0.728)S(0.741)EES(0.637)DS(0.359)DGEAPAAVT(0.184)S(0.201)AQDS(0.081)NS(0.08)K	UQDDS(-6.17)GS(6.17)S(11.44)S(11.44)EES(5.71)DS(-5.71)DGEAPAAVT(-12.08)S(-12.08)AQDS(-20.36)NS(-20.36)K	7	3	1149.68	3.1132	0	NMP_S2
H7C3R2	7	H7C3R2	H7C3R2		ANLN	>tr|H7C3R2|H7C3R2_HUMAN Actin-binding protein anillin (Fragment) OS=Homo sapiens GN=ANLN PE=4 SV=1	0.798979	7.20652	5	H7C3R2	S	_________USLVNASISSSVVKSYFSSEIY	FALSE	39.288	39.288	_USLVNAS(ph)ISSS(ph)VVKS(ph)YFS(ph)S(ph)EIYYIYH_	US(0.144)LVNAS(0.799)IS(0.213)S(0.458)S(0.686)VVKS(0.567)Y(0.542)FS(0.563)S(0.563)EIY(0.171)Y(0.147)IY(0.147)H	US(-7.21)LVNAS(7.21)IS(-7.31)S(-0.7)S(0.62)VVKS(0.7)Y(-0.35)FS(0.35)S(0.35)EIY(-7.67)Y(-7.67)IY(-7.67)H	7	3	1138.07	-0.94141	0	NMP_S6
Q96QR8	8	Q96QR8	Q96QR8	Transcriptional activator protein Pur-beta	PURB	>sp|Q96QR8|PURB_HUMAN Transcriptional activator protein Pur-beta OS=Homo sapiens GN=PURB PE=1 SV=3	1	104.291	2	Q96QR8	S	________MADGDSGSERGGGGGPCGFQPAS	TRUE	123.6	123.6	_(ac)ADGDS(ph)GS(ph)ERGGGGGPCGFQPASR_	ADGDS(1)GS(1)ERGGGGGPCGFQPASR	ADGDS(104.29)GS(104.29)ERGGGGGPCGFQPAS(-104.29)R	7	3	794.293	-0.23871	369080	NMP_S2
Q96QR8	8	Q96QR8	Q96QR8	Transcriptional activator protein Pur-beta	PURB	>sp|Q96QR8|PURB_HUMAN Transcriptional activator protein Pur-beta OS=Homo sapiens GN=PURB PE=1 SV=3	1	77.1075	2	Q96QR8	S	________MADGDSGSERGGGGGPCGFQPAS	TRUE	85.518	85.518	_(ac)ADGDS(ph)GS(ph)ERGGGGGPCGFQPASR_	ADGDS(1)GS(1)ERGGGGGPCGFQPASR	ADGDS(75.79)GS(77.11)ERGGGGGPCGFQPAS(-75.79)R	7	3	794.293	-0.018377	604300	NMP_S3
Q96QR8	8	Q96QR8	Q96QR8	Transcriptional activator protein Pur-beta	PURB	>sp|Q96QR8|PURB_HUMAN Transcriptional activator protein Pur-beta OS=Homo sapiens GN=PURB PE=1 SV=3	1	70.7075	2	Q96QR8	S	________MADGDSGSERGGGGGPCGFQPAS	FALSE	83.245	83.245	_(ac)ADGDS(ph)GS(ph)ERGGGGGPCGFQPASR_	ADGDS(1)GS(1)ERGGGGGPCGFQPASR	ADGDS(73.89)GS(70.71)ERGGGGGPCGFQPAS(-70.71)R	7	3	794.293	-0.2194	627290	NMP_S6
Q86W24	8	Q86W24	Q86W24	NACHT, LRR and PYD domains-containing protein 14	NLRP14	>sp|Q86W24|NAL14_HUMAN NACHT, LRR and PYD domains-containing protein 14 OS=Homo sapiens GN=NLRP14 PE=1 SV=1	0.873628	3.98814	5	Q86W24	S	________MADSSSSSFFPDFGLLLYLEELN	FALSE	46.404	46.404	_M(ox)ADS(ph)S(ph)SS(ph)S(ph)FFPDFGLLLY(ph)LEELNK_	MADS(0.874)S(0.683)S(0.683)S(0.899)S(0.874)FFPDFGLLLY(0.986)LEELNK	MADS(3.99)S(0)S(0)S(4.98)S(3.99)FFPDFGLLLY(13.67)LEELNK	8	3	1042.71	-1.2662	1823100	NMP_S6
P49915-2	8	P49915-2	P49915-2			>sp|P49915-2|GUAA_HUMAN Isoform 2 of GMP synthase [glutamine-hydrolyzing] OS=Homo sapiens GN=GMPS	0.999605	37.702	1	P49915-2	S	________MALCNGDSKMMNKVFGGTVHKKS	FALSE	46.461	46.461	_(ac)MALCNGDS(ph)KMM(ox)NKVFGGTVHK_	MALCNGDS(1)KMMNKVFGGTVHK	MALCNGDS(37.7)KMMNKVFGGT(-37.7)VHK	8	3	821.694	0.015161	49484	NMP_S3
Q15020;Q15020-4;F8VV04;Q15020-2;F8W667;Q15020-3	8;8;8;8;8;8	Q15020	Q15020	Squamous cell carcinoma antigen recognized by T-cells 3	SART3;SART3;SART3	>sp|Q15020|SART3_HUMAN Squamous cell carcinoma antigen recognized by T-cells 3 OS=Homo sapiens GN=SART3 PE=1 SV=1;>sp|Q15020-4|SART3_HUMAN Isoform 4 of Squamous cell carcinoma antigen recognized by T-cells 3 OS=Homo sapiens GN=SART3;>tr|F8VV04|F8VV04_HUMAN	0.898964	11.9587	2	Q15020	S	________MATAAETSASEPEAESKAGPKAD	TRUE	60.334	60.334	_(ac)ATAAETS(ph)AS(ph)EPEAESK_	AT(0.044)AAET(0.059)S(0.899)AS(0.998)EPEAESK	AT(-13.18)AAET(-11.96)S(11.96)AS(30.24)EPEAES(-39.6)K	7	2	890.832	-0.084895	41457	NMP_S2
Q15020;Q15020-4;F8VV04;Q15020-2;F8W667;Q15020-3	8;8;8;8;8;8	Q15020	Q15020	Squamous cell carcinoma antigen recognized by T-cells 3	SART3;SART3;SART3	>sp|Q15020|SART3_HUMAN Squamous cell carcinoma antigen recognized by T-cells 3 OS=Homo sapiens GN=SART3 PE=1 SV=1;>sp|Q15020-4|SART3_HUMAN Isoform 4 of Squamous cell carcinoma antigen recognized by T-cells 3 OS=Homo sapiens GN=SART3;>tr|F8VV04|F8VV04_HUMAN	0.847418	7.37502	2	Q15020	S	________MATAAETSASEPEAESKAGPKAD	TRUE	74.793	74.793	_(ac)ATAAETS(ph)AS(ph)EPEAESK_	AT(0.001)AAET(0.172)S(0.847)AS(0.979)EPEAESK	AT(-28.8)AAET(-7.38)S(7.38)AS(16.08)EPEAES(-42.09)K	7	2	890.832	-0.17027	25901	NMP_S3
Q15020;Q15020-4;F8VV04;Q15020-2;F8W667;Q15020-3	8;8;8;8;8;8	Q15020	Q15020	Squamous cell carcinoma antigen recognized by T-cells 3	SART3;SART3;SART3	>sp|Q15020|SART3_HUMAN Squamous cell carcinoma antigen recognized by T-cells 3 OS=Homo sapiens GN=SART3 PE=1 SV=1;>sp|Q15020-4|SART3_HUMAN Isoform 4 of Squamous cell carcinoma antigen recognized by T-cells 3 OS=Homo sapiens GN=SART3;>tr|F8VV04|F8VV04_HUMAN	0.803652	7.23569	2	Q15020	S	________MATAAETSASEPEAESKAGPKAD	FALSE	81.854	81.854	_(ac)ATAAETS(ph)AS(ph)EPEAESK_	AT(0.047)AAET(0.156)S(0.804)AS(0.994)EPEAESK	AT(-12.6)AAET(-7.24)S(7.24)AS(23.43)EPEAES(-57.53)K	7	2	890.832	-0.35616	50243	NMP_S6
C9JL84-2	8	C9JL84-2	C9JL84-2			>sp|C9JL84-2|HHLA1_HUMAN Isoform 2 of HERV-H LTR-associating protein 1 OS=Homo sapiens GN=HHLA1	0.793356	5.20754	3	C9JL84-2	S	________MEETNSSSKDMYQSPGEAEGWRW	FALSE	33.171	33.171	_MEETNS(ph)SS(ph)KDMY(ph)QSPGEAEGWRWK_	MEET(0.206)NS(0.503)S(0.504)S(0.793)KDMY(0.725)QS(0.269)PGEAEGWRWK	MEET(-5.21)NS(0)S(0)S(5.21)KDMY(4.78)QS(-4.78)PGEAEGWRWK	8	3	1025.04	0.013789	38915	NMP_S2
Q92796-3	8	Q92796-3	Q92796-3			>sp|Q92796-3|DLG3_HUMAN Isoform 3 of Disks large homolog 3 OS=Homo sapiens GN=DLG3	0.645376	1.00112	3	Q92796-3	S	________MMNSSMSSGSGSLRTSEKRSLYV	FALSE	52.03	52.03	_MNSSM(ox)S(ph)S(ph)GSGS(ph)LRTSEKR_	MNS(0.149)S(0.165)MS(0.717)S(0.645)GS(0.435)GS(0.645)LRT(0.127)S(0.117)EKR	MNS(-7.18)S(-6.67)MS(6.62)S(1)GS(-1)GS(5.62)LRT(-8.19)S(-8.68)EKR	7	2	1079.39	-0.839	16997	NMP_S3
E9PLG8	8	E9PLG8	E9PLG8		GPAA1	>tr|E9PLG8|E9PLG8_HUMAN Glycosylphosphatidylinositol anchor attachment 1 protein (Fragment) OS=Homo sapiens GN=GPAA1 PE=1 SV=1	0.712599	4.9193	1	E9PLG8	S	________MSENAMGSTMVEEQFAGGDRARA	FALSE	35.091	35.091	_(ac)SENAM(ox)GS(ph)TMVEEQFAGGDR_	S(0.019)ENAMGS(0.713)T(0.268)MVEEQFAGGDR	S(-17.33)ENAMGS(4.92)T(-4.92)MVEEQFAGGDR	7	3	718.61	-0.26034	33647	NMP_S3
H0YNP8	8	H0YNP8	H0YNP8		TCF12	>tr|H0YNP8|H0YNP8_HUMAN Transcription factor 12 OS=Homo sapiens GN=TCF12 PE=1 SV=1	0.948282	15.9314	7	H0YNP8	S	________MSSNSSTSQWPRPGGQAPSSPSY	FALSE	44.743	44.743	_MS(ph)SNS(ph)S(ph)T(ph)S(ph)QWPRPGGQAPSSPS(ph)YENSLHS(ph)LKNR_	MS(0.521)S(0.54)NS(0.952)S(0.952)T(0.948)S(0.948)QWPRPGGQAPS(0.108)S(0.198)PS(0.437)Y(0.383)ENS(0.167)LHS(0.845)LKNR	MS(0)S(0)NS(16.56)S(16.56)T(15.93)S(15.93)QWPRPGGQAPS(-11.14)S(-5.36)PS(0.38)Y(-0.38)ENS(-6.05)LHS(11.14)LKNR	8	3	1378.82	-0.67464	175280	NMP_S2
Q5VUA4;Q5VUA4-2	8;8	Q5VUA4	Q5VUA4	Zinc finger protein 318	ZNF318	>sp|Q5VUA4|ZN318_HUMAN Zinc finger protein 318 OS=Homo sapiens GN=ZNF318 PE=1 SV=2;>sp|Q5VUA4-2|ZN318_HUMAN Isoform 2 of Zinc finger protein 318 OS=Homo sapiens GN=ZNF318	0.975527	18.7795	3	Q5VUA4	S	________MYRSSARSSVSSHRPKDDGGGGP	FALSE	55.724	55.724	_M(ox)YRS(ph)SARS(ph)S(ph)VSSHR_	MY(0.022)RS(0.496)S(0.495)ARS(0.976)S(0.932)VS(0.063)S(0.016)HR	MY(-14.78)RS(0)S(0)ARS(18.78)S(12.69)VS(-12.69)S(-18.78)HR	8	2	933.841	-3.6005	37393	NMP_S6
F5H6A5	8	F5H6A5	F5H6A5		HKR1	>tr|F5H6A5|F5H6A5_HUMAN Krueppel-related zinc finger protein 1 OS=Homo sapiens GN=HKR1 PE=4 SV=1	0.922799	8.62702	4	F5H6A5	S	________MYTEWGDSFGSMSVLIKNPRTHS	FALSE	33.024	33.024	_Y(ph)TEWGDS(ph)FGS(ph)M(ox)S(ph)VLIK_	Y(0.65)T(0.437)EWGDS(0.923)FGS(0.994)MS(0.996)VLIK	Y(2.06)T(-2.06)EWGDS(8.63)FGS(19.62)MS(21.56)VLIK	7	3	719.244	2.7864	8206.8	NMP_S3
H0Y8Y7	8	H0Y8Y7	H0Y8Y7		TCOF1	>tr|H0Y8Y7|H0Y8Y7_HUMAN Treacle protein (Fragment) OS=Homo sapiens GN=TCOF1 PE=1 SV=1	0.727737	11.4411	4	H0Y8Y7	S	________UQDDSGSSSEESDSDGEAPAAVT	FALSE	31.896	31.896	_UQDDSGS(ph)S(ph)S(ph)EES(ph)DSDGEAPAAVTSAQDSNSK_	UQDDS(0.282)GS(0.707)S(0.728)S(0.741)EES(0.637)DS(0.359)DGEAPAAVT(0.184)S(0.201)AQDS(0.081)NS(0.08)K	UQDDS(-6.17)GS(6.17)S(11.44)S(11.44)EES(5.71)DS(-5.71)DGEAPAAVT(-12.08)S(-12.08)AQDS(-20.36)NS(-20.36)K	8	3	1149.68	3.1132	0	NMP_S2
Q86VP6;Q86VP6-2	9;9	Q86VP6	Q86VP6	Cullin-associated NEDD8-dissociated protein 1	CAND1	>sp|Q86VP6|CAND1_HUMAN Cullin-associated NEDD8-dissociated protein 1 OS=Homo sapiens GN=CAND1 PE=1 SV=2;>sp|Q86VP6-2|CAND1_HUMAN Isoform 2 of Cullin-associated NEDD8-dissociated protein 1 OS=Homo sapiens GN=CAND1	0.825727	5.97329	3	Q86VP6	S	_______MASASYHISNLLEKMTSSDKDFRF	FALSE	49.343	49.343	_(ac)AS(ph)ASYHIS(ph)NLLEKMTS(ph)SDK_	AS(0.397)AS(0.397)Y(0.379)HIS(0.826)NLLEKMT(0.1)S(0.45)S(0.45)DK	AS(0)AS(0)Y(0)HIS(5.97)NLLEKMT(-6.64)S(0)S(0)DK	8	3	788.647	-1.4856	31706	NMP_S3
Q7Z4V0-2	9	Q7Z4V0-2	Q7Z4V0-2			>sp|Q7Z4V0-2|ZN438_HUMAN Isoform 2 of Zinc finger protein 438 OS=Homo sapiens GN=ZNF438	0.90766	11.5893	2	Q7Z4V0-2	S	_______MDSESNIPSGTIQSRKGLQNKSQF	FALSE	41.227	41.227	_(ac)M(ox)DS(ph)ESNIPS(ph)GTIQSR_	MDS(0.583)ES(0.427)NIPS(0.908)GT(0.067)IQS(0.016)R	MDS(1.48)ES(-1.48)NIPS(11.59)GT(-11.59)IQS(-17.27)R	9	2	920.347	0.73214	33627	NMP_S3
Q96QG7-2	9	Q96QG7-2	Q96QG7-2			>sp|Q96QG7-2|MTMR9_HUMAN Isoform 2 of Myotubularin-related protein 9 OS=Homo sapiens GN=MTMR9	0.998605	29.626	5	Q96QG7-2	S	_______MEECLNIASSIEALSTLDSITLMY	FALSE	44.711	44.711	_MEECLNIAS(ph)S(ph)IEALS(ph)TLDS(ph)IT(ph)LMYPFFYR_	MEECLNIAS(0.999)S(0.999)IEALS(0.952)T(0.246)LDS(0.754)IT(0.351)LMY(0.35)PFFY(0.35)R	MEECLNIAS(29.63)S(29.76)IEALS(12.3)T(-5.59)LDS(5.59)IT(0)LMY(0)PFFY(0)R	9	4	954.371	1.3265	4357800	NMP_S6
Q9UBC3-6	9	Q9UBC3-6	Q9UBC3-6			>sp|Q9UBC3-6|DNM3B_HUMAN Isoform 6 of DNA (cytosine-5)-methyltransferase 3B OS=Homo sapiens GN=DNMT3B	1	42.0835	3	Q9UBC3-6	S	_______MEPSPEPPSLESMKGDTRHLNGEE	FALSE	42.083	42.083	_(ac)EPS(ph)PEPPS(ph)LES(ph)MK_	EPS(1)PEPPS(1)LES(1)MK	EPS(42.08)PEPPS(42.08)LES(42.08)MK	8	2	855.295	3.3438	6737.8	NMP_S3
Q5T0W9	9	Q5T0W9	Q5T0W9	Protein FAM83B	FAM83B	>sp|Q5T0W9|FA83B_HUMAN Protein FAM83B OS=Homo sapiens GN=FAM83B PE=1 SV=1	0.789803	5.80087	3	Q5T0W9	S	_______METSSMLSSLNDECKSDNYIEPHY	FALSE	60.093	60.093	_M(ox)ETS(ph)S(ph)M(ox)LSS(ph)LNDECK_	MET(0.346)S(0.825)S(0.825)MLS(0.214)S(0.79)LNDECK	MET(-5.8)S(5.8)S(5.8)MLS(-5.8)S(5.8)LNDECK	9	2	1002.31	0.043016	108410	NMP_S3
Q9NRC1-4;Q9NRC1-5	9;9	Q9NRC1-4	Q9NRC1-4			>sp|Q9NRC1-4|ST7_HUMAN Isoform 4 of Suppressor of tumorigenicity 7 protein OS=Homo sapiens GN=ST7;>sp|Q9NRC1-5|ST7_HUMAN Isoform 5 of Suppressor of tumorigenicity 7 protein OS=Homo sapiens GN=ST7	0.827077	7.58652	3	Q9NRC1-4	S	_______MFGTESSVSMFLNTLTPKFYVALT	FALSE	50.226	50.226	_(ac)MFGTES(ph)SVS(ph)MFLNT(ph)LTPK_	MFGT(0.443)ES(0.537)S(0.388)VS(0.827)MFLNT(0.69)LT(0.115)PK	MFGT(-1.26)ES(1.26)S(-5.59)VS(7.59)MFLNT(5.97)LT(-8.43)PK	9	3	757.963	-3.6412	38023	NMP_S6
Q9C0I3;Q9C0I3-2;E7EUW0	9;9;9	Q9C0I3	Q9C0I3	Protein FAM190A	FAM190A;FAM190A	>sp|Q9C0I3|CCSE1_HUMAN Serine-rich coiled-coil domain-containing protein 1 OS=Homo sapiens GN=CCSER1 PE=2 SV=2;>sp|Q9C0I3-2|CCSE1_HUMAN Isoform 2 of Serine-rich coiled-coil domain-containing protein 1 OS=Homo sapiens GN=CCSER1;>tr|E7EUW0|E7EUW0_HUMAN Serin	0.711365	5.71841	3	Q9C0I3	S	_______MGDSGSRRSTLVSRLPIFRRSINR	FALSE	33.794	33.794	_(ac)M(ox)GDS(ph)GSRRS(ph)TLVS(ph)R_	MGDS(0.888)GS(0.331)RRS(0.711)T(0.251)LVS(0.819)R	MGDS(7.88)GS(-5.72)RRS(5.72)T(-7.87)LVS(7.87)R	9	2	903.836	0.0074448	0	NMP_S2
Q9UHI5-4	9	Q9UHI5-4	Q9UHI5-4			>sp|Q9UHI5-4|LAT2_HUMAN Isoform 4 of Large neutral amino acids transporter small subunit 2 OS=Homo sapiens GN=SLC7A8	1	54.7838	2	Q9UHI5-4	S	_______MGQYGQELSWKCLVKAVCLQEHSQ	FALSE	54.784	54.784	_M(ox)GQY(ph)GQELS(ph)WK_	MGQY(1)GQELS(1)WK	MGQY(54.78)GQELS(54.78)WK	9	2	751.775	-0.20982	504530	NMP_S2
P49748;P49748-2;K7EQP4;K7EJW8;J3QKU9;J9JID6	9;9;9;9;9;9	P49748	P49748	Very long-chain specific acyl-CoA dehydrogenase, mitochondrial	ACADVL	>sp|P49748|ACADV_HUMAN Very long-chain specific acyl-CoA dehydrogenase, mitochondrial OS=Homo sapiens GN=ACADVL PE=1 SV=1;>sp|P49748-2|ACADV_HUMAN Isoform 2 of Very long-chain specific acyl-CoA dehydrogenase, mitochondrial OS=Homo sapiens GN=ACADVL;>tr|K7E	1	45.2069	1	P49748	S	_______MQAARMAASLGRQLLRLGGGSSRL	FALSE	45.207	45.207	_M(ox)QAARM(ox)AAS(ph)LGR_	MQAARMAAS(1)LGR	MQAARMAAS(45.21)LGR	9	2	687.805	3.3874	10337	NMP_S3
P06454;P06454-2;B8ZZQ6	9;9;9	P06454	P06454	Prothymosin alpha;Thymosin alpha-1	PTMA;PTMA	>sp|P06454|PTMA_HUMAN Prothymosin alpha OS=Homo sapiens GN=PTMA PE=1 SV=2;>sp|P06454-2|PTMA_HUMAN Isoform 2 of Prothymosin alpha OS=Homo sapiens GN=PTMA;>tr|B8ZZQ6|B8ZZQ6_HUMAN Prothymosin alpha OS=Homo sapiens GN=PTMA PE=1 SV=1	0.8094	6.86893	1	P06454	S	_______MSDAAVDTSSEITTKDLKEKKEVV	TRUE	132.97	132.97	_(ac)SDAAVDTS(ph)SEITTK_	SDAAVDT(0.024)S(0.809)S(0.166)EITTK	S(-82.74)DAAVDT(-15.26)S(6.87)S(-6.87)EIT(-41.31)T(-64.39)K	8	2	773.83	0.14032	277240	NMP_S2
P06454;P06454-2;B8ZZQ6	9;9;9	P06454	P06454	Prothymosin alpha;Thymosin alpha-1	PTMA;PTMA	>sp|P06454|PTMA_HUMAN Prothymosin alpha OS=Homo sapiens GN=PTMA PE=1 SV=2;>sp|P06454-2|PTMA_HUMAN Isoform 2 of Prothymosin alpha OS=Homo sapiens GN=PTMA;>tr|B8ZZQ6|B8ZZQ6_HUMAN Prothymosin alpha OS=Homo sapiens GN=PTMA PE=1 SV=1	0.727045	6.87443	1	P06454	S	_______MSDAAVDTSSEITTKDLKEKKEVV	FALSE	91.441	91.441	_(ac)SDAAVDTS(ph)SEITTK_	SDAAVDT(0.149)S(0.727)S(0.123)EITTK	S(-50.89)DAAVDT(-6.87)S(6.87)S(-7.71)EIT(-31.83)T(-46.98)K	8	2	773.83	0.20172	281690	NMP_S3
CON__Q7Z794;Q7Z794;F8VS61	9;9;9	CON__Q7Z794	CON__Q7Z794	Keratin, type II cytoskeletal 1b	KRT77;KRT77	>Q7Z794 SWISS-PROT:Q7Z794 Tax_Id=9606 Gene_Symbol=KRT77 Keratin 77;>sp|Q7Z794|K2C1B_HUMAN Keratin, type II cytoskeletal 1b OS=Homo sapiens GN=KRT77 PE=2 SV=3;>tr|F8VS61|F8VS61_HUMAN Keratin, type II cytoskeletal 1b OS=Homo sapiens GN=KRT77 PE=1 SV=1	0.705476	3.05612	4	CON__Q7Z794	S	_______MSHQFSSQSAFSSMSRRVYSTSSS	FALSE	52.927	52.927	_(ac)SHQFSS(ph)QS(ph)AFSS(ph)M(ox)S(ph)RR_	S(0.054)HQFS(0.033)S(0.913)QS(0.705)AFS(0.402)S(0.907)MS(0.985)RR	S(-12.44)HQFS(-14.37)S(12.44)QS(3.06)AFS(-3.06)S(8.19)MS(16.3)RR	8	2	1104.36	-0.14613	21992	NMP_S2
Q5VUA4;Q5VUA4-2	9;9	Q5VUA4	Q5VUA4	Zinc finger protein 318	ZNF318	>sp|Q5VUA4|ZN318_HUMAN Zinc finger protein 318 OS=Homo sapiens GN=ZNF318 PE=1 SV=2;>sp|Q5VUA4-2|ZN318_HUMAN Isoform 2 of Zinc finger protein 318 OS=Homo sapiens GN=ZNF318	0.932451	12.6938	3	Q5VUA4	S	_______MYRSSARSSVSSHRPKDDGGGGPR	FALSE	55.724	55.724	_M(ox)YRS(ph)SARS(ph)S(ph)VSSHR_	MY(0.022)RS(0.496)S(0.495)ARS(0.976)S(0.932)VS(0.063)S(0.016)HR	MY(-14.78)RS(0)S(0)ARS(18.78)S(12.69)VS(-12.69)S(-18.78)HR	9	2	933.841	-3.6005	37393	NMP_S6
H0Y8Y7	9	H0Y8Y7	H0Y8Y7		TCOF1	>tr|H0Y8Y7|H0Y8Y7_HUMAN Treacle protein (Fragment) OS=Homo sapiens GN=TCOF1 PE=1 SV=1	0.741159	11.4411	4	H0Y8Y7	S	_______UQDDSGSSSEESDSDGEAPAAVTS	FALSE	31.896	31.896	_UQDDSGS(ph)S(ph)S(ph)EES(ph)DSDGEAPAAVTSAQDSNSK_	UQDDS(0.282)GS(0.707)S(0.728)S(0.741)EES(0.637)DS(0.359)DGEAPAAVT(0.184)S(0.201)AQDS(0.081)NS(0.08)K	UQDDS(-6.17)GS(6.17)S(11.44)S(11.44)EES(5.71)DS(-5.71)DGEAPAAVT(-12.08)S(-12.08)AQDS(-20.36)NS(-20.36)K	9	3	1149.68	3.1132	0	NMP_S2
Q93100-2;Q93100-4;H3BQ89;H3BV13;I3L3F2	10;10;10;10;10	Q93100-2	Q93100-2		PHKB;PHKB	>sp|Q93100-2|KPBB_HUMAN Isoform 2 of Phosphorylase b kinase regulatory subunit beta OS=Homo sapiens GN=PHKB;>sp|Q93100-4|KPBB_HUMAN Isoform 4 of Phosphorylase b kinase regulatory subunit beta OS=Homo sapiens GN=PHKB;>tr|H3BQ89|H3BQ89_HUMAN Phosphorylase b	0.713051	7.06227	2	Q93100-2	S	______MACSPDAVVSPSSAFLRSGSVYEPL	FALSE	30.543	30.543	_(ac)ACS(ph)PDAVVS(ph)PSSAFLR_	ACS(0.985)PDAVVS(0.713)PS(0.151)S(0.151)AFLR	ACS(19.02)PDAVVS(7.06)PS(-7.06)S(-7.06)AFLR	9	2	933.381	0.90836	16155	NMP_S6
Q8IUC6	10	Q8IUC6	Q8IUC6	TIR domain-containing adapter molecule 1	TICAM1	>sp|Q8IUC6|TCAM1_HUMAN TIR domain-containing adapter molecule 1 OS=Homo sapiens GN=TICAM1 PE=1 SV=1	0.941144	11.7882	2	Q8IUC6	S	______MACTGPSLPSAFDILGAAGQDKLLY	FALSE	49.188	49.188	_(ac)M(ox)ACT(ph)GPSLPS(ph)AFDILGAAGQDK_	MACT(0.947)GPS(0.112)LPS(0.941)AFDILGAAGQDK	MACT(12.26)GPS(-11.79)LPS(11.79)AFDILGAAGQDK	10	3	809	2.365	88236	NMP_S6
P28907;P28907-2	10;10	P28907	P28907	ADP-ribosyl cyclase 1	CD38	>sp|P28907|CD38_HUMAN ADP-ribosyl cyclase/cyclic ADP-ribose hydrolase 1 OS=Homo sapiens GN=CD38 PE=1 SV=2;>sp|P28907-2|CD38_HUMAN Isoform 2 of ADP-ribosyl cyclase/cyclic ADP-ribose hydrolase 1 OS=Homo sapiens GN=CD38	0.985249	18.2474	1	P28907	S	______MANCEFSPVSGDKPCCRLSRRAQLC	FALSE	36.32	36.32	_(ac)ANCEFSPVS(ph)GDK_	ANCEFS(0.015)PVS(0.985)GDK	ANCEFS(-18.25)PVS(18.25)GDK	9	2	716.776	-3.4394	53861	NMP_S6
Q15020;Q15020-4;F8VV04;Q15020-2;F8W667;Q15020-3	10;10;10;10;10;10	Q15020	Q15020	Squamous cell carcinoma antigen recognized by T-cells 3	SART3;SART3;SART3	>sp|Q15020|SART3_HUMAN Squamous cell carcinoma antigen recognized by T-cells 3 OS=Homo sapiens GN=SART3 PE=1 SV=1;>sp|Q15020-4|SART3_HUMAN Isoform 4 of Squamous cell carcinoma antigen recognized by T-cells 3 OS=Homo sapiens GN=SART3;>tr|F8VV04|F8VV04_HUMAN	0.997711	30.24	1;2	Q15020	S	______MATAAETSASEPEAESKAGPKADGE	TRUE	120.9	60.334	_(ac)ATAAETS(ph)AS(ph)EPEAESK_	AT(0.044)AAET(0.059)S(0.899)AS(0.998)EPEAESK	AT(-13.18)AAET(-11.96)S(11.96)AS(30.24)EPEAES(-39.6)K	9	2	890.832	-0.084895	87067	NMP_S2
Q15020;Q15020-4;F8VV04;Q15020-2;F8W667;Q15020-3	10;10;10;10;10;10	Q15020	Q15020	Squamous cell carcinoma antigen recognized by T-cells 3	SART3;SART3;SART3	>sp|Q15020|SART3_HUMAN Squamous cell carcinoma antigen recognized by T-cells 3 OS=Homo sapiens GN=SART3 PE=1 SV=1;>sp|Q15020-4|SART3_HUMAN Isoform 4 of Squamous cell carcinoma antigen recognized by T-cells 3 OS=Homo sapiens GN=SART3;>tr|F8VV04|F8VV04_HUMAN	0.993656	23.4271	1;2	Q15020	S	______MATAAETSASEPEAESKAGPKADGE	TRUE	81.854	81.854	_(ac)ATAAETS(ph)AS(ph)EPEAESK_	AT(0.047)AAET(0.156)S(0.804)AS(0.994)EPEAESK	AT(-12.6)AAET(-7.24)S(7.24)AS(23.43)EPEAES(-57.53)K	9	2	890.832	-0.35616	95318	NMP_S6
Q15020;Q15020-4;F8VV04;Q15020-2;F8W667;Q15020-3	10;10;10;10;10;10	Q15020	Q15020	Squamous cell carcinoma antigen recognized by T-cells 3	SART3;SART3;SART3	>sp|Q15020|SART3_HUMAN Squamous cell carcinoma antigen recognized by T-cells 3 OS=Homo sapiens GN=SART3 PE=1 SV=1;>sp|Q15020-4|SART3_HUMAN Isoform 4 of Squamous cell carcinoma antigen recognized by T-cells 3 OS=Homo sapiens GN=SART3;>tr|F8VV04|F8VV04_HUMAN	0.979259	16.0807	1;2	Q15020	S	______MATAAETSASEPEAESKAGPKADGE	FALSE	104.88	74.793	_(ac)ATAAETS(ph)AS(ph)EPEAESK_	AT(0.001)AAET(0.172)S(0.847)AS(0.979)EPEAESK	AT(-28.8)AAET(-7.38)S(7.38)AS(16.08)EPEAES(-42.09)K	9	2	890.832	-0.17027	60901	NMP_S3
Q96QG7-2	10	Q96QG7-2	Q96QG7-2			>sp|Q96QG7-2|MTMR9_HUMAN Isoform 2 of Myotubularin-related protein 9 OS=Homo sapiens GN=MTMR9	0.998628	29.7607	5	Q96QG7-2	S	______MEECLNIASSIEALSTLDSITLMYP	FALSE	44.711	44.711	_MEECLNIAS(ph)S(ph)IEALS(ph)TLDS(ph)IT(ph)LMYPFFYR_	MEECLNIAS(0.999)S(0.999)IEALS(0.952)T(0.246)LDS(0.754)IT(0.351)LMY(0.35)PFFY(0.35)R	MEECLNIAS(29.63)S(29.76)IEALS(12.3)T(-5.59)LDS(5.59)IT(0)LMY(0)PFFY(0)R	10	4	954.371	1.3265	4357800	NMP_S6
A0A0C4DFN3;Q99685-2	10;10	A0A0C4DFN3	A0A0C4DFN3			>tr|A0A0C4DFN3|A0A0C4DFN3_HUMAN Monoglyceride lipase OS=Homo sapiens GN=MGLL PE=1 SV=1;>sp|Q99685-2|MGLL_HUMAN Isoform 2 of Monoglyceride lipase OS=Homo sapiens GN=MGLL	0.926646	11.308	3	A0A0C4DFN3	S	______METGPEDPSSMPEESSPRRTPQSIP	FALSE	49.125	49.125	_(ac)M(ox)ETGPEDPSS(ph)MPEES(ph)S(ph)PR_	MET(0.008)GPEDPS(0.073)S(0.927)MPEES(0.997)S(0.996)PR	MET(-23.97)GPEDPS(-11.31)S(11.31)MPEES(25.59)S(25.59)PR	10	2	1130.86	-0.92121	0	NMP_S2
Q92851-4;Q92851;Q92851-2;Q92851-5;Q92851-6;Q92851-3;Q92851-7;B4E3T5	10;10;10;10;10;10;10;10	Q92851-4	Q92851-4	Caspase-10;Caspase-10 subunit p23/17;Caspase-10 subunit p12	CASP10;CASP10	>sp|Q92851-4|CASPA_HUMAN Isoform D of Caspase-10 OS=Homo sapiens GN=CASP10;>sp|Q92851|CASPA_HUMAN Caspase-10 OS=Homo sapiens GN=CASP10 PE=1 SV=3;>sp|Q92851-2|CASPA_HUMAN Isoform B of Caspase-10 OS=Homo sapiens GN=CASP10;>sp|Q92851-5|CASPA_HUMAN Isoform 5 o	0.875957	7.21743	2	Q92851-4	S	______MKSQGQHWYSSSDKNCKVSFREKLL	FALSE	41.218	41.218	_(ac)KSQGQHWYS(ph)S(ph)SDK_	KSQGQHWY(0.046)S(0.876)S(0.539)S(0.539)DK	KS(-37.59)QGQHWY(-13.25)S(7.22)S(0)S(0)DK	9	2	870.327	4.8324	0	NMP_S3
F2Z2D1	10	F2Z2D1	F2Z2D1		C7orf44	>tr|F2Z2D1|F2Z2D1_HUMAN Cytochrome c oxidase assembly factor 1 homolog OS=Homo sapiens GN=COA1 PE=4 SV=1	1	33.273	1	F2Z2D1	S	______MMWQKVMECSRAKFPTRTCQGILEL	FALSE	51.771	33.273	_(ac)M(ox)MWQKVM(ox)ECS(ph)RAK_	MMWQKVMECS(1)RAK	MMWQKVMECS(33.27)RAK	10	2	919.877	-3.3765	289840	NMP_S6
Q8NBB2	10	Q8NBB2	Q8NBB2	Putative uncharacterized protein C15orf37	C15orf37	>sp|Q8NBB2|STAS1_HUMAN Putative uncharacterized protein ST20-AS1 OS=Homo sapiens GN=ST20-AS1 PE=2 SV=1	0.931501	13.9602	2	Q8NBB2	S	______MPRPASESWSPIQSRIPAYKAVSHL	FALSE	33.872	33.872	_(ac)PRPAS(ph)ESWS(ph)PIQSR_	PRPAS(0.893)ES(0.13)WS(0.932)PIQS(0.045)R	PRPAS(9.45)ES(-9.45)WS(13.96)PIQS(-13.96)R	9	3	600.589	2.7343	0	NMP_S3
Q8NFW9-6	10	Q8NFW9-6	Q8NFW9-6			>sp|Q8NFW9-6|MYRIP_HUMAN Isoform 6 of Rab effector MyRIP OS=Homo sapiens GN=MYRIP	0.991705	20.771	2	Q8NFW9-6	S	______MRKAASAASSRSTSSLWSTAACAAA	FALSE	95.067	95.067	_(ac)MRKAAS(ph)AASS(ph)R_	MRKAAS(0.999)AAS(0.009)S(0.992)R	MRKAAS(29.85)AAS(-20.77)S(20.77)R	10	2	669.275	-1.2203	94532	NMP_S6
Q96DC9;Q96DC9-2	10;10	Q96DC9	Q96DC9	Ubiquitin thioesterase OTUB2	OTUB2	>sp|Q96DC9|OTUB2_HUMAN Ubiquitin thioesterase OTUB2 OS=Homo sapiens GN=OTUB2 PE=1 SV=2;>sp|Q96DC9-2|OTUB2_HUMAN Isoform 2 of Ubiquitin thioesterase OTUB2 OS=Homo sapiens GN=OTUB2	0.997669	21.5434	3	Q96DC9	S	______MSETSFNLISEKCDILSILRDHPEN	FALSE	37.681	37.681	_(ac)M(ox)S(ph)ET(ph)SFNLIS(ph)EK_	MS(0.667)ET(0.667)S(0.667)FNLIS(0.998)EK	MS(0)ET(0)S(0)FNLIS(21.54)EK	10	2	842.287	0.78126	24106	NMP_S6
B0QYB2	10	B0QYB2	B0QYB2		KCTD17	>tr|B0QYB2|B0QYB2_HUMAN BTB/POZ domain-containing protein KCTD17 (Fragment) OS=Homo sapiens GN=KCTD17 PE=1 SV=1	0.593565	2.08659	3	B0QYB2	S	______MTSKVSCPPSVTLRCCGLWQVASPL	FALSE	32.181	32.181	_(ac)M(ox)T(ph)S(ph)KVSCPPS(ph)VTLR_	MT(0.937)S(0.532)KVS(0.532)CPPS(0.594)VT(0.406)LR	MT(7.88)S(0)KVS(0)CPPS(2.09)VT(-2.09)LR	10	3	620.907	-3.2166	120890	NMP_S6
C9JV03	10	C9JV03	C9JV03		BTBD11	>tr|C9JV03|C9JV03_HUMAN Ankyrin repeat and BTB/POZ domain-containing protein BTBD11 (Fragment) OS=Homo sapiens GN=BTBD11 PE=1 SV=2	1	56.5476	2	C9JV03	S	______MVESLHGLDSRKGVLCLPDSLNLHR	FALSE	56.548	56.548	_VES(ph)LHGLDS(ph)RK_	VES(1)LHGLDS(1)RK	VES(56.55)LHGLDS(56.55)RK	9	2	700.802	-3.4625	8808.7	NMP_S6
I3L352	10	I3L352	I3L352			>tr|I3L352|I3L352_HUMAN ATP-dependent RNA helicase DDX19A (Fragment) OS=Homo sapiens GN=DDX19A PE=1 SV=1	0.566979	1.07819	2	I3L352	S	______UWLTGDFWMSGTFLIRKPQLLQGVY	FALSE	46.408	46.408	_(ac)UWLTGDFWM(ox)S(ph)GT(ph)FLIRK_	UWLT(0.445)GDFWMS(0.567)GT(0.988)FLIRK	UWLT(-1.08)GDFWMS(1.08)GT(16.68)FLIRK	10	3	782.305	1.4519	87115	NMP_S6
O75822;O75822-3;O75822-2	11;11;11	O75822	O75822	Eukaryotic translation initiation factor 3 subunit J	EIF3J	>sp|O75822|EIF3J_HUMAN Eukaryotic translation initiation factor 3 subunit J OS=Homo sapiens GN=EIF3J PE=1 SV=2;>sp|O75822-3|EIF3J_HUMAN Isoform 3 of Eukaryotic translation initiation factor 3 subunit J OS=Homo sapiens GN=EIF3J;>sp|O75822-2|EIF3J_HUMAN Isof	0.836653	7.09451	1	O75822	S	_____MAAAAAAAGDSDSWDADAFSVEDPVR	FALSE	121.46	121.46	_(ac)AAAAAAAGDS(ph)DSWDADAFSVEDPVRK_	AAAAAAAGDS(0.837)DS(0.163)WDADAFSVEDPVRK	AAAAAAAGDS(7.09)DS(-7.09)WDADAFS(-51.01)VEDPVRK	10	3	905.724	-0.31335	5476600	NMP_S6
Q12933-2;Q12933;Q12933-3;Q12933-4;B1AMX8;B1AMX7;B1AMY1	11;11;11;11;11;11;11	Q12933-2	Q12933-2	TNF receptor-associated factor 2	TRAF2;TRAF2;TRAF2;TRAF2	>sp|Q12933-2|TRAF2_HUMAN Isoform 2 of TNF receptor-associated factor 2 OS=Homo sapiens GN=TRAF2;>sp|Q12933|TRAF2_HUMAN TNF receptor-associated factor 2 OS=Homo sapiens GN=TRAF2 PE=1 SV=2;>sp|Q12933-3|TRAF2_HUMAN Isoform 3 of TNF receptor-associated factor	0.999944	42.598	2	Q12933-2	S	_____MAAASVTPPGSLELLQPGFSKTLLGT	TRUE	94.569	94.569	_(ac)AAASVT(ph)PPGS(ph)LELLQPGFSK_	AAASVT(1)PPGS(1)LELLQPGFSK	AAAS(-35.32)VT(35.32)PPGS(42.6)LELLQPGFS(-60.53)K	10	3	724.672	0.23775	343820	NMP_S2
Q12933-2;Q12933;Q12933-3;Q12933-4;B1AMX8;B1AMX7;B1AMY1	11;11;11;11;11;11;11	Q12933-2	Q12933-2	TNF receptor-associated factor 2	TRAF2;TRAF2;TRAF2;TRAF2	>sp|Q12933-2|TRAF2_HUMAN Isoform 2 of TNF receptor-associated factor 2 OS=Homo sapiens GN=TRAF2;>sp|Q12933|TRAF2_HUMAN TNF receptor-associated factor 2 OS=Homo sapiens GN=TRAF2 PE=1 SV=2;>sp|Q12933-3|TRAF2_HUMAN Isoform 3 of TNF receptor-associated factor	0.997329	25.627	2	Q12933-2	S	_____MAAASVTPPGSLELLQPGFSKTLLGT	FALSE	62.203	62.203	_(ac)AAASVT(ph)PPGS(ph)LELLQPGFSK_	AAAS(0.051)VT(0.952)PPGS(0.997)LELLQPGFSK	AAAS(-12.95)VT(12.95)PPGS(25.63)LELLQPGFS(-42)K	10	3	724.672	-0.39402	284180	NMP_S3
O14530;O14530-2;B8ZZX4;F8WCJ3;G3XAJ4;F8WBV5	11;11;11;11;11;11	O14530	O14530	Thioredoxin domain-containing protein 9	TXNDC9;TXNDC9;TXNDC9;TXNDC9;TXNDC9	>sp|O14530|TXND9_HUMAN Thioredoxin domain-containing protein 9 OS=Homo sapiens GN=TXNDC9 PE=1 SV=2;>sp|O14530-2|TXND9_HUMAN Isoform 2 of Thioredoxin domain-containing protein 9 OS=Homo sapiens GN=TXNDC9;>tr|B8ZZX4|B8ZZX4_HUMAN Thioredoxin domain-containing	1	53.9812	2	O14530	S	_____MEADASVDMFSKVLEHQLLQTTKLVE	TRUE	53.981	53.981	_M(ox)EADAS(ph)VDMFS(ph)K_	MEADAS(1)VDMFS(1)K	MEADAS(53.98)VDMFS(53.98)K	11	2	753.75	-1.2252	17873	NMP_S2
O14530;O14530-2;B8ZZX4;F8WCJ3;G3XAJ4;F8WBV5	11;11;11;11;11;11	O14530	O14530	Thioredoxin domain-containing protein 9	TXNDC9;TXNDC9;TXNDC9;TXNDC9;TXNDC9	>sp|O14530|TXND9_HUMAN Thioredoxin domain-containing protein 9 OS=Homo sapiens GN=TXNDC9 PE=1 SV=2;>sp|O14530-2|TXND9_HUMAN Isoform 2 of Thioredoxin domain-containing protein 9 OS=Homo sapiens GN=TXNDC9;>tr|B8ZZX4|B8ZZX4_HUMAN Thioredoxin domain-containing	1	38.8083	2	O14530	S	_____MEADASVDMFSKVLEHQLLQTTKLVE	FALSE	38.808	38.808	_(ac)M(ox)EADAS(ph)VDMFS(ph)K_	MEADAS(1)VDMFS(1)K	MEADAS(38.81)VDMFS(38.81)K	11	2	774.755	0.063607	36969	NMP_S6
Q02930-4	11	Q02930-4	Q02930-4			>sp|Q02930-4|CREB5_HUMAN Isoform 4 of Cyclic AMP-responsive element-binding protein 5 OS=Homo sapiens GN=CREB5	0.948058	12.9887	3	Q02930-4	S	_____MFCTSGGNSASVMSMRPVPGSLSSLL	FALSE	34.82	34.82	_(ac)MFCTS(ph)GGNSAS(ph)VMS(ph)MR_	MFCT(0.191)S(0.783)GGNS(0.084)AS(0.948)VMS(0.994)MR	MFCT(-6.27)S(6.27)GGNS(-12.99)AS(12.99)VMS(23.78)MR	11	2	1002.81	-1.4984	23656	NMP_S3
Q5TCX8-3	11	Q5TCX8-3	Q5TCX8-3			>sp|Q5TCX8-3|M3KL4_HUMAN Isoform 3 of Mitogen-activated protein kinase kinase kinase MLK4 OS=Homo sapiens GN=MLK4	0.993694	19.3333	4	Q5TCX8-3	S	_____MFFLVTTSDESNKTWGRNTVFRQEEF	FALSE	53.037	53.037	_FFLVT(ph)T(ph)SDES(ph)NKT(ph)WGR_	FFLVT(0.974)T(0.611)S(0.459)DES(0.994)NKT(0.962)WGR	FFLVT(13.21)T(1.43)S(-1.43)DES(19.33)NKT(11.59)WGR	10	2	1104.4	0.2653	56662	NMP_S3
Q01814;Q01814-5;Q01814-8;Q01814-2;Q01814-6;Q01814-3;Q01814-7;Q01814-4	11;11;11;11;11;11;11;11	Q01814	Q01814	Plasma membrane calcium-transporting ATPase 2	ATP2B2	>sp|Q01814|AT2B2_HUMAN Plasma membrane calcium-transporting ATPase 2 OS=Homo sapiens GN=ATP2B2 PE=1 SV=2;>sp|Q01814-5|AT2B2_HUMAN Isoform YB of Plasma membrane calcium-transporting ATPase 2 OS=Homo sapiens GN=ATP2B2;>sp|Q01814-8|AT2B2_HUMAN Isoform XB of P	0.888195	8.67332	3	Q01814	S	_____MGDMTNSDFYSKNQRNESSHGGEFGC	FALSE	34.748	34.748	_(ac)MGDMT(ph)NS(ph)DFYS(ph)KNQR_	MGDMT(0.996)NS(0.939)DFY(0.176)S(0.888)KNQR	MGDMT(23.65)NS(11.31)DFY(-8.67)S(8.67)KNQR	11	3	692.561	-1.3787	17465	NMP_S3
K7ES98	11	K7ES98	K7ES98			>tr|K7ES98|K7ES98_HUMAN Minor histocompatibility protein HA-1 OS=Homo sapiens GN=HMHA1 PE=1 SV=1	0.99173	19.6596	3	K7ES98	S	_____MLGRRLGARASYSPYRAGRQGPQQRG	FALSE	46.797	46.797	_AS(ph)Y(ph)S(ph)PYRAGR_	AS(0.992)Y(0.962)S(0.811)PY(0.235)RAGR	AS(19.66)Y(13.01)S(6.07)PY(-6.07)RAGR	2	2	684.233	0.37667	11150	NMP_S3
P53999;D6R970;D6RC37	11;11;11	P53999	P53999	Activated RNA polymerase II transcriptional coactivator p15	SUB1;SUB1;SUB1	>sp|P53999|TCP4_HUMAN Activated RNA polymerase II transcriptional coactivator p15 OS=Homo sapiens GN=SUB1 PE=1 SV=3;>tr|D6R970|D6R970_HUMAN Activated RNA polymerase II transcriptional coactivator p15 OS=Homo sapiens GN=SUB1 PE=1 SV=1;>tr|D6RC37|D6RC37_HUMA	0.75872	7.83132	2	P53999	S	_____MPKSKELVSSSSSGSDSDSEVDKKLK	FALSE	86.539	86.539	_ELVSSS(ph)S(ph)SGSDSDSEVDKK_	ELVS(0.11)S(0.13)S(0.759)S(0.861)S(0.124)GS(0.005)DS(0.011)DS(0.001)EVDKK	ELVS(-8.58)S(-7.83)S(7.83)S(8.58)S(-8.58)GS(-25.79)DS(-21.1)DS(-33.28)EVDKK	6	2	1051.91	0.030532	70350	NMP_S3
P61244-2;G3V2R5;G3V563;Q6V3B1	11;11;11;11	P61244-2	P61244-2		MAX;MAX;MAX	>sp|P61244-2|MAX_HUMAN Isoform 2 of Protein max OS=Homo sapiens GN=MAX;>tr|G3V2R5|G3V2R5_HUMAN Protein max OS=Homo sapiens GN=MAX PE=1 SV=1;>tr|G3V563|G3V563_HUMAN Protein max OS=Homo sapiens GN=MAX PE=1 SV=1;>tr|Q6V3B1|Q6V3B1_HUMAN MAX protein OS=Homo sap	1	105.997	2	P61244-2	S	_____MSDNDDIEVESDADKRAHHNALERKR	TRUE	106	106	_(ac)S(ph)DNDDIEVES(ph)DADKR_	S(1)DNDDIEVES(1)DADKR	S(106)DNDDIEVES(106)DADKR	10	2	955.34	-0.14795	80278	NMP_S2
P61244-2;G3V2R5;G3V563;Q6V3B1	11;11;11;11	P61244-2	P61244-2		MAX;MAX;MAX	>sp|P61244-2|MAX_HUMAN Isoform 2 of Protein max OS=Homo sapiens GN=MAX;>tr|G3V2R5|G3V2R5_HUMAN Protein max OS=Homo sapiens GN=MAX PE=1 SV=1;>tr|G3V563|G3V563_HUMAN Protein max OS=Homo sapiens GN=MAX PE=1 SV=1;>tr|Q6V3B1|Q6V3B1_HUMAN MAX protein OS=Homo sap	1	82.3596	2	P61244-2	S	_____MSDNDDIEVESDADKRAHHNALERKR	FALSE	82.36	82.36	_(ac)S(ph)DNDDIEVES(ph)DADKR_	S(1)DNDDIEVES(1)DADKR	S(82.36)DNDDIEVES(82.36)DADKR	10	2	955.34	-0.56849	113970	NMP_S6
P61244;P61244-4;G3V5L1;P61244-3;P61244-5;P61244-6	11;11;11;11;11;11	P61244	P61244	Protein max	MAX;MAX	>sp|P61244|MAX_HUMAN Protein max OS=Homo sapiens GN=MAX PE=1 SV=1;>sp|P61244-4|MAX_HUMAN Isoform 4 of Protein max OS=Homo sapiens GN=MAX;>tr|G3V5L1|G3V5L1_HUMAN Protein max OS=Homo sapiens GN=MAX PE=1 SV=1;>sp|P61244-3|MAX_HUMAN Isoform 3 of Protein max OS	1	110.405	2	P61244	S	_____MSDNDDIEVESDEEQPRFQSAADKRA	TRUE	110.4	110.4	_(ac)S(ph)DNDDIEVES(ph)DEEQPR_	S(1)DNDDIEVES(1)DEEQPR	S(110.4)DNDDIEVES(110.4)DEEQPR	10	2	1039.86	0.74566	84708	NMP_S6
P61244;P61244-4;G3V5L1;P61244-3;P61244-5;P61244-6	11;11;11;11;11;11	P61244	P61244	Protein max	MAX;MAX	>sp|P61244|MAX_HUMAN Protein max OS=Homo sapiens GN=MAX PE=1 SV=1;>sp|P61244-4|MAX_HUMAN Isoform 4 of Protein max OS=Homo sapiens GN=MAX;>tr|G3V5L1|G3V5L1_HUMAN Protein max OS=Homo sapiens GN=MAX PE=1 SV=1;>sp|P61244-3|MAX_HUMAN Isoform 3 of Protein max OS	1	95.1222	2	P61244	S	_____MSDNDDIEVESDEEQPRFQSAADKRA	TRUE	95.122	95.122	_(ac)S(ph)DNDDIEVES(ph)DEEQPR_	S(1)DNDDIEVES(1)DEEQPR	S(95.12)DNDDIEVES(95.12)DEEQPR	10	2	1039.86	0.20007	110720	NMP_S3
P61244;P61244-4;G3V5L1;P61244-3;P61244-5;P61244-6	11;11;11;11;11;11	P61244	P61244	Protein max	MAX;MAX	>sp|P61244|MAX_HUMAN Protein max OS=Homo sapiens GN=MAX PE=1 SV=1;>sp|P61244-4|MAX_HUMAN Isoform 4 of Protein max OS=Homo sapiens GN=MAX;>tr|G3V5L1|G3V5L1_HUMAN Protein max OS=Homo sapiens GN=MAX PE=1 SV=1;>sp|P61244-3|MAX_HUMAN Isoform 3 of Protein max OS	1	52.0897	1;2	P61244	S	_____MSDNDDIEVESDEEQPRFQSAADKRA	FALSE	85.493	52.09	_(ac)S(ph)DNDDIEVES(ph)DEEQPR_	S(1)DNDDIEVES(1)DEEQPR	S(52.09)DNDDIEVES(52.09)DEEQPR	10	2	1039.86	1.411	102350	NMP_S2
CON__O95678;O95678	11;11	CON__O95678	CON__O95678	Keratin, type II cytoskeletal 75	KRT75	>O95678 SWISS-PROT:O95678 Tax_Id=9606 Gene_Symbol=KRT75 Keratin, type II cytoskeletal 75;>sp|O95678|K2C75_HUMAN Keratin, type II cytoskeletal 75 OS=Homo sapiens GN=KRT75 PE=1 SV=2	0.666788	5.00009	3	CON__O95678	S	_____MSRQSSITFQSGSRRGFSTTSAITPA	FALSE	36.111	36.111	_(ac)M(ox)S(ph)RQS(ph)SITFQS(ph)GSR_	MS(0.795)RQS(0.693)S(0.307)IT(0.411)FQS(0.667)GS(0.127)R	MS(4.75)RQS(4.75)S(-4.75)IT(-4.75)FQS(5)GS(-8.5)R	11	2	935.336	2.9381	409700	NMP_S6
Q9H765;F5GZZ3;F5H6A7;F5H7B4;F5H772;F5H5S9;F5GYF0;F5H243;F5H023;F8VS92	11;11;11;11;11;11;11;11;11;11	Q9H765	Q9H765	Ankyrin repeat and SOCS box protein 8	ASB8;ASB8;ASB8;ASB8;ASB8;ASB8;ASB8;ASB8;ASB8;ASB8	>sp|Q9H765|ASB8_HUMAN Ankyrin repeat and SOCS box protein 8 OS=Homo sapiens GN=ASB8 PE=2 SV=1;>tr|F5GZZ3|F5GZZ3_HUMAN Ankyrin repeat and SOCS box protein 8 (Fragment) OS=Homo sapiens GN=ASB8 PE=1 SV=1;>tr|F5H6A7|F5H6A7_HUMAN Ankyrin repeat and SOCS box pro	0.998913	29.7808	3	Q9H765	S	_____MSSSMWYIMQSIQSKYSLSERLIRTI	TRUE	88.101	88.101	_MSS(ph)SM(ox)WY(ph)IM(ox)QS(ph)IQSK_	MS(0.059)S(0.47)S(0.47)MWY(1)IMQS(0.999)IQS(0.001)K	MS(-9.01)S(0)S(0)MWY(36.97)IMQS(29.78)IQS(-29.78)K	11	2	1039.86	-0.62554	227850	NMP_S3
Q9H765;F5GZZ3;F5H6A7;F5H7B4;F5H772;F5H5S9;F5GYF0;F5H243;F5H023;F8VS92	11;11;11;11;11;11;11;11;11;11	Q9H765	Q9H765	Ankyrin repeat and SOCS box protein 8	ASB8;ASB8;ASB8;ASB8;ASB8;ASB8;ASB8;ASB8;ASB8;ASB8	>sp|Q9H765|ASB8_HUMAN Ankyrin repeat and SOCS box protein 8 OS=Homo sapiens GN=ASB8 PE=2 SV=1;>tr|F5GZZ3|F5GZZ3_HUMAN Ankyrin repeat and SOCS box protein 8 (Fragment) OS=Homo sapiens GN=ASB8 PE=1 SV=1;>tr|F5H6A7|F5H6A7_HUMAN Ankyrin repeat and SOCS box pro	0.943191	11.5257	4	Q9H765	S	_____MSSSMWYIMQSIQSKYSLSERLIRTI	FALSE	42.118	42.118	_M(ox)S(ph)S(ph)S(ph)M(ox)WYIMQS(ph)IQSK_	MS(0.622)S(0.689)S(0.689)MWY(0.644)IMQS(0.943)IQS(0.413)K	MS(4.52)S(3.93)S(3.93)MWY(-3.93)IMQS(11.53)IQS(-3.93)K	11	3	720.231	-0.75349	139750	NMP_S6
Q9BZ81	11	Q9BZ81	Q9BZ81	Melanoma-associated antigen B5	MAGEB5	>sp|Q9BZ81|MAGB5_HUMAN Melanoma-associated antigen B5 OS=Homo sapiens GN=MAGEB5 PE=2 SV=2	0.999569	36.6623	1	Q9BZ81	S	_____MTSAGVFNAGSDERANSRDEEYPCSS	FALSE	43.544	43.544	_TSAGVFNAGS(ph)DER_	TSAGVFNAGS(1)DER	T(-36.66)S(-36.66)AGVFNAGS(36.66)DER	10	2	695.785	1.362	10524	NMP_S2
F5H6A5	11	F5H6A5	F5H6A5		HKR1	>tr|F5H6A5|F5H6A5_HUMAN Krueppel-related zinc finger protein 1 OS=Homo sapiens GN=HKR1 PE=4 SV=1	0.993855	19.6178	4	F5H6A5	S	_____MYTEWGDSFGSMSVLIKNPRTHSGGK	FALSE	33.024	33.024	_Y(ph)TEWGDS(ph)FGS(ph)M(ox)S(ph)VLIK_	Y(0.65)T(0.437)EWGDS(0.923)FGS(0.994)MS(0.996)VLIK	Y(2.06)T(-2.06)EWGDS(8.63)FGS(19.62)MS(21.56)VLIK	10	3	719.244	2.7864	8206.8	NMP_S3
A0A087X0W5	11	A0A087X0W5	A0A087X0W5			>tr|A0A087X0W5|A0A087X0W5_HUMAN Serine/arginine repetitive matrix protein 3 (Fragment) OS=Homo sapiens GN=SRRM3 PE=4 SV=1	0.842087	6.09739	6	A0A087X0W5	S	_____SGSSHSPSLSSHYSDSRSPSRLSPKH	FALSE	47.639	47.639	_SGS(ph)S(ph)HSPSLSS(ph)HY(ph)S(ph)DS(ph)R_	S(0.308)GS(0.836)S(0.836)HS(0.046)PS(0.098)LS(0.455)S(0.842)HY(0.819)S(0.835)DS(0.924)R	S(-6.78)GS(6.78)S(6.78)HS(-20.51)PS(-12.55)LS(-6.1)S(6.1)HY(6.78)S(7.45)DS(12.55)R	11	2	1129.29	3.2931	35967	NMP_S3
Q9UBC3-6	12	Q9UBC3-6	Q9UBC3-6			>sp|Q9UBC3-6|DNM3B_HUMAN Isoform 6 of DNA (cytosine-5)-methyltransferase 3B OS=Homo sapiens GN=DNMT3B	1	42.0835	3	Q9UBC3-6	S	____MEPSPEPPSLESMKGDTRHLNGEEDAG	FALSE	42.083	42.083	_(ac)EPS(ph)PEPPS(ph)LES(ph)MK_	EPS(1)PEPPS(1)LES(1)MK	EPS(42.08)PEPPS(42.08)LES(42.08)MK	11	2	855.295	3.3438	6737.8	NMP_S3
Q92796-3	12	Q92796-3	Q92796-3			>sp|Q92796-3|DLG3_HUMAN Isoform 3 of Disks large homolog 3 OS=Homo sapiens GN=DLG3	0.645432	5.61508	3	Q92796-3	S	____MMNSSMSSGSGSLRTSEKRSLYVRALF	FALSE	52.03	52.03	_MNSSM(ox)S(ph)S(ph)GSGS(ph)LRTSEKR_	MNS(0.149)S(0.165)MS(0.717)S(0.645)GS(0.435)GS(0.645)LRT(0.127)S(0.117)EKR	MNS(-7.18)S(-6.67)MS(6.62)S(1)GS(-1)GS(5.62)LRT(-8.19)S(-8.68)EKR	11	2	1079.39	-0.839	16997	NMP_S3
P53999;D6R970;D6RC37	12;12;12	P53999	P53999	Activated RNA polymerase II transcriptional coactivator p15	SUB1;SUB1;SUB1	>sp|P53999|TCP4_HUMAN Activated RNA polymerase II transcriptional coactivator p15 OS=Homo sapiens GN=SUB1 PE=1 SV=3;>tr|D6R970|D6R970_HUMAN Activated RNA polymerase II transcriptional coactivator p15 OS=Homo sapiens GN=SUB1 PE=1 SV=1;>tr|D6RC37|D6RC37_HUMA	0.864326	10.3179	2	P53999	S	____MPKSKELVSSSSSGSDSDSEVDKKLKR	TRUE	69.03	69.03	_ELVSSSS(ph)S(ph)GSDSDSEVDKK_	ELVS(0.014)S(0.045)S(0.154)S(0.864)S(0.69)GS(0.152)DS(0.079)DS(0.003)EVDKK	ELVS(-19.69)S(-14.26)S(-8.72)S(10.32)S(7.41)GS(-7.41)DS(-10.07)DS(-27.34)EVDKK	7	2	1051.91	0.017884	78682	NMP_S2
P53999;D6R970;D6RC37	12;12;12	P53999	P53999	Activated RNA polymerase II transcriptional coactivator p15	SUB1;SUB1;SUB1	>sp|P53999|TCP4_HUMAN Activated RNA polymerase II transcriptional coactivator p15 OS=Homo sapiens GN=SUB1 PE=1 SV=3;>tr|D6R970|D6R970_HUMAN Activated RNA polymerase II transcriptional coactivator p15 OS=Homo sapiens GN=SUB1 PE=1 SV=1;>tr|D6RC37|D6RC37_HUMA	0.861327	8.57978	2;3	P53999	S	____MPKSKELVSSSSSGSDSDSEVDKKLKR	FALSE	86.539	86.539	_ELVSSS(ph)S(ph)SGSDSDSEVDKK_	ELVS(0.11)S(0.13)S(0.759)S(0.861)S(0.124)GS(0.005)DS(0.011)DS(0.001)EVDKK	ELVS(-8.58)S(-7.83)S(7.83)S(8.58)S(-8.58)GS(-25.79)DS(-21.1)DS(-33.28)EVDKK	7	2	1051.91	0.030532	123100	NMP_S3
Q9UNP4-2;C9JYS9	12;12	Q9UNP4-2	Q9UNP4-2		ST3GAL5	>sp|Q9UNP4-2|SIAT9_HUMAN Isoform 2 of Lactosylceramide alpha-2,3-sialyltransferase OS=Homo sapiens GN=ST3GAL5;>tr|C9JYS9|C9JYS9_HUMAN Lactosylceramide alpha-2,3-sialyltransferase (Fragment) OS=Homo sapiens GN=ST3GAL5 PE=1 SV=1	0.990153	24.2911	2	Q9UNP4-2	S	____MPSEYTYVKLRSDCSRPSLQWYTRAQS	FALSE	52.03	52.03	_(ac)M(ox)PSEYTYVKLRS(ph)DCS(ph)R_	MPSEY(0.003)T(0.004)Y(0.003)VKLRS(0.99)DCS(0.999)R	MPS(-37.09)EY(-25.79)T(-24.29)Y(-25.07)VKLRS(24.29)DCS(36.9)R	12	2	1105.44	3.0894	53739	NMP_S6
A0A087WUV4;B2RU33;D7UEQ8;A0A087WXQ7	12;12;12;12	A0A087WUV4	A0A087WUV4	POTE ankyrin domain family member C	POTEC;POTEC	>tr|A0A087WUV4|A0A087WUV4_HUMAN POTE ankyrin domain family member C OS=Homo sapiens GN=POTEC PE=1 SV=1;>sp|B2RU33|POTEC_HUMAN POTE ankyrin domain family member C OS=Homo sapiens GN=POTEC PE=2 SV=2;>tr|D7UEQ8|D7UEQ8_HUMAN POTE ankyrin domain family member C	1	30.2437	3	A0A087WUV4	S	____MVTEVCSMPAASAVKKPFDLRSKMGKW	TRUE	30.244	30.244	_(ac)VT(ph)EVCS(ph)MPAAS(ph)AVK_	VT(1)EVCS(1)MPAAS(1)AVK	VT(30.24)EVCS(30.24)MPAAS(30.24)AVK	11	2	866.312	-4.7224	8692.7	NMP_S6
A0A087WUV4;B2RU33;D7UEQ8;A0A087WXQ7	12;12;12;12	A0A087WUV4	A0A087WUV4	POTE ankyrin domain family member C	POTEC;POTEC	>tr|A0A087WUV4|A0A087WUV4_HUMAN POTE ankyrin domain family member C OS=Homo sapiens GN=POTEC PE=1 SV=1;>sp|B2RU33|POTEC_HUMAN POTE ankyrin domain family member C OS=Homo sapiens GN=POTEC PE=2 SV=2;>tr|D7UEQ8|D7UEQ8_HUMAN POTE ankyrin domain family member C	0.996785	23.3483	2	A0A087WUV4	S	____MVTEVCSMPAASAVKKPFDLRSKMGKW	FALSE	31.708	31.708	_M(ox)VTEVCS(ph)M(ox)PAAS(ph)AVK_	MVT(0.305)EVCS(0.698)MPAAS(0.997)AVK	MVT(-3.63)EVCS(3.63)MPAAS(23.35)AVK	12	3	591.562	-3.7682	0	NMP_S3
H0YJY0	12	H0YJY0	H0YJY0		FOXN3	>tr|H0YJY0|H0YJY0_HUMAN Forkhead box protein N3 (Fragment) OS=Homo sapiens GN=FOXN3 PE=4 SV=1	0.984198	19.3664	3	H0YJY0	S	____SHVSADSNRGYSRGGRKVPNLQESRYR	FALSE	47.039	47.039	_(ac)S(ph)HVS(ph)ADSNRGYS(ph)R_	S(0.94)HVS(0.811)ADS(0.198)NRGY(0.067)S(0.984)R	S(12.27)HVS(7.16)ADS(-7.16)NRGY(-13.07)S(19.37)R	12	2	859.292	0.34007	10934	NMP_S3
H0YD78	12	H0YD78	H0YD78		TRIM29	>tr|H0YD78|H0YD78_HUMAN Tripartite motif-containing protein 29 (Fragment) OS=Homo sapiens GN=TRIM29 PE=1 SV=1	0.631038	6.79866	2	H0YD78	S	____UNYTNSFGGEWSAPDTMKRYSMYLTPK	FALSE	32.956	32.956	_(ac)UNYTNSFGGEWS(ph)APDTMKRYS(ph)M(ox)YLTPK_	UNY(0.046)T(0.13)NS(0.13)FGGEWS(0.631)APDT(0.092)MKRY(0.289)S(0.317)MY(0.103)LT(0.262)PK	UNY(-11.9)T(-6.8)NS(-6.8)FGGEWS(6.8)APDT(-9.75)MKRY(-0.41)S(0)MY(-5.75)LT(0)PK	12	3	1144.44	-0.4918	17680	NMP_S2
H0Y8Y7	12	H0Y8Y7	H0Y8Y7		TCOF1	>tr|H0Y8Y7|H0Y8Y7_HUMAN Treacle protein (Fragment) OS=Homo sapiens GN=TCOF1 PE=1 SV=1	0.636969	5.70895	4	H0Y8Y7	S	____UQDDSGSSSEESDSDGEAPAAVTSAQD	FALSE	31.896	31.896	_UQDDSGS(ph)S(ph)S(ph)EES(ph)DSDGEAPAAVTSAQDSNSK_	UQDDS(0.282)GS(0.707)S(0.728)S(0.741)EES(0.637)DS(0.359)DGEAPAAVT(0.184)S(0.201)AQDS(0.081)NS(0.08)K	UQDDS(-6.17)GS(6.17)S(11.44)S(11.44)EES(5.71)DS(-5.71)DGEAPAAVT(-12.08)S(-12.08)AQDS(-20.36)NS(-20.36)K	12	3	1149.68	3.1132	0	NMP_S2
H0Y8T0	13	H0Y8T0	H0Y8T0		NAA11	>tr|H0Y8T0|H0Y8T0_HUMAN N-alpha-acetyltransferase 11 (Fragment) OS=Homo sapiens GN=NAA11 PE=1 SV=1	1	46.8897	4	H0Y8T0	S	___LHLYSNTLNFQISEVEPKYYADGEDAYA	FALSE	46.89	46.89	_(ac)LHLY(ph)S(ph)NT(ph)LNFQIS(ph)EVEPK_	LHLY(1)S(1)NT(1)LNFQIS(1)EVEPK	LHLY(46.89)S(46.89)NT(46.89)LNFQIS(46.89)EVEPK	13	3	831.998	0.33374	1095900	NMP_S3
O75822;O75822-3;O75822-2	13;13;13	O75822	O75822	Eukaryotic translation initiation factor 3 subunit J	EIF3J	>sp|O75822|EIF3J_HUMAN Eukaryotic translation initiation factor 3 subunit J OS=Homo sapiens GN=EIF3J PE=1 SV=2;>sp|O75822-3|EIF3J_HUMAN Isoform 3 of Eukaryotic translation initiation factor 3 subunit J OS=Homo sapiens GN=EIF3J;>sp|O75822-2|EIF3J_HUMAN Isof	0.829085	8.23377	1	O75822	S	___MAAAAAAAGDSDSWDADAFSVEDPVRKV	TRUE	170.06	100.7	_(ac)AAAAAAAGDSDS(ph)WDADAFSVEDPVR_	AAAAAAAGDS(0.125)DS(0.829)WDADAFS(0.046)VEDPVR	AAAAAAAGDS(-8.23)DS(8.23)WDADAFS(-12.52)VEDPVR	12	3	863.026	-0.18161	3077000	NMP_S2
O75822;O75822-3;O75822-2	13;13;13	O75822	O75822	Eukaryotic translation initiation factor 3 subunit J	EIF3J	>sp|O75822|EIF3J_HUMAN Eukaryotic translation initiation factor 3 subunit J OS=Homo sapiens GN=EIF3J PE=1 SV=2;>sp|O75822-3|EIF3J_HUMAN Isoform 3 of Eukaryotic translation initiation factor 3 subunit J OS=Homo sapiens GN=EIF3J;>sp|O75822-2|EIF3J_HUMAN Isof	0.801073	7.11503	1	O75822	S	___MAAAAAAAGDSDSWDADAFSVEDPVRKV	TRUE	53.342	45.011	_(ac)AAAAAAAGDSDS(ph)WDADAFSVEDPVRK_	AAAAAAAGDS(0.156)DS(0.801)WDADAFS(0.043)VEDPVRK	AAAAAAAGDS(-7.12)DS(7.12)WDADAFS(-12.67)VEDPVRK	12	2	1358.08	-0.30041	269780	NMP_S6
O75822;O75822-3;O75822-2	13;13;13	O75822	O75822	Eukaryotic translation initiation factor 3 subunit J	EIF3J	>sp|O75822|EIF3J_HUMAN Eukaryotic translation initiation factor 3 subunit J OS=Homo sapiens GN=EIF3J PE=1 SV=2;>sp|O75822-3|EIF3J_HUMAN Isoform 3 of Eukaryotic translation initiation factor 3 subunit J OS=Homo sapiens GN=EIF3J;>sp|O75822-2|EIF3J_HUMAN Isof	0.729949	4.50171	1	O75822	S	___MAAAAAAAGDSDSWDADAFSVEDPVRKV	FALSE	48.76	48.76	_(ac)AAAAAAAGDSDS(ph)WDADAFSVEDPVRK_	AAAAAAAGDS(0.259)DS(0.73)WDADAFS(0.011)VEDPVRK	AAAAAAAGDS(-4.5)DS(4.5)WDADAFS(-18.16)VEDPVRK	12	2	1358.08	0.024669	281760	NMP_S3
Q49AR2-3	13	Q49AR2-3	Q49AR2-3			>sp|Q49AR2-3|CE022_HUMAN Isoform 3 of UPF0489 protein C5orf22 OS=Homo sapiens GN=C5orf22	0.708622	6.23558	5	Q49AR2-3	S	___MEVPDYEMFPASSSSPSETTSAWISLSM	FALSE	35.376	35.376	_EVPDYEM(ox)FPASS(ph)S(ph)SPS(ph)ET(ph)TSAWISLSM(ox)SLS(ph)AFWSK_	EVPDY(0.065)EMFPAS(0.205)S(0.709)S(0.494)S(0.494)PS(0.591)ET(0.323)T(0.323)S(0.205)AWIS(0.205)LS(0.322)MS(0.322)LS(0.572)AFWS(0.169)K	EVPDY(-12.41)EMFPAS(-6.24)S(6.24)S(0)S(0)PS(6.24)ET(0)T(0)S(-5.76)AWIS(-5.76)LS(0)MS(0)LS(5.76)AFWS(-6.24)K	12	4	1069.4	-2.6863	30667	NMP_S6
Q9C0I3;Q9C0I3-2;E7EUW0	13;13;13	Q9C0I3	Q9C0I3	Protein FAM190A	FAM190A;FAM190A	>sp|Q9C0I3|CCSE1_HUMAN Serine-rich coiled-coil domain-containing protein 1 OS=Homo sapiens GN=CCSER1 PE=2 SV=2;>sp|Q9C0I3-2|CCSE1_HUMAN Isoform 2 of Serine-rich coiled-coil domain-containing protein 1 OS=Homo sapiens GN=CCSER1;>tr|E7EUW0|E7EUW0_HUMAN Serin	0.819129	7.87046	3	Q9C0I3	S	___MGDSGSRRSTLVSRLPIFRRSINRRHDS	FALSE	33.794	33.794	_(ac)M(ox)GDS(ph)GSRRS(ph)TLVS(ph)R_	MGDS(0.888)GS(0.331)RRS(0.711)T(0.251)LVS(0.819)R	MGDS(7.88)GS(-5.72)RRS(5.72)T(-7.87)LVS(7.87)R	13	2	903.836	0.0074448	0	NMP_S2
K7ES98	13	K7ES98	K7ES98			>tr|K7ES98|K7ES98_HUMAN Minor histocompatibility protein HA-1 OS=Homo sapiens GN=HMHA1 PE=1 SV=1	0.811106	6.07241	3	K7ES98	S	___MLGRRLGARASYSPYRAGRQGPQQRGRD	FALSE	46.797	46.797	_AS(ph)Y(ph)S(ph)PYRAGR_	AS(0.992)Y(0.962)S(0.811)PY(0.235)RAGR	AS(19.66)Y(13.01)S(6.07)PY(-6.07)RAGR	4	2	684.233	0.37667	11150	NMP_S3
A0PK05-2	13	A0PK05-2	A0PK05-2			>sp|A0PK05-2|TMM72_HUMAN Isoform 2 of Transmembrane protein 72 OS=Homo sapiens GN=TMEM72	0.986832	21.5802	1	A0PK05-2	S	___MLIITGLAYFLLSKRKKRKAAPEVLASP	FALSE	34	34	_(ac)LIITGLAYFLLS(ph)KR_	LIIT(0.007)GLAY(0.006)FLLS(0.987)KR	LIIT(-21.58)GLAY(-21.94)FLLS(21.58)KR	12	2	865.486	3.3321	25639	NMP_S3
P53999;D6R970;D6RC37	13;13;13	P53999	P53999	Activated RNA polymerase II transcriptional coactivator p15	SUB1;SUB1;SUB1	>sp|P53999|TCP4_HUMAN Activated RNA polymerase II transcriptional coactivator p15 OS=Homo sapiens GN=SUB1 PE=1 SV=3;>tr|D6R970|D6R970_HUMAN Activated RNA polymerase II transcriptional coactivator p15 OS=Homo sapiens GN=SUB1 PE=1 SV=1;>tr|D6RC37|D6RC37_HUMA	0.74224	8.6911	3	P53999	S	___MPKSKELVSSSSSGSDSDSEVDKKLKRK	TRUE	50.077	50.077	_ELVSSSS(ph)S(ph)GS(ph)DSDSEVDKK_	ELVS(0.264)S(0.152)S(0.259)S(0.592)S(0.742)GS(0.878)DS(0.034)DS(0.079)EVDKK	ELVS(-8.69)S(-8.69)S(-6.71)S(6.71)S(8.69)GS(12.43)DS(-18.38)DS(-12.43)EVDKK	8	3	728.262	-0.20532	52745	NMP_S3
P53999;D6R970;D6RC37	13;13;13	P53999	P53999	Activated RNA polymerase II transcriptional coactivator p15	SUB1;SUB1;SUB1	>sp|P53999|TCP4_HUMAN Activated RNA polymerase II transcriptional coactivator p15 OS=Homo sapiens GN=SUB1 PE=1 SV=3;>tr|D6R970|D6R970_HUMAN Activated RNA polymerase II transcriptional coactivator p15 OS=Homo sapiens GN=SUB1 PE=1 SV=1;>tr|D6RC37|D6RC37_HUMA	0.690037	7.41341	2	P53999	S	___MPKSKELVSSSSSGSDSDSEVDKKLKRK	TRUE	69.03	69.03	_ELVSSSS(ph)S(ph)GSDSDSEVDKK_	ELVS(0.014)S(0.045)S(0.154)S(0.864)S(0.69)GS(0.152)DS(0.079)DS(0.003)EVDKK	ELVS(-19.69)S(-14.26)S(-8.72)S(10.32)S(7.41)GS(-7.41)DS(-10.07)DS(-27.34)EVDKK	8	2	1051.91	0.017884	78682	NMP_S2
P53999;D6R970;D6RC37	13;13;13	P53999	P53999	Activated RNA polymerase II transcriptional coactivator p15	SUB1;SUB1;SUB1	>sp|P53999|TCP4_HUMAN Activated RNA polymerase II transcriptional coactivator p15 OS=Homo sapiens GN=SUB1 PE=1 SV=3;>tr|D6R970|D6R970_HUMAN Activated RNA polymerase II transcriptional coactivator p15 OS=Homo sapiens GN=SUB1 PE=1 SV=1;>tr|D6RC37|D6RC37_HUMA	0.563171	7.12394	2	P53999	S	___MPKSKELVSSSSSGSDSDSEVDKKLKRK	FALSE	79.426	79.426	_ELVSSSSS(ph)GS(ph)DSDSEVDKK_	ELVS(0.092)S(0.103)S(0.238)S(0.233)S(0.563)GS(0.756)DS(0.015)DSEVDKK	ELVS(-13.41)S(-12.81)S(-7.12)S(-7.12)S(7.12)GS(8.42)DS(-16.82)DS(-32.81)EVDKK	8	2	1051.91	-0.14873	72782	NMP_S6
Q6ZTI0	13	Q6ZTI0	Q6ZTI0	Putative uncharacterized protein FLJ44636		>sp|Q6ZTI0|YK032_HUMAN Putative uncharacterized protein FLJ44636 OS=Homo sapiens PE=5 SV=1	1	35.7567	6	Q6ZTI0	S	___MPLPGTPGPVTTSPQTPTPRPLTTDWRI	FALSE	35.757	35.757	_PLPGT(ph)PGPVT(ph)T(ph)S(ph)PQT(ph)PT(ph)PR_	PLPGT(1)PGPVT(1)T(1)S(1)PQT(1)PT(1)PR	PLPGT(35.76)PGPVT(35.76)T(35.76)S(35.76)PQT(35.76)PT(35.76)PR	12	3	794.275	1.9322	143920	NMP_S3
CON__Q7Z794;Q7Z794;F8VS61	13;13;13	CON__Q7Z794	CON__Q7Z794	Keratin, type II cytoskeletal 1b	KRT77;KRT77	>Q7Z794 SWISS-PROT:Q7Z794 Tax_Id=9606 Gene_Symbol=KRT77 Keratin 77;>sp|Q7Z794|K2C1B_HUMAN Keratin, type II cytoskeletal 1b OS=Homo sapiens GN=KRT77 PE=2 SV=3;>tr|F8VS61|F8VS61_HUMAN Keratin, type II cytoskeletal 1b OS=Homo sapiens GN=KRT77 PE=1 SV=1	0.907161	8.18761	4	CON__Q7Z794	S	___MSHQFSSQSAFSSMSRRVYSTSSSAGSG	FALSE	52.927	52.927	_(ac)SHQFSS(ph)QS(ph)AFSS(ph)M(ox)S(ph)RR_	S(0.054)HQFS(0.033)S(0.913)QS(0.705)AFS(0.402)S(0.907)MS(0.985)RR	S(-12.44)HQFS(-14.37)S(12.44)QS(3.06)AFS(-3.06)S(8.19)MS(16.3)RR	12	2	1104.36	-0.14613	21992	NMP_S2
P07196;A0A087X0W2	13;13	P07196	P07196	Neurofilament light polypeptide	NEFL	>sp|P07196|NFL_HUMAN Neurofilament light polypeptide OS=Homo sapiens GN=NEFL PE=1 SV=3;>tr|A0A087X0W2|A0A087X0W2_HUMAN Neurofilament light polypeptide OS=Homo sapiens GN=NEFL PE=1 SV=1	0.654292	5.30529	3	P07196	S	___MSSFSYEPYYSTSYKRRYVETPRVHISS	FALSE	59.356	49.773	_S(ph)SFSYEPY(ph)YSTS(ph)YKR_	S(0.44)S(0.44)FS(0.122)Y(0.015)EPY(0.966)Y(0.006)S(0.034)T(0.197)S(0.654)Y(0.126)KR	S(0)S(0)FS(-5.96)Y(-19.24)EPY(19.95)Y(-24.28)S(-14.73)T(-5.31)S(5.31)Y(-7.68)KR	12	2	1052.87	0.25421	28017	NMP_S3
CON__P02533;P02533;CON__P08779;P08779;K7ENV3	13;13;13;13;13	CON__P02533	CON__P02533	Keratin, type I cytoskeletal 14;Keratin, type I cytoskeletal 16	KRT14;KRT16	>P02533 SWISS-PROT:P02533 Tax_Id=9606 Gene_Symbol=KRT14 Keratin, type I cytoskeletal 14;>sp|P02533|K1C14_HUMAN Keratin, type I cytoskeletal 14 OS=Homo sapiens GN=KRT14 PE=1 SV=4;>P08779 SWISS-PROT:P08779 Tax_Id=9606 Gene_Symbol=KRT16 Keratin, type I cytosk	0.678659	1.17079	5	CON__P02533	S	___MTTCSRQFTSSSSMKGSCGIGGGIGGGS	FALSE	44.468	44.468	_M(ox)TT(ph)CS(ph)RQFT(ph)SS(ph)SS(ph)MK_	MT(0.061)T(0.952)CS(0.978)RQFT(0.603)S(0.504)S(0.612)S(0.611)S(0.679)MK	MT(-11.64)T(11.64)CS(16.62)RQFT(1.17)S(-1.17)S(0)S(0)S(1.17)MK	13	3	718.866	2.2402	11636	NMP_S3
F5H6A5	13	F5H6A5	F5H6A5		HKR1	>tr|F5H6A5|F5H6A5_HUMAN Krueppel-related zinc finger protein 1 OS=Homo sapiens GN=HKR1 PE=4 SV=1	0.996075	21.5648	4	F5H6A5	S	___MYTEWGDSFGSMSVLIKNPRTHSGGKPY	FALSE	33.024	33.024	_Y(ph)TEWGDS(ph)FGS(ph)M(ox)S(ph)VLIK_	Y(0.65)T(0.437)EWGDS(0.923)FGS(0.994)MS(0.996)VLIK	Y(2.06)T(-2.06)EWGDS(8.63)FGS(19.62)MS(21.56)VLIK	12	3	719.244	2.7864	8206.8	NMP_S3
Q13263;Q13263-2	14;14	Q13263	Q13263	Transcription intermediary factor 1-beta	TRIM28	>sp|Q13263|TIF1B_HUMAN Transcription intermediary factor 1-beta OS=Homo sapiens GN=TRIM28 PE=1 SV=5;>sp|Q13263-2|TIF1B_HUMAN Isoform 2 of Transcription intermediary factor 1-beta OS=Homo sapiens GN=TRIM28	0.623557	6.09048	1	Q13263	S	__MAASAAAASAAAASAASGSPGPGEGSAGG	FALSE	42.321	42.321	_(ac)AASAAAASAAAAS(ph)AASGSPGPGEGSAGGEKR_	AAS(0.001)AAAAS(0.047)AAAAS(0.624)AAS(0.153)GS(0.142)PGPGEGS(0.033)AGGEKR	AAS(-30.88)AAAAS(-11.19)AAAAS(6.09)AAS(-6.09)GS(-6.43)PGPGEGS(-12.71)AGGEKR	13	3	889.067	-0.081287	72957	NMP_S6
Q96EB6;Q96EB6-2	14;14	Q96EB6	Q96EB6	NAD-dependent protein deacetylase sirtuin-1;SirtT1 75 kDa fragment	SIRT1	>sp|Q96EB6|SIR1_HUMAN NAD-dependent protein deacetylase sirtuin-1 OS=Homo sapiens GN=SIRT1 PE=1 SV=2;>sp|Q96EB6-2|SIR1_HUMAN Isoform 2 of NAD-dependent protein deacetylase sirtuin-1 OS=Homo sapiens GN=SIRT1	0.799558	6.0086	1;2	Q96EB6	S	__MADEAALALQPGGSPSAAGADREAASSPA	TRUE	61.499	48.115	_(ac)ADEAALALQPGGS(ph)PSAAGADR_	ADEAALALQPGGS(0.8)PS(0.2)AAGADR	ADEAALALQPGGS(6.01)PS(-6.01)AAGADR	13	3	682.976	-0.076383	150970	NMP_S2
Q96EB6;Q96EB6-2	14;14	Q96EB6	Q96EB6	NAD-dependent protein deacetylase sirtuin-1;SirtT1 75 kDa fragment	SIRT1	>sp|Q96EB6|SIR1_HUMAN NAD-dependent protein deacetylase sirtuin-1 OS=Homo sapiens GN=SIRT1 PE=1 SV=2;>sp|Q96EB6-2|SIR1_HUMAN Isoform 2 of NAD-dependent protein deacetylase sirtuin-1 OS=Homo sapiens GN=SIRT1	0.708184	3.85037	1;2	Q96EB6	S	__MADEAALALQPGGSPSAAGADREAASSPA	FALSE	42.181	40.104	_(ac)ADEAALALQPGGS(ph)PSAAGADR_	ADEAALALQPGGS(0.708)PS(0.292)AAGADR	ADEAALALQPGGS(3.85)PS(-3.85)AAGADR	13	3	682.976	-0.44849	197600	NMP_S6
Q8WVC0;Q8WVC0-2	14;14	Q8WVC0	Q8WVC0	RNA polymerase-associated protein LEO1	LEO1	>sp|Q8WVC0|LEO1_HUMAN RNA polymerase-associated protein LEO1 OS=Homo sapiens GN=LEO1 PE=1 SV=1;>sp|Q8WVC0-2|LEO1_HUMAN Isoform 2 of RNA polymerase-associated protein LEO1 OS=Homo sapiens GN=LEO1	0.999524	33.226	1	Q8WVC0	S	__MADMEDLFGSDADSEAERKDSDSGSDSDS	FALSE	110.97	110.97	_(ac)ADMEDLFGSDADS(ph)EAER_	ADMEDLFGSDADS(1)EAER	ADMEDLFGS(-33.23)DADS(33.23)EAER	13	2	990.364	0.2015	73693	NMP_S3
B5ME97;Q9P0V9-2;Q9P0V9;E7EW69	14;14;14;14	B5ME97	B5ME97	Septin-10	SEPT10;SEPT10;SEPT10	>tr|B5ME97|B5ME97_HUMAN Septin 10, isoform CRA_c OS=Homo sapiens GN=SEPT10 PE=1 SV=2;>sp|Q9P0V9-2|SEP10_HUMAN Isoform 2 of Septin-10 OS=Homo sapiens GN=SEPT10;>sp|Q9P0V9|SEP10_HUMAN Septin-10 OS=Homo sapiens GN=SEPT10 PE=1 SV=2;>tr|E7EW69|E7EW69_HUMAN Sept	0.978958	16.3731	6	B5ME97	S	__MASSEVARHLLFQSHMATKTTCMSSQGSD	FALSE	30.602	30.602	_AS(ph)SEVARHLLFQS(ph)HM(ox)AT(ph)KT(ph)T(ph)CM(ox)S(ph)SQGSDDEQIK_	AS(0.505)S(0.505)EVARHLLFQS(0.979)HMAT(0.958)KT(0.884)T(0.634)CMS(0.634)S(0.634)QGS(0.268)DDEQIK	AS(0)S(0)EVARHLLFQS(16.37)HMAT(11.46)KT(5.98)T(0)CMS(0)S(0)QGS(-5.55)DDEQIK	13	4	1048.88	0.77058	212990	NMP_S2
Q9BYP7;A0A087WYK2;Q9BYP7-2;Q9BYP7-4;Q9BYP7-3;B1AQN8	14;14;14;14;14;14	Q9BYP7	Q9BYP7	Serine/threonine-protein kinase WNK3	WNK3;WNK3	>sp|Q9BYP7|WNK3_HUMAN Serine/threonine-protein kinase WNK3 OS=Homo sapiens GN=WNK3 PE=1 SV=3;>tr|A0A087WYK2|A0A087WYK2_HUMAN Serine/threonine-protein kinase WNK3 OS=Homo sapiens GN=WNK3 PE=1 SV=1;>sp|Q9BYP7-2|WNK3_HUMAN Isoform 2 of Serine/threonine-protei	0.9961	25.0921	3	Q9BYP7	S	__MATDSGDPASTEDSEKPDGISFENRVPQV	TRUE	56.482	56.482	_(ac)MAT(ph)DS(ph)GDPASTEDS(ph)EK_	MAT(0.56)DS(0.604)GDPAS(0.42)T(0.42)EDS(0.996)EK	MAT(2.49)DS(2.49)GDPAS(-2.49)T(-2.49)EDS(25.09)EK	14	2	961.788	-0.16942	24848	NMP_S2
Q9BYP7;A0A087WYK2;Q9BYP7-2;Q9BYP7-4;Q9BYP7-3;B1AQN8	14;14;14;14;14;14	Q9BYP7	Q9BYP7	Serine/threonine-protein kinase WNK3	WNK3;WNK3	>sp|Q9BYP7|WNK3_HUMAN Serine/threonine-protein kinase WNK3 OS=Homo sapiens GN=WNK3 PE=1 SV=3;>tr|A0A087WYK2|A0A087WYK2_HUMAN Serine/threonine-protein kinase WNK3 OS=Homo sapiens GN=WNK3 PE=1 SV=1;>sp|Q9BYP7-2|WNK3_HUMAN Isoform 2 of Serine/threonine-protei	0.968065	15.0183	3	Q9BYP7	S	__MATDSGDPASTEDSEKPDGISFENRVPQV	FALSE	58.831	58.831	_(ac)MAT(ph)DS(ph)GDPASTEDS(ph)EK_	MAT(0.984)DS(0.993)GDPAS(0.02)T(0.035)EDS(0.968)EK	MAT(19.2)DS(24.53)GDPAS(-19.2)T(-15.02)EDS(15.02)EK	14	2	961.788	-0.18879	32681	NMP_S3
Q9H6Y2;D6RGJ8	14;14	Q9H6Y2	Q9H6Y2	WD repeat-containing protein 55	WDR55;WDR55	>sp|Q9H6Y2|WDR55_HUMAN WD repeat-containing protein 55 OS=Homo sapiens GN=WDR55 PE=1 SV=2;>tr|D6RGJ8|D6RGJ8_HUMAN WD repeat-containing protein 55 OS=Homo sapiens GN=WDR55 PE=1 SV=1	0.999716	35.4603	1	Q9H6Y2	S	__MDRTCEERPAEDGSDEEDPDSMEAPTRIR	TRUE	142.85	142.85	_TCEERPAEDGS(ph)DEEDPDSMEAPTR_	TCEERPAEDGS(1)DEEDPDSMEAPTR	T(-35.46)CEERPAEDGS(35.46)DEEDPDS(-90.08)MEAPT(-122.37)R	11	3	935.016	-0.046833	149360	NMP_S2
Q9H6Y2;D6RGJ8	14;14	Q9H6Y2	Q9H6Y2	WD repeat-containing protein 55	WDR55;WDR55	>sp|Q9H6Y2|WDR55_HUMAN WD repeat-containing protein 55 OS=Homo sapiens GN=WDR55 PE=1 SV=2;>tr|D6RGJ8|D6RGJ8_HUMAN WD repeat-containing protein 55 OS=Homo sapiens GN=WDR55 PE=1 SV=1	0.998971	30.7567	1	Q9H6Y2	S	__MDRTCEERPAEDGSDEEDPDSMEAPTRIR	TRUE	68.445	68.445	_TCEERPAEDGS(ph)DEEDPDSMEAPTR_	T(0.001)CEERPAEDGS(0.999)DEEDPDSMEAPTR	T(-30.76)CEERPAEDGS(30.76)DEEDPDS(-37.47)MEAPT(-49.62)R	11	3	935.016	-0.42515	239960	NMP_S6
Q9H6Y2;D6RGJ8	14;14	Q9H6Y2	Q9H6Y2	WD repeat-containing protein 55	WDR55;WDR55	>sp|Q9H6Y2|WDR55_HUMAN WD repeat-containing protein 55 OS=Homo sapiens GN=WDR55 PE=1 SV=2;>tr|D6RGJ8|D6RGJ8_HUMAN WD repeat-containing protein 55 OS=Homo sapiens GN=WDR55 PE=1 SV=1	0.993591	21.9448	1	Q9H6Y2	S	__MDRTCEERPAEDGSDEEDPDSMEAPTRIR	FALSE	88.986	65.833	_TCEERPAEDGS(ph)DEEDPDSM(ox)EAPTR_	T(0.006)CEERPAEDGS(0.994)DEEDPDSMEAPTR	T(-21.94)CEERPAEDGS(21.94)DEEDPDS(-42.62)MEAPT(-52.96)R	11	3	940.348	-0.37977	221140	NMP_S3
Q02930-4	14	Q02930-4	Q02930-4			>sp|Q02930-4|CREB5_HUMAN Isoform 4 of Cyclic AMP-responsive element-binding protein 5 OS=Homo sapiens GN=CREB5	0.994308	23.7758	3	Q02930-4	S	__MFCTSGGNSASVMSMRPVPGSLSSLLHLH	FALSE	34.82	34.82	_(ac)MFCTS(ph)GGNSAS(ph)VMS(ph)MR_	MFCT(0.191)S(0.783)GGNS(0.084)AS(0.948)VMS(0.994)MR	MFCT(-6.27)S(6.27)GGNS(-12.99)AS(12.99)VMS(23.78)MR	14	2	1002.81	-1.4984	23656	NMP_S3
Q9H898;E5RIF5;Q9H898-2;E5RGZ7;E5RFW2	14;14;14;14;14	Q9H898	Q9H898	Zinc finger matrin-type protein 4	ZMAT4;ZMAT4;ZMAT4;ZMAT4	>sp|Q9H898|ZMAT4_HUMAN Zinc finger matrin-type protein 4 OS=Homo sapiens GN=ZMAT4 PE=1 SV=1;>tr|E5RIF5|E5RIF5_HUMAN Zinc finger matrin-type protein 4 (Fragment) OS=Homo sapiens GN=ZMAT4 PE=1 SV=1;>sp|Q9H898-2|ZMAT4_HUMAN Isoform 2 of Zinc finger matrin-typ	1	54.5979	5	Q9H898	S	__MKSSDIDQDLFTDSYCKVCSAQLISESQR	FALSE	54.598	54.598	_(ac)KS(ph)S(ph)DIDQDLFT(ph)DS(ph)Y(ph)CK_	KS(1)S(1)DIDQDLFT(1)DS(1)Y(1)CK	KS(54.6)S(54.6)DIDQDLFT(54.6)DS(54.6)Y(54.6)CK	13	3	788.568	0.92669	9552	NMP_S3
A0A0K0K1G9	14	A0A0K0K1G9	A0A0K0K1G9			>tr|A0A0K0K1G9|A0A0K0K1G9_HUMAN Protein TRDV1 (Fragment) OS=Homo sapiens GN=TRDV1 PE=4 SV=1	0.703935	5.77746	3	A0A0K0K1G9	S	__MLFSSLLCVFVAFSYSGSSVAQKVTQAQS	FALSE	32.121	32.121	_(ac)LFS(ph)S(ph)LLCVFVAFS(ph)YSGSSVAQK_	LFS(0.949)S(0.95)LLCVFVAFS(0.704)Y(0.21)S(0.055)GS(0.066)S(0.066)VAQK	LFS(18.53)S(18.53)LLCVFVAFS(5.78)Y(-5.78)S(-14.11)GS(-14.11)S(-14.11)VAQK	13	3	893.713	-1.8574	13460	NMP_S2
Q9UPN6-2	14	Q9UPN6-2	Q9UPN6-2			>sp|Q9UPN6-2|SCAF8_HUMAN Isoform 2 of Protein SCAF8 OS=Homo sapiens GN=SCAF8	0.684313	5.65049	3	Q9UPN6-2	S	__MPQPLLPALPPLSSPSGAGSCGPSGGECS	FALSE	33.075	33.075	_(ac)PQPLLPALPPLSS(ph)PS(ph)GAGS(ph)CGPSGGECSGR_	PQPLLPALPPLS(0.237)S(0.684)PS(0.769)GAGS(0.771)CGPS(0.385)GGECS(0.154)GR	PQPLLPALPPLS(-5.65)S(5.65)PS(6.95)GAGS(5.65)CGPS(-5.65)GGECS(-10.95)GR	13	3	1058.1	-0.15206	192660	NMP_S2
Q49AA0	14	Q49AA0	Q49AA0	Zinc finger protein 642	ZNF642	>sp|Q49AA0|ZFP69_HUMAN Zinc finger protein ZFP69 OS=Homo sapiens GN=ZFP69 PE=2 SV=2	1	42.3376	4	Q49AA0	S	__MPQQLLITLPTEASTWVKLQHPKKAVEGA	FALSE	42.338	42.338	_M(ox)PQQLLIT(ph)LPT(ph)EAS(ph)T(ph)WVK_	MPQQLLIT(1)LPT(1)EAS(1)T(1)WVK	MPQQLLIT(42.34)LPT(42.34)EAS(42.34)T(42.34)WVK	14	3	797.996	-2.8056	134980	NMP_S6
P62995	14	P62995	P62995	Transformer-2 protein homolog beta	TRA2B	>sp|P62995|TRA2B_HUMAN Transformer-2 protein homolog beta OS=Homo sapiens GN=TRA2B PE=1 SV=1	1	76.0552	2	P62995	S	__MSDSGEQNYGERESRSASRSGSAHGSGKS	TRUE	117.48	117.48	_(ac)S(ph)DSGEQNYGERES(ph)R_	S(0.837)DS(0.163)GEQNYGERES(1)R	S(7.1)DS(-7.1)GEQNY(-70.68)GERES(76.06)R	13	2	908.315	-0.013683	2356300	NMP_S2
P62995	14	P62995	P62995	Transformer-2 protein homolog beta	TRA2B	>sp|P62995|TRA2B_HUMAN Transformer-2 protein homolog beta OS=Homo sapiens GN=TRA2B PE=1 SV=1	0.999997	55.1412	2	P62995	S	__MSDSGEQNYGERESRSASRSGSAHGSGKS	TRUE	80.752	80.752	_(ac)S(ph)DSGEQNYGERES(ph)R_	S(0.781)DS(0.219)GEQNYGERES(1)R	S(5.53)DS(-5.53)GEQNY(-45.45)GERES(55.14)R	13	2	908.315	-0.24518	1587900	NMP_S6
P62995	14	P62995	P62995	Transformer-2 protein homolog beta	TRA2B	>sp|P62995|TRA2B_HUMAN Transformer-2 protein homolog beta OS=Homo sapiens GN=TRA2B PE=1 SV=1	0.998938	30.4574	2	P62995	S	__MSDSGEQNYGERESRSASRSGSAHGSGKS	FALSE	78.674	78.674	_(ac)SDS(ph)GEQNYGERES(ph)R_	S(0.409)DS(0.591)GEQNY(0.001)GERES(0.999)R	S(-1.59)DS(1.59)GEQNY(-30.46)GERES(30.46)R	13	2	908.315	-0.071587	1660300	NMP_S3
J3KTG6	14	J3KTG6	J3KTG6			>tr|J3KTG6|J3KTG6_HUMAN Nuclear factor erythroid 2-related factor 1 (Fragment) OS=Homo sapiens GN=NFE2L1 PE=4 SV=1	0.99946	34.2929	3	J3KTG6	S	__MSIMEMQAMEVNTSASEIL__________	FALSE	44.045	44.045	_(ac)M(ox)SIM(ox)EM(ox)QAMEVNT(ph)S(ph)AS(ph)EIL_	MS(0.001)IMEMQAMEVNT(0.999)S(0.999)AS(1)EIL	MS(-34.29)IMEMQAMEVNT(34.29)S(34.29)AS(37.2)EIL	14	3	815.619	-0.14118	109870	NMP_S3
P49715-2	14	P49715-2	P49715-2			>sp|P49715-2|CEBPA_HUMAN Isoform 2 of CCAAT/enhancer-binding protein alpha OS=Homo sapiens GN=CEBPA	0.664026	5.41712	2	P49715-2	S	__MSSHLQSPPHAPSSAAFGFPRGAGPAQPP	FALSE	38.777	38.777	_(ac)SS(ph)HLQSPPHAPSS(ph)AAFGFPR_	S(0.284)S(0.709)HLQS(0.048)PPHAPS(0.295)S(0.664)AAFGFPR	S(-5.85)S(5.85)HLQS(-14.89)PPHAPS(-5.42)S(5.42)AAFGFPR	13	3	760.659	-3.8551	27320	NMP_S6
P27540-3	14	P27540-3	P27540-3			>sp|P27540-3|ARNT_HUMAN Isoform 3 of Aryl hydrocarbon receptor nuclear translocator OS=Homo sapiens GN=ARNT	0.971208	15.6127	2	P27540-3	S	__MTSDVPSLGPAIASGNSGPGIQGGGAIVQ	FALSE	60.352	60.352	_MT(ph)SDVPSLGPAIAS(ph)GNSGPGIQGGGAIVQR_	MT(0.48)S(0.48)DVPS(0.042)LGPAIAS(0.971)GNS(0.027)GPGIQGGGAIVQR	MT(0)S(0)DVPS(-10.8)LGPAIAS(15.61)GNS(-15.61)GPGIQGGGAIVQR	14	3	985.454	-1.7813	0	NMP_S2
P15884-2;P15884-6;A0A0D9SG78;A0A0D9SFZ1	14;14;14;14	P15884-2	P15884-2			>sp|P15884-2|ITF2_HUMAN Isoform SEF2-1A of Transcription factor 4 OS=Homo sapiens GN=TCF4;>sp|P15884-6|ITF2_HUMAN Isoform A- of Transcription factor 4 OS=Homo sapiens GN=TCF4;>tr|A0A0D9SG78|A0A0D9SG78_HUMAN Transcription factor 4 (Fragment) OS=Homo sapiens	0.999758	35.2715	6	P15884-2	S	__MYCAYTIPGMGGNSLMYYYNGKAVYAPSA	FALSE	64.547	64.547	_(ac)M(ox)Y(ph)CAY(ph)TIPGMGGNS(ph)LMY(ph)Y(ph)Y(ph)NGK_	MY(0.98)CAY(0.816)T(0.205)IPGMGGNS(1)LMY(1)Y(1)Y(1)NGK	MY(15.92)CAY(4.33)T(-4.33)IPGMGGNS(35.27)LMY(43.81)Y(43.45)Y(47.52)NGK	14	3	1031.3	-0.28186	65753	NMP_S2
A0A087X0W5	14	A0A087X0W5	A0A087X0W5			>tr|A0A087X0W5|A0A087X0W5_HUMAN Serine/arginine repetitive matrix protein 3 (Fragment) OS=Homo sapiens GN=SRRM3 PE=4 SV=1	0.834549	7.45228	6	A0A087X0W5	S	__SGSSHSPSLSSHYSDSRSPSRLSPKHRDE	FALSE	47.639	47.639	_SGS(ph)S(ph)HSPSLSS(ph)HY(ph)S(ph)DS(ph)R_	S(0.308)GS(0.836)S(0.836)HS(0.046)PS(0.098)LS(0.455)S(0.842)HY(0.819)S(0.835)DS(0.924)R	S(-6.78)GS(6.78)S(6.78)HS(-20.51)PS(-12.55)LS(-6.1)S(6.1)HY(6.78)S(7.45)DS(12.55)R	14	2	1129.29	3.2931	35967	NMP_S3
H0YK01	15	H0YK01	H0YK01		EIF2B2	>tr|H0YK01|H0YK01_HUMAN Translation initiation factor eIF-2B subunit beta (Fragment) OS=Homo sapiens GN=EIF2B2 PE=1 SV=2	1	52.4505	4	H0YK01	S	_ETTVMTDAAIFAVMSRVNKVIIGTKTILAN	FALSE	52.451	52.451	_ET(ph)T(ph)VM(ox)T(ph)DAAIFAVMS(ph)R_	ET(1)T(1)VMT(1)DAAIFAVMS(1)R	ET(52.45)T(52.45)VMT(52.45)DAAIFAVMS(52.45)R	15	2	1039.86	1.8712	82049	NMP_S6
Q9NS69	15	Q9NS69	Q9NS69	Mitochondrial import receptor subunit TOM22 homolog	TOMM22	>sp|Q9NS69|TOM22_HUMAN Mitochondrial import receptor subunit TOM22 homolog OS=Homo sapiens GN=TOMM22 PE=1 SV=3	1	137.126	1	Q9NS69	S	_MAAAVAAAGAGEPQSPDELLPKGDAEKPEE	TRUE	185.26	137.13	_(ac)AAAVAAAGAGEPQS(ph)PDELLPK_	AAAVAAAGAGEPQS(1)PDELLPK	AAAVAAAGAGEPQS(137.13)PDELLPK	14	2	1043	0.15848	519150	NMP_S2
Q9NS69	15	Q9NS69	Q9NS69	Mitochondrial import receptor subunit TOM22 homolog	TOMM22	>sp|Q9NS69|TOM22_HUMAN Mitochondrial import receptor subunit TOM22 homolog OS=Homo sapiens GN=TOMM22 PE=1 SV=3	1	124.076	1	Q9NS69	S	_MAAAVAAAGAGEPQSPDELLPKGDAEKPEE	TRUE	124.08	124.08	_(ac)AAAVAAAGAGEPQS(ph)PDELLPK_	AAAVAAAGAGEPQS(1)PDELLPK	AAAVAAAGAGEPQS(124.08)PDELLPK	14	2	1043	0.067769	773910	NMP_S6
Q9NS69	15	Q9NS69	Q9NS69	Mitochondrial import receptor subunit TOM22 homolog	TOMM22	>sp|Q9NS69|TOM22_HUMAN Mitochondrial import receptor subunit TOM22 homolog OS=Homo sapiens GN=TOMM22 PE=1 SV=3	1	97.3199	1	Q9NS69	S	_MAAAVAAAGAGEPQSPDELLPKGDAEKPEE	FALSE	105.39	97.32	_(ac)AAAVAAAGAGEPQS(ph)PDELLPK_	AAAVAAAGAGEPQS(1)PDELLPK	AAAVAAAGAGEPQS(97.32)PDELLPK	14	2	1043	0.24143	364600	NMP_S3
Q92954-2;Q92954-4;Q92954-5;J3KP74;E9PLR3	15;15;15;15;15	Q92954-2	Q92954-2		PRG4	>sp|Q92954-2|PRG4_HUMAN Isoform B of Proteoglycan 4 OS=Homo sapiens GN=PRG4;>sp|Q92954-4|PRG4_HUMAN Isoform D of Proteoglycan 4 OS=Homo sapiens GN=PRG4;>sp|Q92954-5|PRG4_HUMAN Isoform E of Proteoglycan 4 OS=Homo sapiens GN=PRG4;>tr|J3KP74|J3KP74_HUMAN Prot	0.929432	10.8924	2	Q92954-2	S	_MAWKTLPIYLLLLLSVFVIQQVSSQELSCK	FALSE	46.569	46.569	_TLPIYLLLLLS(ph)VFVIQQVSS(ph)QELSCK_	T(0.003)LPIY(0.003)LLLLLS(0.929)VFVIQQVS(0.269)S(0.562)QELS(0.234)CK	T(-25.81)LPIY(-26.07)LLLLLS(10.89)VFVIQQVS(-3.95)S(3.95)QELS(-3.95)CK	11	3	1051.21	-2.4649	88843	NMP_S2
Q96QG7-2	15	Q96QG7-2	Q96QG7-2			>sp|Q96QG7-2|MTMR9_HUMAN Isoform 2 of Myotubularin-related protein 9 OS=Homo sapiens GN=MTMR9	0.951728	12.3013	5	Q96QG7-2	S	_MEECLNIASSIEALSTLDSITLMYPFFYRP	FALSE	44.711	44.711	_MEECLNIAS(ph)S(ph)IEALS(ph)TLDS(ph)IT(ph)LMYPFFYR_	MEECLNIAS(0.999)S(0.999)IEALS(0.952)T(0.246)LDS(0.754)IT(0.351)LMY(0.35)PFFY(0.35)R	MEECLNIAS(29.63)S(29.76)IEALS(12.3)T(-5.59)LDS(5.59)IT(0)LMY(0)PFFY(0)R	15	4	954.371	1.3265	4357800	NMP_S6
Q5VWQ8-5;F8WA47	15;15	Q5VWQ8-5	Q5VWQ8-5		DAB2IP	>sp|Q5VWQ8-5|DAB2P_HUMAN Isoform 5 of Disabled homolog 2-interacting protein OS=Homo sapiens GN=DAB2IP;>tr|F8WA47|F8WA47_HUMAN Disabled homolog 2-interacting protein (Fragment) OS=Homo sapiens GN=DAB2IP PE=1 SV=1	0.85624	5.07521	2	Q5VWQ8-5	S	_MEPDSLLDQDDSYESPQERPGSRRSLPGSL	FALSE	36.775	36.775	_(ac)M(ox)EPDSLLDQDDS(ph)YES(ph)PQER_	MEPDS(0.002)LLDQDDS(0.603)Y(0.539)ES(0.856)PQER	MEPDS(-27.29)LLDQDDS(0.65)Y(-0.65)ES(5.08)PQER	15	3	824.633	-2.9086	0	NMP_S2
A0A0C4DFN3;Q99685-2	15;15	A0A0C4DFN3	A0A0C4DFN3			>tr|A0A0C4DFN3|A0A0C4DFN3_HUMAN Monoglyceride lipase OS=Homo sapiens GN=MGLL PE=1 SV=1;>sp|Q99685-2|MGLL_HUMAN Isoform 2 of Monoglyceride lipase OS=Homo sapiens GN=MGLL	0.996825	25.5887	3	A0A0C4DFN3	S	_METGPEDPSSMPEESSPRRTPQSIPYQDLP	FALSE	49.125	49.125	_(ac)M(ox)ETGPEDPSS(ph)MPEES(ph)S(ph)PR_	MET(0.008)GPEDPS(0.073)S(0.927)MPEES(0.997)S(0.996)PR	MET(-23.97)GPEDPS(-11.31)S(11.31)MPEES(25.59)S(25.59)PR	15	2	1130.86	-0.92121	0	NMP_S2
P53999;D6R970;D6RC37	15;15;15	P53999	P53999	Activated RNA polymerase II transcriptional coactivator p15	SUB1;SUB1;SUB1	>sp|P53999|TCP4_HUMAN Activated RNA polymerase II transcriptional coactivator p15 OS=Homo sapiens GN=SUB1 PE=1 SV=3;>tr|D6R970|D6R970_HUMAN Activated RNA polymerase II transcriptional coactivator p15 OS=Homo sapiens GN=SUB1 PE=1 SV=1;>tr|D6RC37|D6RC37_HUMA	0.878313	12.4325	3	P53999	S	_MPKSKELVSSSSSGSDSDSEVDKKLKRKKQ	TRUE	57.688	50.077	_ELVSSSS(ph)S(ph)GS(ph)DSDSEVDKK_	ELVS(0.264)S(0.152)S(0.259)S(0.592)S(0.742)GS(0.878)DS(0.034)DS(0.079)EVDKK	ELVS(-8.69)S(-8.69)S(-6.71)S(6.71)S(8.69)GS(12.43)DS(-18.38)DS(-12.43)EVDKK	10	3	728.262	-0.20532	81384	NMP_S3
P53999;D6R970;D6RC37	15;15;15	P53999	P53999	Activated RNA polymerase II transcriptional coactivator p15	SUB1;SUB1;SUB1	>sp|P53999|TCP4_HUMAN Activated RNA polymerase II transcriptional coactivator p15 OS=Homo sapiens GN=SUB1 PE=1 SV=3;>tr|D6R970|D6R970_HUMAN Activated RNA polymerase II transcriptional coactivator p15 OS=Homo sapiens GN=SUB1 PE=1 SV=1;>tr|D6RC37|D6RC37_HUMA	0.755766	8.42455	2	P53999	S	_MPKSKELVSSSSSGSDSDSEVDKKLKRKKQ	FALSE	79.426	79.426	_ELVSSSSS(ph)GS(ph)DSDSEVDKK_	ELVS(0.092)S(0.103)S(0.238)S(0.233)S(0.563)GS(0.756)DS(0.015)DSEVDKK	ELVS(-13.41)S(-12.81)S(-7.12)S(-7.12)S(7.12)GS(8.42)DS(-16.82)DS(-32.81)EVDKK	10	2	1051.91	-0.14873	72782	NMP_S6
Q9UNP4-2;C9JYS9	15;15	Q9UNP4-2	Q9UNP4-2		ST3GAL5	>sp|Q9UNP4-2|SIAT9_HUMAN Isoform 2 of Lactosylceramide alpha-2,3-sialyltransferase OS=Homo sapiens GN=ST3GAL5;>tr|C9JYS9|C9JYS9_HUMAN Lactosylceramide alpha-2,3-sialyltransferase (Fragment) OS=Homo sapiens GN=ST3GAL5 PE=1 SV=1	0.999274	36.902	2	Q9UNP4-2	S	_MPSEYTYVKLRSDCSRPSLQWYTRAQSKMR	FALSE	52.03	52.03	_(ac)M(ox)PSEYTYVKLRS(ph)DCS(ph)R_	MPSEY(0.003)T(0.004)Y(0.003)VKLRS(0.99)DCS(0.999)R	MPS(-37.09)EY(-25.79)T(-24.29)Y(-25.07)VKLRS(24.29)DCS(36.9)R	15	2	1105.44	3.0894	53739	NMP_S6
O00219;O00219-2;H3BRH5	15;15;15	O00219	O00219	Hyaluronan synthase 3	HAS3;HAS3	>sp|O00219|HYAS3_HUMAN Hyaluronan synthase 3 OS=Homo sapiens GN=HAS3 PE=2 SV=3;>sp|O00219-2|HYAS3_HUMAN Isoform 2 of Hyaluronan synthase 3 OS=Homo sapiens GN=HAS3;>tr|H3BRH5|H3BRH5_HUMAN Hyaluronan synthase 3 (Fragment) OS=Homo sapiens GN=HAS3 PE=4 SV=1	0.99978	33.0999	5	O00219	S	_MPVQLTTALRVVGTSLFALAVLGGILAAYV	FALSE	33.265	33.265	_VVGT(ph)S(ph)LFALAVLGGILAAY(ph)VT(ph)GYQFIHT(ph)EK_	VVGT(1)S(1)LFALAVLGGILAAY(0.97)VT(0.902)GY(0.55)QFIHT(0.578)EK	VVGT(33.09)S(33.1)LFALAVLGGILAAY(11.8)VT(6.61)GY(-0.28)QFIHT(0.28)EK	5	3	1180.19	1.1166	96985	NMP_S6
Q9NZ63	15	Q9NZ63	Q9NZ63	Uncharacterized protein C9orf78	C9orf78	>sp|Q9NZ63|CI078_HUMAN Uncharacterized protein C9orf78 OS=Homo sapiens GN=C9orf78 PE=1 SV=1	1	107.469	2	Q9NZ63	S	_MPVVRKIFRRRRGDSESEEDEQDSEEVRLK	TRUE	162.72	162.72	_RGDS(ph)ES(ph)EEDEQDSEEVR_	RGDS(1)ES(1)EEDEQDSEEVR	RGDS(107.47)ES(98.81)EEDEQDS(-98.81)EEVR	4	2	1078.37	0.03933	87081	NMP_S2
Q9NZ63	15	Q9NZ63	Q9NZ63	Uncharacterized protein C9orf78	C9orf78	>sp|Q9NZ63|CI078_HUMAN Uncharacterized protein C9orf78 OS=Homo sapiens GN=C9orf78 PE=1 SV=1	1	71.1977	2	Q9NZ63	S	_MPVVRKIFRRRRGDSESEEDEQDSEEVRLK	TRUE	89.982	89.982	_RRGDS(ph)ES(ph)EEDEQDSEEVR_	RRGDS(1)ES(1)EEDEQDSEEVR	RRGDS(71.2)ES(54.66)EEDEQDS(-54.66)EEVR	5	3	771.283	0.084851	148940	NMP_S6
Q9NZ63	15	Q9NZ63	Q9NZ63	Uncharacterized protein C9orf78	C9orf78	>sp|Q9NZ63|CI078_HUMAN Uncharacterized protein C9orf78 OS=Homo sapiens GN=C9orf78 PE=1 SV=1	1	68.7795	2	Q9NZ63	S	_MPVVRKIFRRRRGDSESEEDEQDSEEVRLK	FALSE	85.805	85.805	_RGDS(ph)ES(ph)EEDEQDSEEVR_	RGDS(1)ES(1)EEDEQDSEEVR	RGDS(68.78)ES(65.31)EEDEQDS(-65.31)EEVR	4	2	1078.37	0.32427	138190	NMP_S3
O00193;E9PM92;E9PQA1	15;15;15	O00193	O00193	Small acidic protein	SMAP;C11orf58;C11orf58	>sp|O00193|SMAP_HUMAN Small acidic protein OS=Homo sapiens GN=SMAP PE=1 SV=1;>tr|E9PM92|E9PM92_HUMAN Small acidic protein OS=Homo sapiens GN=C11orf58 PE=1 SV=2;>tr|E9PQA1|E9PQA1_HUMAN Small acidic protein OS=Homo sapiens GN=C11orf58 PE=1 SV=1	0.85167	7.59044	1	O00193	S	_MSAARESHPHGVKRSASPDDDLGSSNWEAA	FALSE	140.45	140.45	_S(ph)ASPDDDLGSSNWEAADLGNEER_	S(0.852)AS(0.148)PDDDLGSSNWEAADLGNEER	S(7.59)AS(-7.59)PDDDLGS(-65.71)S(-70.22)NWEAADLGNEER	1	2	1258	-0.26413	782350	NMP_S6
Q9BX40;Q9BX40-2;Q5TBQ0;Q5TBQ1;A0A0C4DFV2	15;15;15;15;15	Q9BX40	Q9BX40	Protein LSM14 homolog B	LSM14B;LSM14B;LSM14B	>sp|Q9BX40|LS14B_HUMAN Protein LSM14 homolog B OS=Homo sapiens GN=LSM14B PE=1 SV=1;>sp|Q9BX40-2|LS14B_HUMAN Isoform 2 of Protein LSM14 homolog B OS=Homo sapiens GN=LSM14B;>tr|Q5TBQ0|Q5TBQ0_HUMAN Protein LSM14 homolog B (Fragment) OS=Homo sapiens GN=LSM14B	0.925914	11.1827	5	Q9BX40	S	_MSGSSGTPYLGSKISLISKAQIRYEGILYT	FALSE	52.569	52.569	_S(ph)GS(ph)SGT(ph)PY(ph)LGSKIS(ph)LISK_	S(0.893)GS(0.611)S(0.611)GT(0.834)PY(0.534)LGS(0.517)KIS(0.926)LIS(0.074)K	S(4.92)GS(0)S(0)GT(4.93)PY(0)LGS(0)KIS(11.18)LIS(-11.18)K	14	2	1091.4	1.9209	88153	NMP_S3
CON__Q7Z794;Q7Z794;F8VS61	15;15;15	CON__Q7Z794	CON__Q7Z794	Keratin, type II cytoskeletal 1b	KRT77;KRT77	>Q7Z794 SWISS-PROT:Q7Z794 Tax_Id=9606 Gene_Symbol=KRT77 Keratin 77;>sp|Q7Z794|K2C1B_HUMAN Keratin, type II cytoskeletal 1b OS=Homo sapiens GN=KRT77 PE=2 SV=3;>tr|F8VS61|F8VS61_HUMAN Keratin, type II cytoskeletal 1b OS=Homo sapiens GN=KRT77 PE=1 SV=1	0.985233	16.3008	4	CON__Q7Z794	S	_MSHQFSSQSAFSSMSRRVYSTSSSAGSGGG	FALSE	52.927	52.927	_(ac)SHQFSS(ph)QS(ph)AFSS(ph)M(ox)S(ph)RR_	S(0.054)HQFS(0.033)S(0.913)QS(0.705)AFS(0.402)S(0.907)MS(0.985)RR	S(-12.44)HQFS(-14.37)S(12.44)QS(3.06)AFS(-3.06)S(8.19)MS(16.3)RR	14	2	1104.36	-0.14613	21992	NMP_S2
H3BTA1;H3BTF7	15;15	H3BTA1	H3BTA1		GRAMD2;GRAMD2	>tr|H3BTA1|H3BTA1_HUMAN GRAM domain-containing protein 2 (Fragment) OS=Homo sapiens GN=GRAMD2 PE=1 SV=1;>tr|H3BTF7|H3BTF7_HUMAN GRAM domain-containing protein 2 OS=Homo sapiens GN=GRAMD2 PE=1 SV=1	0.72539	5.85186	3	H3BTA1	S	_MSNQQMHRKTASLNSPVSCKEKPDRVEEPP	FALSE	55.881	55.881	_(ac)S(ph)NQQM(ox)HRKT(ph)ASLNS(ph)PVSCK_	S(1)NQQMHRKT(0.963)AS(0.214)LNS(0.725)PVS(0.098)CK	S(36.06)NQQMHRKT(13.77)AS(-5.85)LNS(5.85)PVS(-8.86)CK	14	3	824.326	3.3114	65000	NMP_S6
Q9UID3;E9PKX7;E9PRV0;E9PQD5;E9PKE5	18;18;18;18;18	Q9UID3	Q9UID3	Protein fat-free homolog	FFR;C11orf2;C11orf2;C11orf2;C11orf2	>sp|Q9UID3|VPS51_HUMAN Vacuolar protein sorting-associated protein 51 homolog OS=Homo sapiens GN=VPS51 PE=1 SV=2;>tr|E9PKX7|E9PKX7_HUMAN Vacuolar protein sorting-associated protein 51 homolog (Fragment) OS=Homo sapiens GN=VPS51 PE=1 SV=1;>tr|E9PRV0|E9PRV0_	0.903743	9.72912	1	Q9UID3	S	AAAAAGPSPGSGPGDSPEGPEGEAPERRRKA	TRUE	121.33	121.33	_(ac)AAAAAAGPSPGSGPGDS(ph)PEGPEGEAPER_	AAAAAAGPSPGS(0.096)GPGDS(0.904)PEGPEGEAPER	AAAAAAGPS(-41.33)PGS(-9.73)GPGDS(9.73)PEGPEGEAPER	17	3	871.036	0.27382	370360	NMP_S2
Q9UID3;E9PKX7;E9PRV0;E9PQD5;E9PKE5	18;18;18;18;18	Q9UID3	Q9UID3	Protein fat-free homolog	FFR;C11orf2;C11orf2;C11orf2;C11orf2	>sp|Q9UID3|VPS51_HUMAN Vacuolar protein sorting-associated protein 51 homolog OS=Homo sapiens GN=VPS51 PE=1 SV=2;>tr|E9PKX7|E9PKX7_HUMAN Vacuolar protein sorting-associated protein 51 homolog (Fragment) OS=Homo sapiens GN=VPS51 PE=1 SV=1;>tr|E9PRV0|E9PRV0_	0.686691	4.22079	1	Q9UID3	S	AAAAAGPSPGSGPGDSPEGPEGEAPERRRKA	FALSE	109.39	109.39	_(ac)AAAAAAGPSPGSGPGDS(ph)PEGPEGEAPER_	AAAAAAGPS(0.053)PGS(0.26)GPGDS(0.687)PEGPEGEAPER	AAAAAAGPS(-11.09)PGS(-4.22)GPGDS(4.22)PEGPEGEAPER	17	3	871.036	0.29556	373330	NMP_S3
O00178;F8WAZ4	47;47	O00178	O00178	GTP-binding protein 1	GTPBP1;GTPBP1	>sp|O00178|GTPB1_HUMAN GTP-binding protein 1 OS=Homo sapiens GN=GTPBP1 PE=1 SV=3;>tr|F8WAZ4|F8WAZ4_HUMAN GTP-binding protein 1 OS=Homo sapiens GN=GTPBP1 PE=1 SV=1	1	68.5032	2	O00178	S	AAAAARLHGGFDSDCSEDGEALNGEPELDLT	TRUE	78.758	78.758	_LHGGFDS(ph)DCS(ph)EDGEALNGEPELDLTSK_	LHGGFDS(1)DCS(1)EDGEALNGEPELDLTSK	LHGGFDS(68.5)DCS(68.5)EDGEALNGEPELDLT(-68.5)S(-68.5)K	10	3	1018.06	-0.22605	122760	NMP_S3
O00178;F8WAZ4	47;47	O00178	O00178	GTP-binding protein 1	GTPBP1;GTPBP1	>sp|O00178|GTPB1_HUMAN GTP-binding protein 1 OS=Homo sapiens GN=GTPBP1 PE=1 SV=3;>tr|F8WAZ4|F8WAZ4_HUMAN GTP-binding protein 1 OS=Homo sapiens GN=GTPBP1 PE=1 SV=1	0.999999	63.807	2	O00178	S	AAAAARLHGGFDSDCSEDGEALNGEPELDLT	FALSE	68.445	68.445	_LHGGFDS(ph)DCS(ph)EDGEALNGEPELDLTSK_	LHGGFDS(1)DCS(1)EDGEALNGEPELDLTSK	LHGGFDS(63.81)DCS(63.81)EDGEALNGEPELDLT(-63.81)S(-63.81)K	10	3	1018.06	0.0072897	192060	NMP_S6
O75822;O75822-3;O75822-2	20;20;20	O75822	O75822	Eukaryotic translation initiation factor 3 subunit J	EIF3J	>sp|O75822|EIF3J_HUMAN Eukaryotic translation initiation factor 3 subunit J OS=Homo sapiens GN=EIF3J PE=1 SV=2;>sp|O75822-3|EIF3J_HUMAN Isoform 3 of Eukaryotic translation initiation factor 3 subunit J OS=Homo sapiens GN=EIF3J;>sp|O75822-2|EIF3J_HUMAN Isof	0.867657	9.08574	1	O75822	S	AAAAGDSDSWDADAFSVEDPVRKVGGGGTAG	FALSE	46.982	46.982	_(ac)AAAAAAAGDSDSWDADAFS(ph)VEDPVRK_	AAAAAAAGDS(0.107)DS(0.025)WDADAFS(0.868)VEDPVRK	AAAAAAAGDS(-9.09)DS(-15.36)WDADAFS(9.09)VEDPVRK	19	3	905.724	-0.21754	64681	NMP_S3
Q9GZT9;Q9GZT9-2	136;136	Q9GZT9	Q9GZT9	Egl nine homolog 1	EGLN1	>sp|Q9GZT9|EGLN1_HUMAN Egl nine homolog 1 OS=Homo sapiens GN=EGLN1 PE=1 SV=1;>sp|Q9GZT9-2|EGLN1_HUMAN Isoform 2 of Egl nine homolog 1 OS=Homo sapiens GN=EGLN1	1	41.3864	1	Q9GZT9	S	AAAASPCRAAAGGQGSAVAAEAEPGKEEPPA	FALSE	41.386	41.386	_AAAGGQGS(ph)AVAAEAEPGK_	AAAGGQGS(1)AVAAEAEPGK	AAAGGQGS(41.39)AVAAEAEPGK	8	2	811.365	1.1551	16383	NMP_S2
P05388;Q8NHW5;F8VWS0;P05388-2;F8W1K8	307;307;271;245;97	P05388	P05388	60S acidic ribosomal protein P0;60S acidic ribosomal protein P0-like	RPLP0;RPLP0P6;RPLP0;RPLP0	>sp|P05388|RLA0_HUMAN 60S acidic ribosomal protein P0 OS=Homo sapiens GN=RPLP0 PE=1 SV=1;>sp|Q8NHW5|RLA0L_HUMAN 60S acidic ribosomal protein P0-like OS=Homo sapiens GN=RPLP0P6 PE=5 SV=1;>tr|F8VWS0|F8VWS0_HUMAN 60S acidic ribosomal protein P0 OS=Homo sapien	1	153.879	1;2	P05388	S	AAAPAKVEAKEESEESDEDMGFGLFD_____	TRUE	157.63	153.88	_VEAKEES(ph)EES(ph)DEDMGFGLFD_	VEAKEES(1)EES(1)DEDMGFGLFD	VEAKEES(153.88)EES(153.88)DEDMGFGLFD	10	2	1211.93	-0.13564	3710900	NMP_S2
P05388;Q8NHW5;F8VWS0;P05388-2;F8W1K8	307;307;271;245;97	P05388	P05388	60S acidic ribosomal protein P0;60S acidic ribosomal protein P0-like	RPLP0;RPLP0P6;RPLP0;RPLP0	>sp|P05388|RLA0_HUMAN 60S acidic ribosomal protein P0 OS=Homo sapiens GN=RPLP0 PE=1 SV=1;>sp|Q8NHW5|RLA0L_HUMAN 60S acidic ribosomal protein P0-like OS=Homo sapiens GN=RPLP0P6 PE=5 SV=1;>tr|F8VWS0|F8VWS0_HUMAN 60S acidic ribosomal protein P0 OS=Homo sapien	1	126.319	1;2	P05388	S	AAAPAKVEAKEESEESDEDMGFGLFD_____	TRUE	152.07	126.32	_VEAKEES(ph)EES(ph)DEDMGFGLFD_	VEAKEES(1)EES(1)DEDMGFGLFD	VEAKEES(126.32)EES(126.32)DEDMGFGLFD	10	2	1211.93	-0.031069	4407600	NMP_S6
P05388;Q8NHW5;F8VWS0;P05388-2;F8W1K8	307;307;271;245;97	P05388	P05388	60S acidic ribosomal protein P0;60S acidic ribosomal protein P0-like	RPLP0;RPLP0P6;RPLP0;RPLP0	>sp|P05388|RLA0_HUMAN 60S acidic ribosomal protein P0 OS=Homo sapiens GN=RPLP0 PE=1 SV=1;>sp|Q8NHW5|RLA0L_HUMAN 60S acidic ribosomal protein P0-like OS=Homo sapiens GN=RPLP0P6 PE=5 SV=1;>tr|F8VWS0|F8VWS0_HUMAN 60S acidic ribosomal protein P0 OS=Homo sapien	1	116.992	1;2	P05388	S	AAAPAKVEAKEESEESDEDMGFGLFD_____	FALSE	169.8	116.99	_VEAKEES(ph)EES(ph)DEDM(ox)GFGLFD_	VEAKEES(1)EES(1)DEDMGFGLFD	VEAKEES(116.99)EES(116.99)DEDMGFGLFD	10	2	1219.93	-0.052173	1890300	NMP_S3
Q13263;Q13263-2	26;26	Q13263	Q13263	Transcription intermediary factor 1-beta	TRIM28	>sp|Q13263|TIF1B_HUMAN Transcription intermediary factor 1-beta OS=Homo sapiens GN=TRIM28 PE=1 SV=5;>sp|Q13263-2|TIF1B_HUMAN Isoform 2 of Transcription intermediary factor 1-beta OS=Homo sapiens GN=TRIM28	0.910614	10.2906	1;2	Q13263	S	AAASAASGSPGPGEGSAGGEKRSTAPSAAAS	FALSE	57.735	45.489	_(ac)AASAAAASAAAASAAS(ph)GSPGPGEGS(ph)AGGEKR_	AASAAAAS(0.008)AAAAS(0.167)AAS(0.47)GS(0.444)PGPGEGS(0.911)AGGEKR	AAS(-34.42)AAAAS(-19.98)AAAAS(-5.28)AAS(0)GS(0)PGPGEGS(10.29)AGGEKR	25	3	915.722	0.55519	318500	NMP_S3
P55201-2;P55201;P55201-3	871;865;864	P55201-2	P55201-2	Peregrin	BRPF1	>sp|P55201-2|BRPF1_HUMAN Isoform 2 of Peregrin OS=Homo sapiens GN=BRPF1;>sp|P55201|BRPF1_HUMAN Peregrin OS=Homo sapiens GN=BRPF1 PE=1 SV=2;>sp|P55201-3|BRPF1_HUMAN Isoform 3 of Peregrin OS=Homo sapiens GN=BRPF1	0.914751	9.51258	7	P55201-2	S	AACDKDGQTDSAAEESSSQETSKGLGPNMSS	FALSE	31.488	31.488	_DGQT(ph)DS(ph)AAEES(ph)S(ph)S(ph)QET(ph)SKGLGPNM(ox)SS(ph)TPAHEVGRR_	DGQT(0.959)DS(0.959)AAEES(0.915)S(0.915)S(0.915)QET(0.59)S(0.59)KGLGPNMS(0.222)S(0.468)T(0.468)PAHEVGRR	DGQT(13.96)DS(13.96)AAEES(9.51)S(9.51)S(9.51)QET(0)S(0)KGLGPNMS(-4.66)S(0)T(0)PAHEVGRR	11	4	1045.6	-4.4098	87155	NMP_S6
P05387;H0YDD8;P05386;P05386-2	105;82;104;79	P05387	P05387	60S acidic ribosomal protein P2;60S acidic ribosomal protein P1	RPLP2;RPLP2;RPLP1	>sp|P05387|RLA2_HUMAN 60S acidic ribosomal protein P2 OS=Homo sapiens GN=RPLP2 PE=1 SV=1;>tr|H0YDD8|H0YDD8_HUMAN 60S acidic ribosomal protein P2 (Fragment) OS=Homo sapiens GN=RPLP2 PE=1 SV=1;>sp|P05386|RLA1_HUMAN 60S acidic ribosomal protein P1 OS=Homo sap	1	257.745	1;2	P05387	S	AAEEKKDEKKEESEESDDDMGFGLFD_____	TRUE	261.82	257.75	_KEES(ph)EES(ph)DDDMGFGLFD_	KEES(1)EES(1)DDDMGFGLFD	KEES(257.75)EES(257.75)DDDMGFGLFD	7	2	1055.35	-0.20892	36153000	NMP_S3
P05387;H0YDD8;P05386;P05386-2	105;82;104;79	P05387	P05387	60S acidic ribosomal protein P2;60S acidic ribosomal protein P1	RPLP2;RPLP2;RPLP1	>sp|P05387|RLA2_HUMAN 60S acidic ribosomal protein P2 OS=Homo sapiens GN=RPLP2 PE=1 SV=1;>tr|H0YDD8|H0YDD8_HUMAN 60S acidic ribosomal protein P2 (Fragment) OS=Homo sapiens GN=RPLP2 PE=1 SV=1;>sp|P05386|RLA1_HUMAN 60S acidic ribosomal protein P1 OS=Homo sap	1	75.0639	1;2	P05387	S	AAEEKKDEKKEESEESDDDMGFGLFD_____	TRUE	276.73	75.064	_KEES(ph)EES(ph)DDDMGFGLFD_	KEES(1)EES(1)DDDMGFGLFD	KEES(75.06)EES(75.06)DDDMGFGLFD	7	2	1055.35	0.28948	36088000	NMP_S6
P05387;P05386;H0YDD8;P05386-2	105;104;82;79	P05387	P05387	60S acidic ribosomal protein P2;60S acidic ribosomal protein P1	RPLP2;RPLP1;RPLP2	>sp|P05387|RLA2_HUMAN 60S acidic ribosomal protein P2 OS=Homo sapiens GN=RPLP2 PE=1 SV=1;>sp|P05386|RLA1_HUMAN 60S acidic ribosomal protein P1 OS=Homo sapiens GN=RPLP1 PE=1 SV=1;>tr|H0YDD8|H0YDD8_HUMAN 60S acidic ribosomal protein P2 (Fragment) OS=Homo sap	1	214.793	1;2	P05387	S	AAEEKKDEKKEESEESDDDMGFGLFD_____	FALSE	266.53	214.79	_KEES(ph)EES(ph)DDDMGFGLFD_	KEES(1)EES(1)DDDMGFGLFD	KEES(214.79)EES(214.79)DDDMGFGLFD	7	2	1055.35	-0.20582	26885000	NMP_S2
P51858-3;P51858;P51858-2	149;133;126	P51858-3	P51858-3	Hepatoma-derived growth factor	HDGF	>sp|P51858-3|HDGF_HUMAN Isoform 3 of Hepatoma-derived growth factor OS=Homo sapiens GN=HDGF;>sp|P51858|HDGF_HUMAN Hepatoma-derived growth factor OS=Homo sapiens GN=HDGF PE=1 SV=1;>sp|P51858-2|HDGF_HUMAN Isoform 2 of Hepatoma-derived growth factor OS=Homo s	1	124.844	2	P51858-3	S	AAEGDGDKKGNAEGSSDEEGKLVIDEPAKEK	TRUE	124.84	124.84	_GNAEGS(ph)S(ph)DEEGKLVIDEPAK_	GNAEGS(1)S(1)DEEGKLVIDEPAK	GNAEGS(124.84)S(124.84)DEEGKLVIDEPAK	7	3	735.638	-0.12113	407400	NMP_S6
P51858-3;P51858;P51858-2	149;133;126	P51858-3	P51858-3	Hepatoma-derived growth factor	HDGF	>sp|P51858-3|HDGF_HUMAN Isoform 3 of Hepatoma-derived growth factor OS=Homo sapiens GN=HDGF;>sp|P51858|HDGF_HUMAN Hepatoma-derived growth factor OS=Homo sapiens GN=HDGF PE=1 SV=1;>sp|P51858-2|HDGF_HUMAN Isoform 2 of Hepatoma-derived growth factor OS=Homo s	1	80.9842	2	P51858-3	S	AAEGDGDKKGNAEGSSDEEGKLVIDEPAKEK	TRUE	93.226	80.984	_GNAEGS(ph)S(ph)DEEGKLVIDEPAK_	GNAEGS(1)S(1)DEEGKLVIDEPAK	GNAEGS(80.98)S(80.98)DEEGKLVIDEPAK	7	2	1102.95	0.49165	185520	NMP_S2
P51858-3;P51858;P51858-2	149;133;126	P51858-3	P51858-3	Hepatoma-derived growth factor	HDGF	>sp|P51858-3|HDGF_HUMAN Isoform 3 of Hepatoma-derived growth factor OS=Homo sapiens GN=HDGF;>sp|P51858|HDGF_HUMAN Hepatoma-derived growth factor OS=Homo sapiens GN=HDGF PE=1 SV=1;>sp|P51858-2|HDGF_HUMAN Isoform 2 of Hepatoma-derived growth factor OS=Homo s	1	72.3025	2	P51858-3	S	AAEGDGDKKGNAEGSSDEEGKLVIDEPAKEK	FALSE	105.58	72.302	_GNAEGS(ph)S(ph)DEEGKLVIDEPAKEK_	GNAEGS(1)S(1)DEEGKLVIDEPAKEK	GNAEGS(72.3)S(72.3)DEEGKLVIDEPAKEK	7	3	821.351	-0.010603	313040	NMP_S3
P41236;Q6NXS1;E7EMN6	121;121;95	P41236	P41236	Protein phosphatase inhibitor 2;Putative protein phosphatase inhibitor 2-like protein 3	PPP1R2;PPP1R2P3;PPP1R2	>sp|P41236|IPP2_HUMAN Protein phosphatase inhibitor 2 OS=Homo sapiens GN=PPP1R2 PE=1 SV=2;>sp|Q6NXS1|IPP2M_HUMAN Protein phosphatase inhibitor 2-like protein 3 OS=Homo sapiens GN=PPP1R2P3 PE=1 SV=1;>tr|E7EMN6|E7EMN6_HUMAN Protein phosphatase inhibitor 2 (F	1	76.6924	2	P41236	S	AAEGLEPKYRIQEQESSGEEDSDLSPEEREK	TRUE	127.59	124.39	_IQEQES(ph)S(ph)GEEDSDLSPEER_	IQEQES(1)S(1)GEEDSDLSPEER	IQEQES(76.69)S(71.47)GEEDS(-71.47)DLS(-101.2)PEER	6	2	1162.43	0.11034	450200	NMP_S6
P41236;Q6NXS1;E7EMN6	121;121;95	P41236	P41236	Protein phosphatase inhibitor 2;Putative protein phosphatase inhibitor 2-like protein 3	PPP1R2;PPP1R2P3;PPP1R2	>sp|P41236|IPP2_HUMAN Protein phosphatase inhibitor 2 OS=Homo sapiens GN=PPP1R2 PE=1 SV=2;>sp|Q6NXS1|IPP2M_HUMAN Protein phosphatase inhibitor 2-like protein 3 OS=Homo sapiens GN=PPP1R2P3 PE=1 SV=1;>tr|E7EMN6|E7EMN6_HUMAN Protein phosphatase inhibitor 2 (F	0.999999	60.6905	1;2	P41236	S	AAEGLEPKYRIQEQESSGEEDSDLSPEEREK	TRUE	148.1	148.1	_IQEQES(ph)S(ph)GEEDSDLSPEER_	IQEQES(1)S(1)GEEDSDLSPEER	IQEQES(60.69)S(61.05)GEEDS(-60.69)DLS(-93.8)PEER	6	2	1162.43	-0.0044127	677810	NMP_S2
P41236;Q6NXS1;E7EMN6	121;121;95	P41236	P41236	Protein phosphatase inhibitor 2;Putative protein phosphatase inhibitor 2-like protein 3	PPP1R2;PPP1R2P3;PPP1R2	>sp|P41236|IPP2_HUMAN Protein phosphatase inhibitor 2 OS=Homo sapiens GN=PPP1R2 PE=1 SV=2;>sp|Q6NXS1|IPP2M_HUMAN Protein phosphatase inhibitor 2-like protein 3 OS=Homo sapiens GN=PPP1R2P3 PE=1 SV=1;>tr|E7EMN6|E7EMN6_HUMAN Protein phosphatase inhibitor 2 (F	0.999999	63.702	2	P41236	S	AAEGLEPKYRIQEQESSGEEDSDLSPEEREK	FALSE	122.22	122.22	_IQEQES(ph)S(ph)GEEDSDLSPEER_	IQEQES(1)S(1)GEEDSDLSPEER	IQEQES(63.7)S(60.15)GEEDS(-60.15)DLS(-63.7)PEER	6	2	1162.43	-0.16144	323370	NMP_S3
Q12888-2;Q12888-3;Q12888;A6NNK5	1490;1490;1485;1440	Q12888-2	Q12888-2	Tumor suppressor p53-binding protein 1	TP53BP1;TP53BP1	>sp|Q12888-2|TP53B_HUMAN Isoform 2 of Tumor suppressor p53-binding protein 1 OS=Homo sapiens GN=TP53BP1;>sp|Q12888-3|TP53B_HUMAN Isoform 3 of Tumor suppressor p53-binding protein 1 OS=Homo sapiens GN=TP53BP1;>sp|Q12888|TP53B_HUMAN Tumor suppressor p53-bind	0.711322	7.10154	2	Q12888-2	S	AAGPSDGLDASSPGNSFVGLRVVAKWSSNGY	FALSE	67.899	67.899	_S(ph)DSPEIPFQAAAGPSDGLDASSPGNS(ph)FVGLR_	S(0.5)DS(0.5)PEIPFQAAAGPS(0.011)DGLDAS(0.139)S(0.139)PGNS(0.711)FVGLR	S(0)DS(0)PEIPFQAAAGPS(-17.96)DGLDAS(-7.1)S(-7.1)PGNS(7.1)FVGLR	26	3	1069.46	-0.065582	121680	NMP_S2
Q12830;Q12830-2;Q12830-4;E7ETD6;F5GXF5	1938;1812;1938;1799;1875	Q12830	Q12830	Nucleosome-remodeling factor subunit BPTF	BPTF;BPTF;BPTF	>sp|Q12830|BPTF_HUMAN Nucleosome-remodeling factor subunit BPTF OS=Homo sapiens GN=BPTF PE=1 SV=3;>sp|Q12830-2|BPTF_HUMAN Isoform 2 of Nucleosome-remodeling factor subunit BPTF OS=Homo sapiens GN=BPTF;>sp|Q12830-4|BPTF_HUMAN Isoform 4 of Nucleosome-remodel	0.868786	7.97588	5	Q12830	S	AAKAPPGGGTTRTETSETEITTTEIIKRRDV	FALSE	44.457	44.457	_T(ph)ET(ph)S(ph)ETEIT(ph)TT(ph)EIIKR_	T(0.969)ET(0.972)S(0.869)ET(0.218)EIT(0.943)T(0.17)T(0.86)EIIKR	T(14.36)ET(15.01)S(7.98)ET(-7.98)EIT(14.48)T(-8.01)T(8.01)EIIKR	4	3	751.267	2.4107	224790	NMP_S6
H3BV90	209	H3BV90	H3BV90		CIAPIN1	>tr|H3BV90|H3BV90_HUMAN Fe-S cluster assembly protein DRE2 OS=Homo sapiens GN=CIAPIN1 PE=1 SV=1	0.910607	13.6766	3	H3BV90	S	AAKLWTLSANDMEDDSMCYLGDAFRCASCPY	FALSE	35.132	35.132	_S(ph)SPSVKPAVDPAAAKLWTLSANDMEDDS(ph)MCY(ph)LGDAFR_	S(0.335)S(0.335)PS(0.335)VKPAVDPAAAKLWT(0.05)LS(0.05)ANDMEDDS(0.911)MCY(0.983)LGDAFR	S(0)S(0)PS(0)VKPAVDPAAAKLWT(-13.68)LS(-13.68)ANDMEDDS(13.68)MCY(23.14)LGDAFR	28	3	1419.25	-0.68632	418470	NMP_S2
Q14161;Q14161-3;Q14161-5;Q14161-4;F8VXI9;Q14161-8;F8WAK2;Q14161-10;Q14161-6;Q14161-7;R4GNG3;Q14161-11;Q14161-9	699;684;669;649;648;634;621;621;601;586;607;571;588	Q14161	Q14161	ARF GTPase-activating protein GIT2	GIT2;GIT2;GIT2	>sp|Q14161|GIT2_HUMAN ARF GTPase-activating protein GIT2 OS=Homo sapiens GN=GIT2 PE=1 SV=2;>sp|Q14161-3|GIT2_HUMAN Isoform 3 of ARF GTPase-activating protein GIT2 OS=Homo sapiens GN=GIT2;>sp|Q14161-5|GIT2_HUMAN Isoform 5 of ARF GTPase-activating protein GI	0.999975	45.7263	6	Q14161	S	AALFPKKPKSDMVRTSLRLLTSSAYRLQSEC	FALSE	53.3	53.3	_S(ph)DMVRT(ph)S(ph)LRLLT(ph)S(ph)S(ph)AYR_	S(1)DMVRT(1)S(1)LRLLT(0.998)S(0.988)S(0.959)AY(0.054)R	S(52.35)DMVRT(51.52)S(45.73)LRLLT(27.94)S(19.05)S(13.64)AY(-13.64)R	7	3	812.615	-2.9204	0	NMP_S2
Q15561-2	17	Q15561-2	Q15561-2			>sp|Q15561-2|TEAD4_HUMAN Isoform 2 of Transcriptional enhancer factor TEF-3 OS=Homo sapiens GN=TEAD4	0.633077	6.00359	2	Q15561-2	S	AAMSSAQIISATAFHSSMALARGPGRPAVSG	FALSE	43.116	43.116	_(ac)MAAMSSAQIISATAFHS(ph)S(ph)M(ox)ALAR_	MAAMS(0.041)S(0.041)AQIIS(0.186)AT(0.186)AFHS(0.633)S(0.913)MALAR	MAAMS(-17.91)S(-17.91)AQIIS(-6)AT(-6)AFHS(6)S(17.91)MALAR	17	3	857.7	4.3251	0	NMP_S2
Q9NVU7;E7EW05;Q9NVU7-2	585;548;488	Q9NVU7	Q9NVU7	Protein SDA1 homolog	SDAD1;SDAD1	>sp|Q9NVU7|SDA1_HUMAN Protein SDA1 homolog OS=Homo sapiens GN=SDAD1 PE=1 SV=3;>tr|E7EW05|E7EW05_HUMAN Protein SDA1 homolog OS=Homo sapiens GN=SDAD1 PE=1 SV=1;>sp|Q9NVU7-2|SDA1_HUMAN Isoform 2 of Protein SDA1 homolog OS=Homo sapiens GN=SDAD1	1	70.7707	1	Q9NVU7	S	AAPGKSQKRKYIEIDSDEEPRGELLSLRDIE	FALSE	90.412	90.412	_YIEIDS(ph)DEEPR_	YIEIDS(1)DEEPR	Y(-70.77)IEIDS(70.77)DEEPR	6	2	723.295	0.020897	24044	NMP_S6
Q96RV3;Q96RV3-3;Q96RV3-4	914;914;808	Q96RV3	Q96RV3	Pecanex-like protein 1	PCNX	>sp|Q96RV3|PCX1_HUMAN Pecanex-like protein 1 OS=Homo sapiens GN=PCNX PE=1 SV=2;>sp|Q96RV3-3|PCX1_HUMAN Isoform 3 of Pecanex-like protein 1 OS=Homo sapiens GN=PCNX;>sp|Q96RV3-4|PCX1_HUMAN Isoform 4 of Pecanex-like protein 1 OS=Homo sapiens GN=PCNX	0.760064	2.52188	4	Q96RV3	S	AARRASNICDTDSHVSSSTSVRFYPHDVLSL	FALSE	41.86	41.86	_RASNICDT(ph)DS(ph)HVS(ph)SS(ph)TSVR_	RAS(0.304)NICDT(0.463)DS(0.6)HVS(0.76)S(0.464)S(0.406)T(0.501)S(0.501)VR	RAS(-1.02)NICDT(1.02)DS(2.52)HVS(2.52)S(-2.52)S(1.02)T(-1.02)S(-1.02)VR	13	3	800.277	-2.0219	26217	NMP_S6
Q9UMQ3	32	Q9UMQ3	Q9UMQ3	Homeobox protein BarH-like 2	BARX2	>sp|Q9UMQ3|BARX2_HUMAN Homeobox protein BarH-like 2 OS=Homo sapiens GN=BARX2 PE=2 SV=3	1	53.3774	2	Q9UMQ3	S	AARRRYKTFMIDEILSKETCDYFEKLSLYSV	FALSE	53.377	53.377	_T(ph)FM(ox)IDEILS(ph)K_	T(1)FMIDEILS(1)K	T(53.38)FMIDEILS(53.38)K	9	2	686.779	-0.82318	18800	NMP_S6
Q99958	232	Q99958	Q99958	Forkhead box protein C2	FOXC2	>sp|Q99958|FOXC2_HUMAN Forkhead box protein C2 OS=Homo sapiens GN=FOXC2 PE=1 SV=1	0.999939	42.1519	2	Q99958	S	AASPALPVITKVETLSPESALQGSPRSAAST	TRUE	247.36	247.36	_VETLS(ph)PESALQGS(ph)PR_	VETLS(1)PESALQGS(1)PR	VET(-42.15)LS(42.15)PES(-64.54)ALQGS(114.63)PR	5	2	865.874	0.82414	113480	NMP_S2
Q99958	232	Q99958	Q99958	Forkhead box protein C2	FOXC2	>sp|Q99958|FOXC2_HUMAN Forkhead box protein C2 OS=Homo sapiens GN=FOXC2 PE=1 SV=1	0.999545	33.6474	2	Q99958	S	AASPALPVITKVETLSPESALQGSPRSAAST	TRUE	149.53	149.53	_VETLS(ph)PESALQGS(ph)PR_	VETLS(1)PESALQGS(1)PR	VET(-33.65)LS(33.65)PES(-46.36)ALQGS(88.05)PR	5	2	865.874	3.7545	100260	NMP_S6
Q99958	232	Q99958	Q99958	Forkhead box protein C2	FOXC2	>sp|Q99958|FOXC2_HUMAN Forkhead box protein C2 OS=Homo sapiens GN=FOXC2 PE=1 SV=1	0.987652	19.1332	2	Q99958	S	AASPALPVITKVETLSPESALQGSPRSAAST	FALSE	126.91	126.91	_VETLS(ph)PESALQGS(ph)PR_	VET(0.012)LS(0.988)PESALQGS(1)PR	VET(-19.13)LS(19.13)PES(-35.32)ALQGS(42.54)PR	5	2	865.874	1.1508	89015	NMP_S3
Q9Y239-2	210	Q9Y239-2	Q9Y239-2			>sp|Q9Y239-2|NOD1_HUMAN Isoform 2 of Nucleotide-binding oligomerization domain-containing protein 1 OS=Homo sapiens GN=NOD1	0.95375	13.2687	7	Q9Y239-2	S	AASRKVTGCVCRTCSSSTTATQSGTPRRCLP	FALSE	41.996	41.996	_T(ph)CS(ph)S(ph)S(ph)T(ph)TATQS(ph)GT(ph)PR_	T(0.943)CS(0.953)S(0.954)S(0.955)T(0.958)T(0.236)AT(0.44)QS(0.593)GT(0.967)PR	T(12.06)CS(13.27)S(13.27)S(13.27)T(13.27)T(-12.06)AT(-1.52)QS(1.52)GT(13.18)PR	4	2	1051.23	-0.84718	71712	NMP_S2
A0A0C4DG43;Q969D9	56;56	A0A0C4DG43	A0A0C4DG43	Thymic stromal lymphopoietin	TSLP	>tr|A0A0C4DG43|A0A0C4DG43_HUMAN Thymic stromal lymphopoietin OS=Homo sapiens GN=TSLP PE=4 SV=1;>sp|Q969D9|TSLP_HUMAN Thymic stromal lymphopoietin OS=Homo sapiens GN=TSLP PE=1 SV=1	0.654684	1.27916	4	A0A0C4DG43	S	AAYLSTISKDLITYMSGTKSTEFNNTVSCSN	FALSE	63.869	63.869	_AAY(ph)LSTISKDLIT(ph)Y(ph)M(ox)S(ph)GTK_	AAY(0.922)LS(0.024)T(0.026)IS(0.033)KDLIT(0.887)Y(0.915)MS(0.655)GT(0.539)K	AAY(14.74)LS(-16.3)T(-15.79)IS(-14.74)KDLIT(6.06)Y(7.58)MS(1.28)GT(-1.28)K	16	3	800.316	-1.7215	58692	NMP_S3
P55201-2;P55201;P55201-3	872;866;865	P55201-2	P55201-2	Peregrin	BRPF1	>sp|P55201-2|BRPF1_HUMAN Isoform 2 of Peregrin OS=Homo sapiens GN=BRPF1;>sp|P55201|BRPF1_HUMAN Peregrin OS=Homo sapiens GN=BRPF1 PE=1 SV=2;>sp|P55201-3|BRPF1_HUMAN Isoform 3 of Peregrin OS=Homo sapiens GN=BRPF1	0.914751	9.51258	7	P55201-2	S	ACDKDGQTDSAAEESSSQETSKGLGPNMSST	FALSE	31.488	31.488	_DGQT(ph)DS(ph)AAEES(ph)S(ph)S(ph)QET(ph)SKGLGPNM(ox)SS(ph)TPAHEVGRR_	DGQT(0.959)DS(0.959)AAEES(0.915)S(0.915)S(0.915)QET(0.59)S(0.59)KGLGPNMS(0.222)S(0.468)T(0.468)PAHEVGRR	DGQT(13.96)DS(13.96)AAEES(9.51)S(9.51)S(9.51)QET(0)S(0)KGLGPNMS(-4.66)S(0)T(0)PAHEVGRR	12	4	1045.6	-4.4098	87155	NMP_S6
P26358-2;P26358;P26358-3	730;714;378	P26358-2	P26358-2	DNA (cytosine-5)-methyltransferase 1	DNMT1	>sp|P26358-2|DNMT1_HUMAN Isoform 2 of DNA (cytosine-5)-methyltransferase 1 OS=Homo sapiens GN=DNMT1;>sp|P26358|DNMT1_HUMAN DNA (cytosine-5)-methyltransferase 1 OS=Homo sapiens GN=DNMT1 PE=1 SV=2;>sp|P26358-3|DNMT1_HUMAN Isoform 3 of DNA (cytosine-5)-methyl	1	77.8987	1	P26358-2	S	ADDDEEVDDNIPEMPSPKKMHQGKKKKQNKN	TRUE	77.899	77.899	_EADDDEEVDDNIPEMPS(ph)PK_	EADDDEEVDDNIPEMPS(1)PK	EADDDEEVDDNIPEMPS(77.9)PK	17	2	1112.93	0.088301	243440	NMP_S6
P26358-2;P26358;P26358-3	730;714;378	P26358-2	P26358-2	DNA (cytosine-5)-methyltransferase 1	DNMT1	>sp|P26358-2|DNMT1_HUMAN Isoform 2 of DNA (cytosine-5)-methyltransferase 1 OS=Homo sapiens GN=DNMT1;>sp|P26358|DNMT1_HUMAN DNA (cytosine-5)-methyltransferase 1 OS=Homo sapiens GN=DNMT1 PE=1 SV=2;>sp|P26358-3|DNMT1_HUMAN Isoform 3 of DNA (cytosine-5)-methyl	1	57.5952	1	P26358-2	S	ADDDEEVDDNIPEMPSPKKMHQGKKKKQNKN	TRUE	80.316	57.595	_EADDDEEVDDNIPEMPS(ph)PK_	EADDDEEVDDNIPEMPS(1)PK	EADDDEEVDDNIPEMPS(57.6)PK	17	3	742.287	0.44097	276040	NMP_S2
P26358-2;P26358;P26358-3	730;714;378	P26358-2	P26358-2	DNA (cytosine-5)-methyltransferase 1	DNMT1	>sp|P26358-2|DNMT1_HUMAN Isoform 2 of DNA (cytosine-5)-methyltransferase 1 OS=Homo sapiens GN=DNMT1;>sp|P26358|DNMT1_HUMAN DNA (cytosine-5)-methyltransferase 1 OS=Homo sapiens GN=DNMT1 PE=1 SV=2;>sp|P26358-3|DNMT1_HUMAN Isoform 3 of DNA (cytosine-5)-methyl	1	54.0044	1	P26358-2	S	ADDDEEVDDNIPEMPSPKKMHQGKKKKQNKN	FALSE	107.03	54.004	_EADDDEEVDDNIPEMPS(ph)PK_	EADDDEEVDDNIPEMPS(1)PK	EADDDEEVDDNIPEMPS(54)PK	17	3	742.287	-0.017233	463590	NMP_S3
O60333-3	665	O60333-3	O60333-3			>sp|O60333-3|KIF1B_HUMAN Isoform 3 of Kinesin-like protein KIF1B OS=Homo sapiens GN=KIF1B	0.99871	28.8875	2	O60333-3	S	ADLLLEQQRLDADSDSGDDSDKRSCEESWKL	TRUE	80.859	80.859	_LDADS(ph)DS(ph)GDDSDKR_	LDADS(1)DS(0.999)GDDS(0.001)DKR	LDADS(48.91)DS(28.89)GDDS(-28.89)DKR	7	2	828.277	0.39211	52002	NMP_S2
O60333-3	665	O60333-3	O60333-3			>sp|O60333-3|KIF1B_HUMAN Isoform 3 of Kinesin-like protein KIF1B OS=Homo sapiens GN=KIF1B	0.903761	7.91307	2	O60333-3	S	ADLLLEQQRLDADSDSGDDSDKRSCEESWKL	FALSE	50.493	50.493	_LDADS(ph)DS(ph)GDDSDKR_	LDADS(0.691)DS(0.904)GDDS(0.405)DKR	LDADS(2.85)DS(7.91)GDDS(-2.85)DKR	7	2	828.277	0.36173	37931	NMP_S3
O43896	676	O43896	O43896	Kinesin-like protein KIF1C	KIF1C	>sp|O43896|KIF1C_HUMAN Kinesin-like protein KIF1C OS=Homo sapiens GN=KIF1C PE=1 SV=3	0.99511	23.0932	2	O43896	S	ADLLLEQQRLYADSDSGDDSDKRSCEESWRL	TRUE	82.482	71.085	_LYADSDS(ph)GDDS(ph)DKR_	LYADS(0.005)DS(0.995)GDDS(1)DKR	LY(-50.85)ADS(-23.09)DS(23.09)GDDS(51.29)DKR	7	3	568.533	-0.099384	79750	NMP_S3
O43896	676	O43896	O43896	Kinesin-like protein KIF1C	KIF1C	>sp|O43896|KIF1C_HUMAN Kinesin-like protein KIF1C OS=Homo sapiens GN=KIF1C PE=1 SV=3	0.989984	19.9701	2	O43896	S	ADLLLEQQRLYADSDSGDDSDKRSCEESWRL	FALSE	60.49	60.49	_LYADSDS(ph)GDDS(ph)DKR_	LYADS(0.018)DS(0.99)GDDS(0.992)DKR	LY(-41.43)ADS(-19.97)DS(19.97)GDDS(20.96)DKR	7	3	568.533	-0.097113	15147	NMP_S2
Q15149;Q15149-2;Q15149-3;Q15149-6;Q15149-4;Q15149-5;Q15149-9;Q15149-8;Q15149-7	4385;4275;4271;4252;4248;4248;4234;4226;4216	Q15149	Q15149	Plectin	PLEC	>sp|Q15149|PLEC_HUMAN Plectin OS=Homo sapiens GN=PLEC PE=1 SV=3;>sp|Q15149-2|PLEC_HUMAN Isoform 2 of Plectin OS=Homo sapiens GN=PLEC;>sp|Q15149-3|PLEC_HUMAN Isoform 3 of Plectin OS=Homo sapiens GN=PLEC;>sp|Q15149-6|PLEC_HUMAN Isoform 6 of Plectin OS=Homo s	0.757133	8.92475	3	Q15149	S	ADMLSGNAGGFRSRSSSVGSSSSYPISPAVS	FALSE	62.203	62.203	_SRS(ph)S(ph)SVGS(ph)SSSYPISPAVSR_	S(0.128)RS(0.757)S(0.757)S(0.345)VGS(0.394)S(0.39)S(0.099)S(0.108)Y(0.021)PISPAVSR	S(-9.9)RS(8.92)S(8.92)S(-1.1)VGS(0)S(0)S(-7.91)S(-6.87)Y(-15.11)PIS(-50.01)PAVS(-50.01)R	4	3	746.634	3.4723	0	NMP_S2
P49792	2741	P49792	P49792	E3 SUMO-protein ligase RanBP2;Putative peptidyl-prolyl cis-trans isomerase	RANBP2	>sp|P49792|RBP2_HUMAN E3 SUMO-protein ligase RanBP2 OS=Homo sapiens GN=RANBP2 PE=1 SV=2	0.671014	6.42856	1	P49792	S	ADTLKLPPTFFCGVCSDTDEDNGNGEDFQSE	FALSE	53.089	53.089	_LPPTFFCGVCS(ph)DTDEDNGNGEDFQSELQK_	LPPT(0.153)FFCGVCS(0.671)DT(0.153)DEDNGNGEDFQS(0.024)ELQK	LPPT(-6.43)FFCGVCS(6.43)DT(-6.43)DEDNGNGEDFQS(-14.52)ELQK	11	3	1129.45	0.46831	108320	NMP_S6
A0AV96;A0AV96-2;D6R9D6;D6RBS9;D6REZ6;D6R9M7;D6RFL5;D6RA49;D6RBP6;D6RCT1	18;18;18;18;18;18;18;18;18;18	A0AV96	A0AV96	RNA-binding protein 47	RBM47;RBM47;RBM47;RBM47;RBM47;RBM47;RBM47;RBM47;RBM47	>sp|A0AV96|RBM47_HUMAN RNA-binding protein 47 OS=Homo sapiens GN=RBM47 PE=1 SV=2;>sp|A0AV96-2|RBM47_HUMAN Isoform 2 of RNA-binding protein 47 OS=Homo sapiens GN=RBM47;>tr|D6R9D6|D6R9D6_HUMAN RNA-binding protein 47 OS=Homo sapiens GN=RBM47 PE=1 SV=1;>tr|D6R	0.965062	19.2979	3	A0AV96	S	AEDSTAAMSSDSAAGSSAKVPEGVAGAPNEA	FALSE	45.957	45.957	_(ac)T(ph)AEDSTAAMSSDSAAGS(ph)S(ph)AK_	T(0.915)AEDS(0.058)T(0.025)AAMS(0.016)S(0.016)DS(0.024)AAGS(0.965)S(0.982)AK	T(12.41)AEDS(-12.41)T(-18.07)AAMS(-21.89)S(-21.61)DS(-19.3)AAGS(19.3)S(24.7)AK	17	2	1063.85	-0.95053	41491	NMP_S6
Q9NZN1;A0A0A0MR17	410;151	Q9NZN1	Q9NZN1	Interleukin-1 receptor accessory protein-like 1	IL1RAPL1	>sp|Q9NZN1|IRPL1_HUMAN Interleukin-1 receptor accessory protein-like 1 OS=Homo sapiens GN=IL1RAPL1 PE=1 SV=2;>tr|A0A0A0MR17|A0A0A0MR17_HUMAN Interleukin-1 receptor accessory protein-like 1 OS=Homo sapiens GN=IL1RAPL1 PE=1 SV=1	0.850682	7.58077	3	Q9NZN1	S	AEELDGDNKDYDAYLSYTKVDPDQWNQETGE	FALSE	58.04	58.04	_DY(ph)DAY(ph)LS(ph)YTK_	DY(0.999)DAY(0.931)LS(0.851)Y(0.062)T(0.157)K	DY(32.92)DAY(11.98)LS(7.58)Y(-11.98)T(-7.58)K	7	2	739.732	-1.0561	12623	NMP_S3
P41236;Q6NXS1;E7EMN6	122;122;96	P41236	P41236	Protein phosphatase inhibitor 2;Putative protein phosphatase inhibitor 2-like protein 3	PPP1R2;PPP1R2P3;PPP1R2	>sp|P41236|IPP2_HUMAN Protein phosphatase inhibitor 2 OS=Homo sapiens GN=PPP1R2 PE=1 SV=2;>sp|Q6NXS1|IPP2M_HUMAN Protein phosphatase inhibitor 2-like protein 3 OS=Homo sapiens GN=PPP1R2P3 PE=1 SV=1;>tr|E7EMN6|E7EMN6_HUMAN Protein phosphatase inhibitor 2 (F	1	71.4651	1;2	P41236	S	AEGLEPKYRIQEQESSGEEDSDLSPEEREKK	TRUE	127.59	124.39	_IQEQES(ph)S(ph)GEEDSDLSPEER_	IQEQES(1)S(1)GEEDSDLSPEER	IQEQES(76.69)S(71.47)GEEDS(-71.47)DLS(-101.2)PEER	7	2	1162.43	0.11034	573580	NMP_S6
P41236;Q6NXS1;E7EMN6	122;122;96	P41236	P41236	Protein phosphatase inhibitor 2;Putative protein phosphatase inhibitor 2-like protein 3	PPP1R2;PPP1R2P3;PPP1R2	>sp|P41236|IPP2_HUMAN Protein phosphatase inhibitor 2 OS=Homo sapiens GN=PPP1R2 PE=1 SV=2;>sp|Q6NXS1|IPP2M_HUMAN Protein phosphatase inhibitor 2-like protein 3 OS=Homo sapiens GN=PPP1R2P3 PE=1 SV=1;>tr|E7EMN6|E7EMN6_HUMAN Protein phosphatase inhibitor 2 (F	0.999999	61.0501	1;2	P41236	S	AEGLEPKYRIQEQESSGEEDSDLSPEEREKK	TRUE	148.1	148.1	_IQEQES(ph)S(ph)GEEDSDLSPEER_	IQEQES(1)S(1)GEEDSDLSPEER	IQEQES(60.69)S(61.05)GEEDS(-60.69)DLS(-93.8)PEER	7	2	1162.43	-0.0044127	439570	NMP_S2
P41236;Q6NXS1;E7EMN6	122;122;96	P41236	P41236	Protein phosphatase inhibitor 2;Putative protein phosphatase inhibitor 2-like protein 3	PPP1R2;PPP1R2P3;PPP1R2	>sp|P41236|IPP2_HUMAN Protein phosphatase inhibitor 2 OS=Homo sapiens GN=PPP1R2 PE=1 SV=2;>sp|Q6NXS1|IPP2M_HUMAN Protein phosphatase inhibitor 2-like protein 3 OS=Homo sapiens GN=PPP1R2P3 PE=1 SV=1;>tr|E7EMN6|E7EMN6_HUMAN Protein phosphatase inhibitor 2 (F	0.999999	60.1487	1;2	P41236	S	AEGLEPKYRIQEQESSGEEDSDLSPEEREKK	FALSE	122.22	122.22	_IQEQES(ph)S(ph)GEEDSDLSPEER_	IQEQES(1)S(1)GEEDSDLSPEER	IQEQES(63.7)S(60.15)GEEDS(-60.15)DLS(-63.7)PEER	7	2	1162.43	-0.16144	689910	NMP_S3
Q92667;Q92667-2;I3NI36	441;441;23	Q92667	Q92667	A-kinase anchor protein 1, mitochondrial	AKAP1	>sp|Q92667|AKAP1_HUMAN A-kinase anchor protein 1, mitochondrial OS=Homo sapiens GN=AKAP1 PE=1 SV=1;>sp|Q92667-2|AKAP1_HUMAN Isoform 2 of A-kinase anchor protein 1, mitochondrial OS=Homo sapiens GN=AKAP1;>tr|I3NI36|I3NI36_HUMAN A-kinase anchor protein 1, mi	0.877068	6.86727	5	Q92667	S	AEGSPPPKTYVSCLKSLLSSPTKDSKPNISA	TRUE	58.83	58.83	_T(ph)Y(ph)VSCLKS(ph)LLSS(ph)PTKDS(ph)K_	T(0.704)Y(0.693)VS(0.683)CLKS(0.877)LLS(0.264)S(0.733)PT(0.053)KDS(0.994)K	T(0.67)Y(0)VS(0)CLKS(6.87)LLS(-5.13)S(5.13)PT(-13.69)KDS(22.25)K	8	2	1207.45	-0.12307	57721	NMP_S3
Q92667;Q92667-2;I3NI36	441;441;23	Q92667	Q92667	A-kinase anchor protein 1, mitochondrial	AKAP1	>sp|Q92667|AKAP1_HUMAN A-kinase anchor protein 1, mitochondrial OS=Homo sapiens GN=AKAP1 PE=1 SV=1;>sp|Q92667-2|AKAP1_HUMAN Isoform 2 of A-kinase anchor protein 1, mitochondrial OS=Homo sapiens GN=AKAP1;>tr|I3NI36|I3NI36_HUMAN A-kinase anchor protein 1, mi	0.72497	1.73484	5	Q92667	S	AEGSPPPKTYVSCLKSLLSSPTKDSKPNISA	FALSE	60.549	60.549	_T(ph)YVS(ph)CLKS(ph)LLSS(ph)PTKDS(ph)K_	T(0.672)Y(0.598)VS(0.984)CLKS(0.725)LLS(0.149)S(0.73)PT(0.142)KDS(1)K	T(0.88)Y(-0.88)VS(19.69)CLKS(1.73)LLS(-7.38)S(7.38)PT(-7.38)KDS(36.56)K	8	2	1207.45	0.28878	62903	NMP_S6
P27348	145	P27348	P27348	14-3-3 protein theta	YWHAQ	>sp|P27348|1433T_HUMAN 14-3-3 protein theta OS=Homo sapiens GN=YWHAQ PE=1 SV=1	0.975952	17.0666	1	P27348	S	AEVACGDDRKQTIDNSQGAYQEAFDISKKEM	FALSE	52.823	52.823	_QTIDNS(ph)QGAYQEAFDISK_	QT(0.002)IDNS(0.976)QGAY(0.019)QEAFDIS(0.002)K	QT(-26.01)IDNS(17.07)QGAY(-17.07)QEAFDIS(-26.04)K	6	3	698.972	-0.62639	188420	NMP_S2
Q9H4A3-7;Q9H4A3-6;Q9H4A3-5;Q9H4A3;Q9H4A3-2;F5GWT4;Q9H4A3-4	2445;2292;2284;2032;1785;1784;1625	Q9H4A3-7	Q9H4A3-7	Serine/threonine-protein kinase WNK1	WNK1;WNK1	>sp|Q9H4A3-7|WNK1_HUMAN Isoform 6 of Serine/threonine-protein kinase WNK1 OS=Homo sapiens GN=WNK1;>sp|Q9H4A3-6|WNK1_HUMAN Isoform 5 of Serine/threonine-protein kinase WNK1 OS=Homo sapiens GN=WNK1;>sp|Q9H4A3-5|WNK1_HUMAN Isoform 4 of Serine/threonine-protei	0.996923	26.0407	3	Q9H4A3-7	S	AFLSRDVDDGSGSPHSPHQLSSKSLPSQNLS	TRUE	76.817	76.817	_DVDDGS(ph)GS(ph)PHS(ph)PHQLSSK_	DVDDGS(1)GS(1)PHS(0.997)PHQLS(0.003)S(0.001)K	DVDDGS(56.17)GS(40.07)PHS(26.04)PHQLS(-26.04)S(-32.28)K	11	2	1045.37	0.11549	24185	NMP_S3
Q9H4A3-7;Q9H4A3-6;Q9H4A3-5;Q9H4A3;Q9H4A3-2;F5GWT4;Q9H4A3-4	2445;2292;2284;2032;1785;1784;1625	Q9H4A3-7	Q9H4A3-7	Serine/threonine-protein kinase WNK1	WNK1;WNK1	>sp|Q9H4A3-7|WNK1_HUMAN Isoform 6 of Serine/threonine-protein kinase WNK1 OS=Homo sapiens GN=WNK1;>sp|Q9H4A3-6|WNK1_HUMAN Isoform 5 of Serine/threonine-protein kinase WNK1 OS=Homo sapiens GN=WNK1;>sp|Q9H4A3-5|WNK1_HUMAN Isoform 4 of Serine/threonine-protei	0.99125	21.5242	3	Q9H4A3-7	S	AFLSRDVDDGSGSPHSPHQLSSKSLPSQNLS	FALSE	69.088	69.088	_DVDDGS(ph)GS(ph)PHS(ph)PHQLSSK_	DVDDGS(1)GS(0.999)PHS(0.991)PHQLS(0.008)S(0.002)K	DVDDGS(49.37)GS(31.27)PHS(21.52)PHQLS(-21.52)S(-28.1)K	11	2	1045.37	0.32883	127930	NMP_S2
Q96J02;Q96J02-2;Q96J02-3	242;201;91	Q96J02	Q96J02	E3 ubiquitin-protein ligase Itchy homolog	ITCH	>sp|Q96J02|ITCH_HUMAN E3 ubiquitin-protein ligase Itchy homolog OS=Homo sapiens GN=ITCH PE=1 SV=2;>sp|Q96J02-2|ITCH_HUMAN Isoform 2 of E3 ubiquitin-protein ligase Itchy homolog OS=Homo sapiens GN=ITCH;>sp|Q96J02-3|ITCH_HUMAN Isoform 3 of E3 ubiquitin-prote	1	57.8021	4	Q96J02	S	AGAGENRRVSGNNSPSLSNGGFKPSRPPRPS	TRUE	57.802	57.802	_RVS(ph)GNNS(ph)PS(ph)LS(ph)NGGFK_	RVS(1)GNNS(1)PS(1)LS(1)NGGFK	RVS(57.8)GNNS(57.8)PS(57.8)LS(57.8)NGGFK	9	2	970.841	0.52552	309730	NMP_S3
Q96J02;Q96J02-2;Q96J02-3	242;201;91	Q96J02	Q96J02	E3 ubiquitin-protein ligase Itchy homolog	ITCH	>sp|Q96J02|ITCH_HUMAN E3 ubiquitin-protein ligase Itchy homolog OS=Homo sapiens GN=ITCH PE=1 SV=2;>sp|Q96J02-2|ITCH_HUMAN Isoform 2 of E3 ubiquitin-protein ligase Itchy homolog OS=Homo sapiens GN=ITCH;>sp|Q96J02-3|ITCH_HUMAN Isoform 3 of E3 ubiquitin-prote	1	54.8978	4	Q96J02	S	AGAGENRRVSGNNSPSLSNGGFKPSRPPRPS	FALSE	54.898	54.898	_RVS(ph)GNNS(ph)PS(ph)LS(ph)NGGFK_	RVS(1)GNNS(1)PS(1)LS(1)NGGFK	RVS(54.9)GNNS(54.9)PS(54.9)LS(54.9)NGGFK	9	2	970.841	0.64836	134230	NMP_S6
O75771-8;O75771;O75771-5;O75771-4;O75771-3;H0UID0	319;299;299;254;187;122	O75771-8	O75771-8	DNA repair protein RAD51 homolog 4	RAD51D;hCG_1989222	>sp|O75771-8|RA51D_HUMAN Isoform 8 of DNA repair protein RAD51 homolog 4 OS=Homo sapiens GN=RAD51D;>sp|O75771|RA51D_HUMAN DNA repair protein RAD51 homolog 4 OS=Homo sapiens GN=RAD51D PE=1 SV=1;>sp|O75771-5|RA51D_HUMAN Isoform 5 of DNA repair protein RAD51	0.58285	5.36331	4	O75771-8	S	AGASGGRRMACLAKSSRQPTGFQEMVDIGTW	FALSE	35.439	35.439	_M(ox)ACLAKSS(ph)RQPTGFQEM(ox)VDIGTWGTS(ph)EQSAT(ph)LQGDQT(ph)_	MACLAKS(0.184)S(0.583)RQPT(0.189)GFQEMVDIGT(0.205)WGT(0.23)S(0.592)EQS(0.337)AT(0.77)LQGDQT(0.911)	MACLAKS(-5.36)S(5.36)RQPT(-5.36)GFQEMVDIGT(-5.36)WGT(-5.36)S(5.36)EQS(-5.36)AT(5.36)LQGDQT(10.37)	8	4	1092.93	-3.1755	27496	NMP_S2
Q13442	63	Q13442	Q13442	28 kDa heat- and acid-stable phosphoprotein	PDAP1	>sp|Q13442|HAP28_HUMAN 28 kDa heat- and acid-stable phosphoprotein OS=Homo sapiens GN=PDAP1 PE=1 SV=1	1	101.792	1;2	Q13442	S	AGDPKKEKKSLDSDESEDEEDDYQQKRKGVE	TRUE	292.36	292.36	_SLDS(ph)DES(ph)EDEEDDYQQK_	S(0.266)LDS(0.734)DES(1)EDEEDDYQQK	S(-4.41)LDS(4.41)DES(101.79)EDEEDDY(-166.64)QQK	7	2	1096.36	0.2103	7224100	NMP_S3
Q13442	63	Q13442	Q13442	28 kDa heat- and acid-stable phosphoprotein	PDAP1	>sp|Q13442|HAP28_HUMAN 28 kDa heat- and acid-stable phosphoprotein OS=Homo sapiens GN=PDAP1 PE=1 SV=1	1	108.848	1;2	Q13442	S	AGDPKKEKKSLDSDESEDEEDDYQQKRKGVE	TRUE	281.66	281.66	_S(ph)LDSDES(ph)EDEEDDYQQK_	S(0.606)LDS(0.394)DES(1)EDEEDDYQQK	S(1.87)LDS(-1.87)DES(108.85)EDEEDDY(-137.67)QQK	7	2	1096.36	0.062045	4469000	NMP_S2
Q13442	63	Q13442	Q13442	28 kDa heat- and acid-stable phosphoprotein	PDAP1	>sp|Q13442|HAP28_HUMAN 28 kDa heat- and acid-stable phosphoprotein OS=Homo sapiens GN=PDAP1 PE=1 SV=1	1	75.1516	1;2	Q13442	S	AGDPKKEKKSLDSDESEDEEDDYQQKRKGVE	FALSE	299.43	184.6	_SLDS(ph)DES(ph)EDEEDDYQQK_	S(0.025)LDS(0.975)DES(1)EDEEDDYQQK	S(-15.92)LDS(15.92)DES(75.15)EDEEDDY(-123.66)QQK	7	2	1096.36	0.045806	4651200	NMP_S6
Q96J02;Q96J02-2;Q96J02-3	244;203;93	Q96J02	Q96J02	E3 ubiquitin-protein ligase Itchy homolog	ITCH	>sp|Q96J02|ITCH_HUMAN E3 ubiquitin-protein ligase Itchy homolog OS=Homo sapiens GN=ITCH PE=1 SV=2;>sp|Q96J02-2|ITCH_HUMAN Isoform 2 of E3 ubiquitin-protein ligase Itchy homolog OS=Homo sapiens GN=ITCH;>sp|Q96J02-3|ITCH_HUMAN Isoform 3 of E3 ubiquitin-prote	1	57.8021	4	Q96J02	S	AGENRRVSGNNSPSLSNGGFKPSRPPRPSRP	TRUE	57.802	57.802	_RVS(ph)GNNS(ph)PS(ph)LS(ph)NGGFK_	RVS(1)GNNS(1)PS(1)LS(1)NGGFK	RVS(57.8)GNNS(57.8)PS(57.8)LS(57.8)NGGFK	11	2	970.841	0.52552	309730	NMP_S3
Q96J02;Q96J02-2;Q96J02-3	244;203;93	Q96J02	Q96J02	E3 ubiquitin-protein ligase Itchy homolog	ITCH	>sp|Q96J02|ITCH_HUMAN E3 ubiquitin-protein ligase Itchy homolog OS=Homo sapiens GN=ITCH PE=1 SV=2;>sp|Q96J02-2|ITCH_HUMAN Isoform 2 of E3 ubiquitin-protein ligase Itchy homolog OS=Homo sapiens GN=ITCH;>sp|Q96J02-3|ITCH_HUMAN Isoform 3 of E3 ubiquitin-prote	1	54.8978	4	Q96J02	S	AGENRRVSGNNSPSLSNGGFKPSRPPRPSRP	FALSE	54.898	54.898	_RVS(ph)GNNS(ph)PS(ph)LS(ph)NGGFK_	RVS(1)GNNS(1)PS(1)LS(1)NGGFK	RVS(54.9)GNNS(54.9)PS(54.9)LS(54.9)NGGFK	11	2	970.841	0.64836	134230	NMP_S6
Q13185;S4R2Y4	97;89	Q13185	Q13185	Chromobox protein homolog 3	CBX3	>sp|Q13185|CBX3_HUMAN Chromobox protein homolog 3 OS=Homo sapiens GN=CBX3 PE=1 SV=4;>tr|S4R2Y4|S4R2Y4_HUMAN Chromobox protein homolog 3 (Fragment) OS=Homo sapiens GN=CBX3 PE=1 SV=1	0.997233	25.5791	1;2	Q13185	S	AGKEKDGTKRKSLSDSESDDSKSKKKRDAAD	TRUE	150.65	122.78	_SLS(ph)DS(ph)ESDDSK_	S(0.005)LS(0.995)DS(0.997)ES(0.003)DDSK	S(-22.79)LS(22.79)DS(25.58)ES(-25.58)DDS(-74.43)K	5	2	665.21	-0.022334	250830	NMP_S2
Q13185;S4R2Y4	97;89	Q13185	Q13185	Chromobox protein homolog 3	CBX3	>sp|Q13185|CBX3_HUMAN Chromobox protein homolog 3 OS=Homo sapiens GN=CBX3 PE=1 SV=4;>tr|S4R2Y4|S4R2Y4_HUMAN Chromobox protein homolog 3 (Fragment) OS=Homo sapiens GN=CBX3 PE=1 SV=1	0.996945	25.2556	1;2	Q13185	S	AGKEKDGTKRKSLSDSESDDSKSKKKRDAAD	TRUE	144.33	144.33	_KSLS(ph)DS(ph)ESDDSK_	KS(0.005)LS(0.995)DS(0.997)ES(0.003)DDSK	KS(-23.32)LS(23.32)DS(25.26)ES(-25.26)DDS(-52.04)K	6	2	729.258	-0.36001	161920	NMP_S6
Q13185;S4R2Y4	97;89	Q13185	Q13185	Chromobox protein homolog 3	CBX3	>sp|Q13185|CBX3_HUMAN Chromobox protein homolog 3 OS=Homo sapiens GN=CBX3 PE=1 SV=4;>tr|S4R2Y4|S4R2Y4_HUMAN Chromobox protein homolog 3 (Fragment) OS=Homo sapiens GN=CBX3 PE=1 SV=1	0.96921	15.0702	2	Q13185	S	AGKEKDGTKRKSLSDSESDDSKSKKKRDAAD	FALSE	153.14	153.14	_KSLS(ph)DS(ph)ESDDSK_	KS(0.02)LS(0.98)DS(0.969)ES(0.031)DDSK	KS(-17.1)LS(17.1)DS(15.07)ES(-15.07)DDS(-51.64)K	6	2	729.258	-0.16024	302170	NMP_S3
Q9H6F5	91	Q9H6F5	Q9H6F5	Coiled-coil domain-containing protein 86	CCDC86	>sp|Q9H6F5|CCD86_HUMAN Coiled-coil domain-containing protein 86 OS=Homo sapiens GN=CCDC86 PE=1 SV=1	1	89.4829	2	Q9H6F5	S	AGLESPQGQPEPGAASPQRQQDLHLESPQRQ	FALSE	89.483	89.483	_LQQGAGLES(ph)PQGQPEPGAAS(ph)PQR_	LQQGAGLES(1)PQGQPEPGAAS(1)PQR	LQQGAGLES(89.48)PQGQPEPGAAS(89.48)PQR	20	3	821.695	-0.10714	56493	NMP_S2
J3KN10;P42356	547;489	J3KN10	J3KN10	Phosphatidylinositol 4-kinase alpha	PI4KA	>tr|J3KN10|J3KN10_HUMAN Phosphatidylinositol 4-kinase alpha OS=Homo sapiens GN=PI4KA PE=1 SV=1;>sp|P42356|PI4KA_HUMAN Phosphatidylinositol 4-kinase alpha OS=Homo sapiens GN=PI4KA PE=1 SV=3	0.989294	20.5306	7	J3KN10	S	AGNDIKISVTNEHSESTLNVMSGKKSQPSMY	FALSE	49.559	49.559	_YHSQY(ph)HT(ph)VAGNDIKIS(ph)VT(ph)NEHS(ph)ES(ph)T(ph)LNVMSGKK_	Y(0.095)HS(0.103)QY(0.838)HT(0.972)VAGNDIKIS(0.995)VT(0.997)NEHS(0.989)ES(0.989)T(0.989)LNVMS(0.032)GKK	Y(-10.57)HS(-10.17)QY(10.17)HT(19.95)VAGNDIKIS(29.96)VT(34.17)NEHS(20.53)ES(20.53)T(20.53)LNVMS(-20.53)GKK	24	4	1059.39	0.62347	204990	NMP_S2
P49736	139	P49736	P49736	DNA replication licensing factor MCM2	MCM2	>sp|P49736|MCM2_HUMAN DNA replication licensing factor MCM2 OS=Homo sapiens GN=MCM2 PE=1 SV=4	0.998447	28.0812	1	P49736	S	AGRGLGRMRRGLLYDSDEEDEERPARKRRQV	TRUE	108.71	108.71	_GLLYDS(ph)DEEDEERPAR_	GLLY(0.002)DS(0.998)DEEDEERPAR	GLLY(-28.08)DS(28.08)DEEDEERPAR	6	2	987.41	-0.004783	309520	NMP_S6
P49736	139	P49736	P49736	DNA replication licensing factor MCM2	MCM2	>sp|P49736|MCM2_HUMAN DNA replication licensing factor MCM2 OS=Homo sapiens GN=MCM2 PE=1 SV=4	0.982618	17.5228	1	P49736	S	AGRGLGRMRRGLLYDSDEEDEERPARKRRQV	FALSE	79.88	79.88	_GLLYDS(ph)DEEDEERPAR_	GLLY(0.017)DS(0.983)DEEDEERPAR	GLLY(-17.52)DS(17.52)DEEDEERPAR	6	2	987.41	-0.33044	122610	NMP_S2
Q9H6Z4;Q9H6Z4-2;Q9H6Z4-3;B7Z7F3;K7ENB9;K7EID7	108;108;40;40;40;40	Q9H6Z4	Q9H6Z4	Ran-binding protein 3	RANBP3	>sp|Q9H6Z4|RANB3_HUMAN Ran-binding protein 3 OS=Homo sapiens GN=RANBP3 PE=1 SV=1;>sp|Q9H6Z4-2|RANB3_HUMAN Isoform 2 of Ran-binding protein 3 OS=Homo sapiens GN=RANBP3;>sp|Q9H6Z4-3|RANB3_HUMAN Isoform 3 of Ran-binding protein 3 OS=Homo sapiens GN=RANBP3;>tr	0.971334	16.1884	2	Q9H6Z4	S	AGRSAGGSSPEGGEDSDREDGNYCPPVKRER	FALSE	64.295	64.295	_S(ph)AGGSSPEGGEDS(ph)DREDGNYCPPVKR_	S(0.752)AGGS(0.151)S(0.125)PEGGEDS(0.971)DREDGNYCPPVKR	S(7.53)AGGS(-7.53)S(-8.05)PEGGEDS(16.19)DREDGNY(-47.7)CPPVKR	13	3	961.702	0.25983	37173	NMP_S2
Q8N0U4;Q8N0U4-3;C9JFL0;Q8N0U4-2;F8WFC0	41;41;41;41;41	Q8N0U4	Q8N0U4	Protein FAM185A	FAM185A;FAM185A;FAM185A	>sp|Q8N0U4|F185A_HUMAN Protein FAM185A OS=Homo sapiens GN=FAM185A PE=2 SV=3;>sp|Q8N0U4-3|F185A_HUMAN Isoform 3 of Protein FAM185A OS=Homo sapiens GN=FAM185A;>tr|C9JFL0|C9JFL0_HUMAN Protein FAM185A (Fragment) OS=Homo sapiens GN=FAM185A PE=1 SV=6;>sp|Q8N0U4-	0.875449	5.88331	3	Q8N0U4	S	AGRWACWACQARPYSSGGSERWPGSETEVPP	FALSE	36.447	36.447	_PY(ph)SS(ph)GGS(ph)ER_	PY(0.895)S(0.517)S(0.875)GGS(0.712)ER	PY(6.64)S(-2.24)S(5.88)GGS(2.24)ER	4	2	590.161	-2.7421	49140	NMP_S2
Q8WYL5;Q8WYL5-2	41;41	Q8WYL5	Q8WYL5	Protein phosphatase Slingshot homolog 1	SSH1	>sp|Q8WYL5|SSH1_HUMAN Protein phosphatase Slingshot homolog 1 OS=Homo sapiens GN=SSH1 PE=1 SV=2;>sp|Q8WYL5-2|SSH1_HUMAN Isoform 2 of Protein phosphatase Slingshot homolog 1 OS=Homo sapiens GN=SSH1	1	47.1889	3	Q8WYL5	S	AGSEEDRKLNLSLSESFFMVKGAALFLQQGS	FALSE	47.189	47.189	_KLNLS(ph)LS(ph)ES(ph)FFM(ox)VK_	KLNLS(1)LS(1)ES(1)FFMVK	KLNLS(47.19)LS(47.19)ES(47.19)FFMVK	9	2	949.894	3.9216	28455	NMP_S6
O14544;J3KTM7	106;106	O14544	O14544	Suppressor of cytokine signaling 6	SOCS6	>sp|O14544|SOCS6_HUMAN Suppressor of cytokine signaling 6 OS=Homo sapiens GN=SOCS6 PE=1 SV=2;>tr|J3KTM7|J3KTM7_HUMAN Suppressor of cytokine-signaling 6 (Fragment) OS=Homo sapiens GN=SOCS6 PE=1 SV=1	0.895594	11.589	5	O14544	S	AGTPSGSSADEDTFSSSSAPIVFKDVRAQRP	FALSE	55.247	55.247	_AGT(ph)PS(ph)GSSADEDTFS(ph)S(ph)S(ph)SAPIVFKDVRAQR_	AGT(0.738)PS(0.738)GS(0.387)S(0.146)ADEDT(0.082)FS(0.951)S(0.896)S(0.53)S(0.53)APIVFKDVRAQR	AGT(4.98)PS(4.98)GS(-4.98)S(-11.08)ADEDT(-12.09)FS(11.59)S(11.59)S(0)S(0)APIVFKDVRAQR	16	3	1157.44	1.367	20409	NMP_S2
Q08708	149	Q08708	Q08708	CMRF35-like molecule 6	CD300C	>sp|Q08708|CLM6_HUMAN CMRF35-like molecule 6 OS=Homo sapiens GN=CD300C PE=2 SV=1	0.680238	11.2814	7	Q08708	S	AGTTTASSPQSSMGTSGPPTKLPVHTWPSVT	FALSE	34.054	34.054	_DFHDPIVEVEVS(ph)VFPAGT(ph)TTASSPQS(ph)S(ph)M(ox)GT(ph)S(ph)GPPT(ph)K_	DFHDPIVEVEVS(0.944)VFPAGT(0.477)T(0.477)T(0.279)AS(0.367)S(0.367)PQS(0.82)S(0.82)MGT(0.82)S(0.68)GPPT(0.948)K	DFHDPIVEVEVS(16.77)VFPAGT(0)T(0)T(-6.06)AS(-11.28)S(-11.28)PQS(11.28)S(11.28)MGT(11.28)S(11.28)GPPT(20.8)K	31	4	1059.88	-1.1386	216090	NMP_S3
Q9C091;Q9C091-3;Q9C091-4;J3QQW0	313;313;313;154	Q9C091	Q9C091	GREB1-like protein	GREB1L	>sp|Q9C091|GRB1L_HUMAN GREB1-like protein OS=Homo sapiens GN=GREB1L PE=2 SV=2;>sp|Q9C091-3|GRB1L_HUMAN Isoform 3 of GREB1-like protein OS=Homo sapiens GN=GREB1L;>sp|Q9C091-4|GRB1L_HUMAN Isoform 4 of GREB1-like protein OS=Homo sapiens GN=GREB1L;>tr|J3QQW0|J	0.964141	13.6442	4	Q9C091	S	AHTGNYSLSPRPSYASGDQATMFISGPPKKR	FALSE	36.079	36.079	_PS(ph)Y(ph)AS(ph)GDQATM(ox)FIS(ph)GPPKK_	PS(0.961)Y(0.957)AS(0.964)GDQAT(0.17)MFIS(0.948)GPPKK	PS(13.25)Y(12.85)AS(13.64)GDQAT(-12.03)MFIS(12.03)GPPKK	5	3	773.281	0.32219	39796	NMP_S6
A0A087WYS0	241	A0A087WYS0	A0A087WYS0			>tr|A0A087WYS0|A0A087WYS0_HUMAN MICOS complex subunit MIC60 OS=Homo sapiens GN=IMMT PE=1 SV=1	0.981236	18.1208	7	A0A087WYS0	S	AIAAIPPESLTRGVYSEETLRARFYAVQKLA	FALSE	40.129	40.129	_S(ph)LEDALRQTAS(ph)VT(ph)LQAIAAIPPESLT(ph)RGVY(ph)S(ph)EET(ph)LR_	S(0.99)LEDALRQT(0.123)AS(0.818)VT(0.605)LQAIAAIPPES(0.597)LT(0.924)RGVY(0.981)S(0.981)EET(0.981)LR	S(18.49)LEDALRQT(-10.33)AS(5)VT(0)LQAIAAIPPES(0)LT(7.82)RGVY(18.12)S(18.12)EET(18.12)LR	31	4	1112.21	0.12119	205870	NMP_S2
P10071	1573	P10071	P10071	Transcriptional activator GLI3;Transcriptional repressor GLI3R	GLI3	>sp|P10071|GLI3_HUMAN Transcriptional activator GLI3 OS=Homo sapiens GN=GLI3 PE=1 SV=6	0.919573	12.9662	7	P10071	S	AIGDMSSLLTSLAEESKFLAVMQ________	FALSE	35.621	35.621	_ASLPFPALS(ph)MS(ph)T(ph)T(ph)NM(ox)AIGDMS(ph)S(ph)LLTSLAEES(ph)K_	AS(0.25)LPFPALS(0.846)MS(0.92)T(0.916)T(0.914)NMAIGDMS(0.86)S(0.769)LLT(0.314)S(0.291)LAEES(0.92)K	AS(-9.37)LPFPALS(9.37)MS(17.21)T(18.7)T(18.7)NMAIGDMS(13.59)S(9.37)LLT(-9.37)S(-10.44)LAEES(12.97)K	31	4	969.846	0.14382	367420	NMP_S2
A0A0J9YXJ0;E9PC62;O95319-3;A0A0J9YX66;O95319-4;O95319;Q5VZZ6;O95319-2;O95319-5;V9GYD9	210;210;198;203;198;203;179;179;179;179	A0A0J9YXJ0	A0A0J9YXJ0	CUGBP Elav-like family member 2	CELF2;CELF2;CUGBP2	>tr|A0A0J9YXJ0|A0A0J9YXJ0_HUMAN CUGBP Elav-like family member 2 OS=Homo sapiens GN=CELF2 PE=1 SV=1;>tr|E9PC62|E9PC62_HUMAN CUGBP Elav-like family member 2 OS=Homo sapiens GN=CELF2 PE=1 SV=1;>sp|O95319-3|CELF2_HUMAN Isoform 3 of CUGBP Elav-like family membe	0.808992	7.10946	3	A0A0J9YXJ0	S	AIKAMHQSQTMEGCSSPIVVKFADTQKDKEQ	FALSE	39.086	39.086	_AMHQSQT(ph)M(ox)EGCS(ph)S(ph)PIVVKFADTQKDK_	AMHQS(0.24)QT(0.941)MEGCS(0.961)S(0.809)PIVVKFADT(0.048)QKDK	AMHQS(-7.11)QT(12.33)MEGCS(15.55)S(7.11)PIVVKFADT(-15.55)QKDK	13	3	1060.43	2.1033	0	NMP_S6
Q8NGA5	241	Q8NGA5	Q8NGA5	Olfactory receptor 10H4	OR10H4	>sp|Q8NGA5|O10H4_HUMAN Olfactory receptor 10H4 OS=Homo sapiens GN=OR10H4 PE=3 SV=1	0.998042	32.3301	5	Q8NGA5	S	AILRIPSAEGRHKTFSTCVSHLTVVVTHYSF	FALSE	50.827	50.827	_HKT(ph)FS(ph)T(ph)CVS(ph)HLTVVVT(ph)HYSFASFIYLK_	HKT(0.998)FS(0.998)T(0.998)CVS(0.996)HLT(0.011)VVVT(0.635)HY(0.101)S(0.11)FAS(0.13)FIY(0.023)LK	HKT(32.33)FS(32.33)T(32.33)CVS(26.91)HLT(-21.08)VVVT(6.94)HY(-8.02)S(-7.66)FAS(-6.94)FIY(-14.57)LK	5	3	1191.49	-1.8693	51669	NMP_S6
O60832	494	O60832	O60832	H/ACA ribonucleoprotein complex subunit 4	DKC1	>sp|O60832|DKC1_HUMAN H/ACA ribonucleoprotein complex subunit 4 OS=Homo sapiens GN=DKC1 PE=1 SV=3	0.922053	13.7399	1	O60832	S	AKAGLESGAEPGDGDSDTTKKKKKKKKAKEV	FALSE	95.624	95.624	_AGLESGAEPGDGDS(ph)DTTK_	AGLESGAEPGDGDS(0.922)DT(0.039)T(0.039)K	AGLES(-71.34)GAEPGDGDS(13.74)DT(-13.74)T(-13.74)K	14	2	893.854	0.22878	554430	NMP_S3
Q9BW71	142	Q9BW71	Q9BW71	HIRA-interacting protein 3	HIRIP3	>sp|Q9BW71|HIRP3_HUMAN HIRA-interacting protein 3 OS=Homo sapiens GN=HIRIP3 PE=1 SV=3	1	126.086	2	Q9BW71	S	AKEENPRRASKAVEESSDEERQRDLPAQRGE	FALSE	126.09	126.09	_AVEES(ph)S(ph)DEER_	AVEES(1)S(1)DEER	AVEES(126.09)S(126.09)DEER	5	2	655.713	-0.0015023	66139	NMP_S2
Q9NVU0;Q9NVU0-4;A0A0C4DH01;Q9NVU0-5;Q9NVU0-2;Q9NVU0-3	162;162;126;126;162;162	Q9NVU0	Q9NVU0	DNA-directed RNA polymerase III subunit RPC5	POLR3E	>sp|Q9NVU0|RPC5_HUMAN DNA-directed RNA polymerase III subunit RPC5 OS=Homo sapiens GN=POLR3E PE=1 SV=1;>sp|Q9NVU0-4|RPC5_HUMAN Isoform 4 of DNA-directed RNA polymerase III subunit RPC5 OS=Homo sapiens GN=POLR3E;>tr|A0A0C4DH01|A0A0C4DH01_HUMAN DNA-directed	1	159.128	2	Q9NVU0	S	AKHREREAANEAGDSSQDEAEDDVKQITVRF	TRUE	159.13	159.13	_EAANEAGDS(ph)S(ph)QDEAEDDVK_	EAANEAGDS(1)S(1)QDEAEDDVK	EAANEAGDS(159.13)S(159.13)QDEAEDDVK	10	2	1070.37	0.35319	32028	NMP_S2
Q9NVU0;Q9NVU0-4;A0A0C4DH01;Q9NVU0-5;Q9NVU0-2;Q9NVU0-3	162;162;126;126;162;162	Q9NVU0	Q9NVU0	DNA-directed RNA polymerase III subunit RPC5	POLR3E	>sp|Q9NVU0|RPC5_HUMAN DNA-directed RNA polymerase III subunit RPC5 OS=Homo sapiens GN=POLR3E PE=1 SV=1;>sp|Q9NVU0-4|RPC5_HUMAN Isoform 4 of DNA-directed RNA polymerase III subunit RPC5 OS=Homo sapiens GN=POLR3E;>tr|A0A0C4DH01|A0A0C4DH01_HUMAN DNA-directed	1	143.287	2	Q9NVU0	S	AKHREREAANEAGDSSQDEAEDDVKQITVRF	TRUE	143.29	143.29	_EAANEAGDS(ph)S(ph)QDEAEDDVK_	EAANEAGDS(1)S(1)QDEAEDDVK	EAANEAGDS(143.29)S(143.29)QDEAEDDVK	10	2	1070.37	0.14955	25451	NMP_S3
Q9NVU0;Q9NVU0-4;A0A0C4DH01;Q9NVU0-5;Q9NVU0-2;Q9NVU0-3	162;162;126;126;162;162	Q9NVU0	Q9NVU0	DNA-directed RNA polymerase III subunit RPC5	POLR3E	>sp|Q9NVU0|RPC5_HUMAN DNA-directed RNA polymerase III subunit RPC5 OS=Homo sapiens GN=POLR3E PE=1 SV=1;>sp|Q9NVU0-4|RPC5_HUMAN Isoform 4 of DNA-directed RNA polymerase III subunit RPC5 OS=Homo sapiens GN=POLR3E;>tr|A0A0C4DH01|A0A0C4DH01_HUMAN DNA-directed	1	110.026	2	Q9NVU0	S	AKHREREAANEAGDSSQDEAEDDVKQITVRF	FALSE	110.03	110.03	_EAANEAGDS(ph)S(ph)QDEAEDDVK_	EAANEAGDS(1)S(1)QDEAEDDVK	EAANEAGDS(110.03)S(110.03)QDEAEDDVK	10	2	1070.37	-0.087238	45742	NMP_S6
Q8IY81	335	Q8IY81	Q8IY81	Putative rRNA methyltransferase 3	FTSJ3	>sp|Q8IY81|SPB1_HUMAN pre-rRNA processing protein FTSJ3 OS=Homo sapiens GN=FTSJ3 PE=1 SV=2	0.982485	17.4294	2	Q8IY81	S	AKKLKEQAKALDISLSSGEEDEGDEEDSTAG	TRUE	72.676	72.676	_ALDISLS(ph)S(ph)GEEDEGDEEDSTAGTTK_	ALDIS(0.037)LS(0.982)S(0.98)GEEDEGDEEDSTAGTTK	ALDIS(-16.83)LS(17.43)S(16.83)GEEDEGDEEDS(-40.53)T(-39.72)AGT(-39.6)T(-39.6)K	7	3	906.014	-0.21159	118950	NMP_S6
Q8IY81	335	Q8IY81	Q8IY81	Putative rRNA methyltransferase 3	FTSJ3	>sp|Q8IY81|SPB1_HUMAN pre-rRNA processing protein FTSJ3 OS=Homo sapiens GN=FTSJ3 PE=1 SV=2	0.939696	12.2015	2	Q8IY81	S	AKKLKEQAKALDISLSSGEEDEGDEEDSTAG	TRUE	60.133	60.133	_ALDISLS(ph)S(ph)GEEDEGDEEDSTAGTTK_	ALDIS(0.113)LS(0.94)S(0.925)GEEDEGDEEDS(0.005)T(0.016)AGT(0.001)T(0.001)K	ALDIS(-11.63)LS(12.2)S(11.63)GEEDEGDEEDS(-24.46)T(-19.94)AGT(-33.81)T(-33.81)K	7	3	906.014	0.1269	69272	NMP_S3
Q8IY81	335	Q8IY81	Q8IY81	Putative rRNA methyltransferase 3	FTSJ3	>sp|Q8IY81|SPB1_HUMAN pre-rRNA processing protein FTSJ3 OS=Homo sapiens GN=FTSJ3 PE=1 SV=2	0.835358	6.18193	2	Q8IY81	S	AKKLKEQAKALDISLSSGEEDEGDEEDSTAG	FALSE	55.844	55.844	_ALDIS(ph)LS(ph)SGEEDEGDEEDSTAGTTK_	ALDIS(0.835)LS(0.835)S(0.324)GEEDEGDEEDS(0.001)T(0.002)AGT(0.001)T(0.001)K	ALDIS(6.18)LS(6.18)S(-6.18)GEEDEGDEEDS(-30.31)T(-30.31)AGT(-36.15)T(-35)K	7	3	906.014	-0.26843	55246	NMP_S2
P11388-4;P11388-3;P11388-2;P11388;J3QR57	1606;1561;1551;1525;21	P11388-4	P11388-4	DNA topoisomerase 2-alpha	TOP2A	>sp|P11388-4|TOP2A_HUMAN Isoform 4 of DNA topoisomerase 2-alpha OS=Homo sapiens GN=TOP2A;>sp|P11388-3|TOP2A_HUMAN Isoform 3 of DNA topoisomerase 2-alpha OS=Homo sapiens GN=TOP2A;>sp|P11388-2|TOP2A_HUMAN Isoform 2 of DNA topoisomerase 2-alpha OS=Homo sapien	0.987237	18.8848	1	P11388-4	S	AKSVRAKKPIKYLEESDEDDLF_________	FALSE	47.062	47.062	_YLEES(ph)DEDDLF_	Y(0.013)LEES(0.987)DEDDLF	Y(-18.88)LEES(18.88)DEDDLF	5	2	727.766	0.27126	1265300	NMP_S2
Q9UQ35;Q9UQ35-2	1582;1582	Q9UQ35	Q9UQ35	Serine/arginine repetitive matrix protein 2	SRRM2	>sp|Q9UQ35|SRRM2_HUMAN Serine/arginine repetitive matrix protein 2 OS=Homo sapiens GN=SRRM2 PE=1 SV=2;>sp|Q9UQ35-2|SRRM2_HUMAN Isoform 2 of Serine/arginine repetitive matrix protein 2 OS=Homo sapiens GN=SRRM2	1	74.1085	2;3;4	Q9UQ35	S	AKTRTPLRQRSRSGSSPEVDSKSRLSPRRSR	TRUE	124.42	119.18	_S(ph)RS(ph)GS(ph)S(ph)PEVDSK_	S(1)RS(1)GS(1)S(1)PEVDSK	S(100.12)RS(96.94)GS(77.89)S(74.11)PEVDS(-74.11)K	6	2	778.229	-0.10965	188950	NMP_S2
Q9UQ35;Q9UQ35-2	1582;1582	Q9UQ35	Q9UQ35	Serine/arginine repetitive matrix protein 2	SRRM2	>sp|Q9UQ35|SRRM2_HUMAN Serine/arginine repetitive matrix protein 2 OS=Homo sapiens GN=SRRM2 PE=1 SV=2;>sp|Q9UQ35-2|SRRM2_HUMAN Isoform 2 of Serine/arginine repetitive matrix protein 2 OS=Homo sapiens GN=SRRM2	0.960702	12.5385	2	Q9UQ35	S	AKTRTPLRQRSRSGSSPEVDSKSRLSPRRSR	FALSE	100.04	100.04	_SGS(ph)S(ph)PEVDSK_	S(0.295)GS(0.744)S(0.961)PEVDSK	S(-4.41)GS(4.41)S(12.54)PEVDS(-81.21)K	4	2	576.697	-0.37739	25021	NMP_S6
P61247;D6RAT0;H0Y9Y4;D6R9B6	263;226;207;144	P61247	P61247	40S ribosomal protein S3a	RPS3A;RPS3A;RPS3A;RPS3A	>sp|P61247|RS3A_HUMAN 40S ribosomal protein S3a OS=Homo sapiens GN=RPS3A PE=1 SV=2;>tr|D6RAT0|D6RAT0_HUMAN 40S ribosomal protein S3a OS=Homo sapiens GN=RPS3A PE=1 SV=1;>tr|H0Y9Y4|H0Y9Y4_HUMAN 40S ribosomal protein S3a (Fragment) OS=Homo sapiens GN=RPS3A PE	0.999996	54.2628	1	P61247	S	AKVERADGYEPPVQESV______________	FALSE	59.261	59.261	_ADGYEPPVQES(ph)V_	ADGYEPPVQES(1)V	ADGY(-54.26)EPPVQES(54.26)V	11	2	685.779	0.30647	256010	NMP_S3
REV__O15265-2;REV__O15265;REV__O15265-3;REV__H0YAT6	104;51;51;103	REV__O15265-2	REV__O15265-2			>sp|O15265-2|ATX7_HUMAN Isoform b of Ataxin-7 OS=Homo sapiens GN=ATXN7;>sp|O15265|ATX7_HUMAN Ataxin-7 OS=Homo sapiens GN=ATXN7 PE=1 SV=1;>sp|O15265-3|ATX7_HUMAN Isoform 3 of Ataxin-7 OS=Homo sapiens GN=ATXN7;>tr|H0YAT6|H0YAT6_HUMAN Ataxin-7 (Fragment) OS=H	0.669776	5.62581	2	REV__O15265-2	S	AKVTKPSSSNNISSSSPSKRKKCGIKLDLPT	FALSE	47.621	47.621	_PS(ph)SSNNISSSS(ph)PSK_	PS(0.446)S(0.446)S(0.105)NNIS(0.004)S(0.012)S(0.131)S(0.67)PS(0.185)K	PS(0)S(0)S(-6.39)NNIS(-23.09)S(-17.68)S(-7.14)S(5.63)PS(-5.63)K	11	2	769.792	0.25392	35849	NMP_S3
O43895	442	O43895	O43895	Xaa-Pro aminopeptidase 2	XPNPEP2	>sp|O43895|XPP2_HUMAN Xaa-Pro aminopeptidase 2 OS=Homo sapiens GN=XPNPEP2 PE=2 SV=3	0.805287	4.93423	5	O43895	S	ALAHYSPTKELNRKLSSDEMYLLDSGGQYWD	FALSE	38.724	38.724	_KLS(ph)SDEMY(ph)LLDSGGQYWDGT(ph)T(ph)DIT(ph)R_	KLS(0.805)S(0.346)DEMY(0.793)LLDS(0.61)GGQY(0.37)WDGT(0.608)T(0.608)DIT(0.859)R	KLS(4.93)S(-4.93)DEMY(5.35)LLDS(-0.49)GGQY(-2.15)WDGT(0.49)T(0.49)DIT(6.33)R	3	3	1084.39	0.6144	101170	NMP_S2
H3BPN5	42	H3BPN5	H3BPN5		PPP4C	>tr|H3BPN5|H3BPN5_HUMAN Serine/threonine-protein phosphatase 4 catalytic subunit OS=Homo sapiens GN=PPP4C PE=1 SV=1	0.730046	7.14262	4	H3BPN5	S	ALCAKARCAATSMDNSMTSKSCSE_______	FALSE	45.207	45.207	_CAATSMDNS(ph)M(ox)TS(ph)KS(ph)CS(ph)E_	CAAT(0.148)S(0.161)MDNS(0.73)MT(0.528)S(0.493)KS(0.982)CS(0.958)E	CAAT(-7.63)S(-7.14)MDNS(7.14)MT(-1.52)S(1.52)KS(22.8)CS(17.88)E	9	3	734.857	-0.19396	17452	NMP_S3
C9IZ47	273	C9IZ47	C9IZ47			>tr|C9IZ47|C9IZ47_HUMAN Selenoprotein V OS=Homo sapiens GN=SELV PE=4 SV=2	0.740619	2.04401	4	C9IZ47	S	ALDKRVLIRVTYCGLSYSLRYILLKKSLEQQ	FALSE	62.378	62.378	_VT(ph)YCGLS(ph)Y(ph)SLRY(ph)ILLKK_	VT(0.703)Y(0.657)CGLS(0.741)Y(0.721)S(0.207)LRY(0.971)ILLKK	VT(0.65)Y(-0.65)CGLS(2.04)Y(1.83)S(-7.78)LRY(13.97)ILLKK	7	3	799.677	-3.5111	9149	NMP_S3
P22059	190	P22059	P22059	Oxysterol-binding protein 1	OSBP	>sp|P22059|OSBP1_HUMAN Oxysterol-binding protein 1 OS=Homo sapiens GN=OSBP PE=1 SV=1	0.999862	39.5296	2	P22059	S	ALELAKAKAVKMLAESDESGDEESVSQTDKT	TRUE	67.076	67.076	_M(ox)LAES(ph)DES(ph)GDEESVSQTDKTELQNTLR_	MLAES(1)DES(0.998)GDEES(0.002)VSQTDKTELQNTLR	MLAES(39.53)DES(27.49)GDEES(-27.49)VS(-49.32)QT(-49.32)DKT(-52.83)ELQNT(-61.76)LR	5	3	1063.43	0.11135	100720	NMP_S2
P22059	190	P22059	P22059	Oxysterol-binding protein 1	OSBP	>sp|P22059|OSBP1_HUMAN Oxysterol-binding protein 1 OS=Homo sapiens GN=OSBP PE=1 SV=1	0.999853	41.6875	2	P22059	S	ALELAKAKAVKMLAESDESGDEESVSQTDKT	TRUE	72.073	72.073	_MLAES(ph)DES(ph)GDEESVSQTDKTELQNTLR_	MLAES(1)DES(1)GDEESVSQTDKTELQNTLR	MLAES(41.69)DES(35.49)GDEES(-35.49)VS(-47.48)QT(-49.42)DKT(-49.42)ELQNT(-58.51)LR	5	3	1058.1	0.25195	415430	NMP_S3
P22059	190	P22059	P22059	Oxysterol-binding protein 1	OSBP	>sp|P22059|OSBP1_HUMAN Oxysterol-binding protein 1 OS=Homo sapiens GN=OSBP PE=1 SV=1	0.991647	24.0253	2	P22059	S	ALELAKAKAVKMLAESDESGDEESVSQTDKT	FALSE	57.573	57.573	_M(ox)LAES(ph)DES(ph)GDEESVSQTDKTELQNTLR_	MLAES(0.992)DES(0.992)GDEES(0.008)VS(0.008)QT(0.001)DKTELQNTLR	MLAES(24.03)DES(24.03)GDEES(-24.27)VS(-24.03)QT(-35.26)DKT(-40.78)ELQNT(-44.17)LR	5	3	1063.43	-0.32795	138880	NMP_S6
A0A0A0MTH9;O14981	552;552	A0A0A0MTH9	A0A0A0MTH9	TATA-binding protein-associated factor 172	BTAF1	>tr|A0A0A0MTH9|A0A0A0MTH9_HUMAN TATA-binding protein-associated factor 172 OS=Homo sapiens GN=BTAF1 PE=1 SV=1;>sp|O14981|BTAF1_HUMAN TATA-binding protein-associated factor 172 OS=Homo sapiens GN=BTAF1 PE=1 SV=2	0.955226	11.1292	6	A0A0A0MTH9	S	ALETLFTLLSTQDQNSSSWLIPILPDMLRHI	FALSE	36.577	36.577	_RAALET(ph)LFT(ph)LLST(ph)QDQNS(ph)S(ph)S(ph)WLIPILPDMLR_	RAALET(0.994)LFT(0.984)LLS(0.419)T(0.846)QDQNS(0.955)S(0.846)S(0.955)WLIPILPDMLR	RAALET(20.18)LFT(15.61)LLS(-5.76)T(5.76)QDQNS(11.13)S(5.76)S(11.13)WLIPILPDMLR	18	4	1003.17	-0.88465	52254	NMP_S2
Q02952;Q02952-2;Q02952-3	696;598;591	Q02952	Q02952	A-kinase anchor protein 12	AKAP12	>sp|Q02952|AKA12_HUMAN A-kinase anchor protein 12 OS=Homo sapiens GN=AKAP12 PE=1 SV=4;>sp|Q02952-2|AKA12_HUMAN Isoform 2 of A-kinase anchor protein 12 OS=Homo sapiens GN=AKAP12;>sp|Q02952-3|AKA12_HUMAN Isoform 3 of A-kinase anchor protein 12 OS=Homo sapien	1	148.063	3	Q02952	S	ALICVGSSKKRARRGSSSDEEGGPKAMGGDH	TRUE	148.06	148.06	_RGS(ph)S(ph)S(ph)DEEGGPK_	RGS(1)S(1)S(1)DEEGGPK	RGS(148.06)S(148.06)S(148.06)DEEGGPK	3	2	723.223	0.11474	108360	NMP_S2
Q02952;Q02952-2;Q02952-3	696;598;591	Q02952	Q02952	A-kinase anchor protein 12	AKAP12	>sp|Q02952|AKA12_HUMAN A-kinase anchor protein 12 OS=Homo sapiens GN=AKAP12 PE=1 SV=4;>sp|Q02952-2|AKA12_HUMAN Isoform 2 of A-kinase anchor protein 12 OS=Homo sapiens GN=AKAP12;>sp|Q02952-3|AKA12_HUMAN Isoform 3 of A-kinase anchor protein 12 OS=Homo sapien	1	115.151	3	Q02952	S	ALICVGSSKKRARRGSSSDEEGGPKAMGGDH	FALSE	115.15	115.15	_RGS(ph)S(ph)S(ph)DEEGGPK_	RGS(1)S(1)S(1)DEEGGPK	RGS(115.15)S(115.15)S(115.15)DEEGGPK	3	2	723.223	0.21773	80640	NMP_S6
Q2M3A8	80	Q2M3A8	Q2M3A8	Putative uncharacterized protein C11orf36	C11orf36	>sp|Q2M3A8|MRAS1_HUMAN Putative uncharacterized protein MRGPRG-AS1 OS=Homo sapiens GN=MRGPRG-AS1 PE=5 SV=1	0.937825	12.9719	4	Q2M3A8	S	ALRDLSRRGSTSSSRSPSRPVSTSASKPCLP	FALSE	42.976	42.976	_RGS(ph)TS(ph)S(ph)SRS(ph)PSR_	RGS(0.516)T(0.511)S(0.896)S(0.545)S(0.545)RS(0.938)PS(0.049)R	RGS(0)T(0)S(7.45)S(0)S(0)RS(12.97)PS(-12.97)R	9	2	792.754	-4.7041	0	NMP_S2
P10071	1564	P10071	P10071	Transcriptional activator GLI3;Transcriptional repressor GLI3R	GLI3	>sp|P10071|GLI3_HUMAN Transcriptional activator GLI3 OS=Homo sapiens GN=GLI3 PE=1 SV=6	0.768958	9.36837	7	P10071	S	ALSMSTTNMAIGDMSSLLTSLAEESKFLAVM	FALSE	35.621	35.621	_ASLPFPALS(ph)MS(ph)T(ph)T(ph)NM(ox)AIGDMS(ph)S(ph)LLTSLAEES(ph)K_	AS(0.25)LPFPALS(0.846)MS(0.92)T(0.916)T(0.914)NMAIGDMS(0.86)S(0.769)LLT(0.314)S(0.291)LAEES(0.92)K	AS(-9.37)LPFPALS(9.37)MS(17.21)T(18.7)T(18.7)NMAIGDMS(13.59)S(9.37)LLT(-9.37)S(-10.44)LAEES(12.97)K	22	4	969.846	0.14382	367420	NMP_S2
Q92615;H0Y4V9;A0A087X183	736;337;151	Q92615	Q92615	La-related protein 4B	LARP4B;LARP4B	>sp|Q92615|LAR4B_HUMAN La-related protein 4B OS=Homo sapiens GN=LARP4B PE=1 SV=3;>tr|H0Y4V9|H0Y4V9_HUMAN La-related protein 4B (Fragment) OS=Homo sapiens GN=LARP4B PE=1 SV=1;>tr|A0A087X183|A0A087X183_HUMAN La-related protein 4B (Fragment) OS=Homo sapiens G	0.999999	58.8813	2	Q92615	S	AMGKRLSREQSTPPKSPQ_____________	TRUE	85.909	85.909	_EQST(ph)PPKS(ph)PQ_	EQS(0.434)T(0.566)PPKS(1)PQ	EQS(-1.15)T(1.15)PPKS(58.88)PQ	8	2	629.741	-0.065801	32404	NMP_S6
Q92615;H0Y4V9;A0A087X183	736;337;151	Q92615	Q92615	La-related protein 4B	LARP4B;LARP4B	>sp|Q92615|LAR4B_HUMAN La-related protein 4B OS=Homo sapiens GN=LARP4B PE=1 SV=3;>tr|H0Y4V9|H0Y4V9_HUMAN La-related protein 4B (Fragment) OS=Homo sapiens GN=LARP4B PE=1 SV=1;>tr|A0A087X183|A0A087X183_HUMAN La-related protein 4B (Fragment) OS=Homo sapiens G	0.999692	34.2312	2	Q92615	S	AMGKRLSREQSTPPKSPQ_____________	FALSE	64.798	64.798	_EQST(ph)PPKS(ph)PQ_	EQS(0.184)T(0.816)PPKS(1)PQ	EQS(-6.48)T(6.48)PPKS(34.23)PQ	8	2	629.741	-0.11447	32342	NMP_S3
CON__P28800	101	CON__P28800	CON__P28800			>P28800 SWISS-PROT:P28800 (Bos taurus) Alpha-2-antiplasmin precursor	0.986553	16.9992	5	CON__P28800	S	AMMTFTTDLFSLVAQSSTRPNLILSPLSVAL	FALSE	34.715	34.715	_AMMTFT(ph)T(ph)DLFSLVAQS(ph)S(ph)T(ph)R_	AMMT(0.194)FT(0.659)T(0.66)DLFS(0.529)LVAQS(0.987)S(0.986)T(0.986)R	AMMT(-7.08)FT(1.79)T(1.79)DLFS(-1.79)LVAQS(17)S(16.61)T(16.42)R	16	2	1253.93	-1.784	71980	NMP_S3
Q15561-2	18	Q15561-2	Q15561-2			>sp|Q15561-2|TEAD4_HUMAN Isoform 2 of Transcriptional enhancer factor TEF-3 OS=Homo sapiens GN=TEAD4	0.912671	17.909	2	Q15561-2	S	AMSSAQIISATAFHSSMALARGPGRPAVSGF	FALSE	43.116	43.116	_(ac)MAAMSSAQIISATAFHS(ph)S(ph)M(ox)ALAR_	MAAMS(0.041)S(0.041)AQIIS(0.186)AT(0.186)AFHS(0.633)S(0.913)MALAR	MAAMS(-17.91)S(-17.91)AQIIS(-6)AT(-6)AFHS(6)S(17.91)MALAR	18	3	857.7	4.3251	0	NMP_S2
Q9UQ35;Q9UQ35-2;I3L4D8;I3L182	875;875;875;779	Q9UQ35	Q9UQ35	Serine/arginine repetitive matrix protein 2	SRRM2	>sp|Q9UQ35|SRRM2_HUMAN Serine/arginine repetitive matrix protein 2 OS=Homo sapiens GN=SRRM2 PE=1 SV=2;>sp|Q9UQ35-2|SRRM2_HUMAN Isoform 2 of Serine/arginine repetitive matrix protein 2 OS=Homo sapiens GN=SRRM2;>tr|I3L4D8|I3L4D8_HUMAN Serine/arginine repetit	0.999903	40.126	2	Q9UQ35	S	ANEQSVTPQRRSCFESSPDPELKSRTPSRHS	TRUE	91.076	91.076	_SCFES(ph)S(ph)PDPELK_	SCFES(1)S(1)PDPELK	S(-40.13)CFES(40.13)S(45.42)PDPELK	5	2	778.275	-0.0044563	41125	NMP_S2
Q9UQ35;Q9UQ35-2;I3L4D8;I3L182	875;875;875;779	Q9UQ35	Q9UQ35	Serine/arginine repetitive matrix protein 2	SRRM2	>sp|Q9UQ35|SRRM2_HUMAN Serine/arginine repetitive matrix protein 2 OS=Homo sapiens GN=SRRM2 PE=1 SV=2;>sp|Q9UQ35-2|SRRM2_HUMAN Isoform 2 of Serine/arginine repetitive matrix protein 2 OS=Homo sapiens GN=SRRM2;>tr|I3L4D8|I3L4D8_HUMAN Serine/arginine repetit	0.992104	20.9825	2	Q9UQ35	S	ANEQSVTPQRRSCFESSPDPELKSRTPSRHS	FALSE	86.214	86.214	_SCFES(ph)S(ph)PDPELK_	S(0.01)CFES(0.992)S(0.998)PDPELK	S(-20.98)CFES(20.98)S(26.85)PDPELK	5	2	778.275	-0.38567	47357	NMP_S3
P61647;H0Y405	290;111	P61647	P61647	Alpha-2,8-sialyltransferase 8F	ST8SIA6;ST8SIA6	>sp|P61647|SIA8F_HUMAN Alpha-2,8-sialyltransferase 8F OS=Homo sapiens GN=ST8SIA6 PE=2 SV=1;>tr|H0Y405|H0Y405_HUMAN Alpha-2,8-sialyltransferase 8F (Fragment) OS=Homo sapiens GN=ST8SIA6 PE=1 SV=1	0.975806	14.7877	5	P61647	S	ANTGTSFKVYYTLEESKARQKVLFFHPKYLK	FALSE	42.059	42.059	_ANTGT(ph)S(ph)FKVYY(ph)T(ph)LEES(ph)KAR_	ANT(0.331)GT(0.834)S(0.834)FKVY(0.329)Y(0.715)T(0.981)LEES(0.976)KAR	ANT(-6.19)GT(6.19)S(6.19)FKVY(-3.8)Y(3.8)T(15.98)LEES(14.79)KAR	16	3	855.645	1.5762	0	NMP_S2
P05387;H0YDD8;P05386;P05386-2	102;79;101;76	P05387	P05387	60S acidic ribosomal protein P2;60S acidic ribosomal protein P1	RPLP2;RPLP2;RPLP1	>sp|P05387|RLA2_HUMAN 60S acidic ribosomal protein P2 OS=Homo sapiens GN=RPLP2 PE=1 SV=1;>tr|H0YDD8|H0YDD8_HUMAN 60S acidic ribosomal protein P2 (Fragment) OS=Homo sapiens GN=RPLP2 PE=1 SV=1;>sp|P05386|RLA1_HUMAN 60S acidic ribosomal protein P1 OS=Homo sap	1	257.745	2	P05387	S	APAAAEEKKDEKKEESEESDDDMGFGLFD__	TRUE	261.82	257.75	_KEES(ph)EES(ph)DDDMGFGLFD_	KEES(1)EES(1)DDDMGFGLFD	KEES(257.75)EES(257.75)DDDMGFGLFD	4	2	1055.35	-0.20892	15599000	NMP_S3
P05387;H0YDD8;P05386;P05386-2	102;79;101;76	P05387	P05387	60S acidic ribosomal protein P2;60S acidic ribosomal protein P1	RPLP2;RPLP2;RPLP1	>sp|P05387|RLA2_HUMAN 60S acidic ribosomal protein P2 OS=Homo sapiens GN=RPLP2 PE=1 SV=1;>tr|H0YDD8|H0YDD8_HUMAN 60S acidic ribosomal protein P2 (Fragment) OS=Homo sapiens GN=RPLP2 PE=1 SV=1;>sp|P05386|RLA1_HUMAN 60S acidic ribosomal protein P1 OS=Homo sap	1	75.0639	1;2	P05387	S	APAAAEEKKDEKKEESEESDDDMGFGLFD__	TRUE	276.73	75.064	_KEES(ph)EES(ph)DDDMGFGLFD_	KEES(1)EES(1)DDDMGFGLFD	KEES(75.06)EES(75.06)DDDMGFGLFD	4	2	1055.35	0.28948	21411000	NMP_S6
P05387;P05386;H0YDD8;P05386-2	102;101;79;76	P05387	P05387	60S acidic ribosomal protein P2;60S acidic ribosomal protein P1	RPLP2;RPLP1;RPLP2	>sp|P05387|RLA2_HUMAN 60S acidic ribosomal protein P2 OS=Homo sapiens GN=RPLP2 PE=1 SV=1;>sp|P05386|RLA1_HUMAN 60S acidic ribosomal protein P1 OS=Homo sapiens GN=RPLP1 PE=1 SV=1;>tr|H0YDD8|H0YDD8_HUMAN 60S acidic ribosomal protein P2 (Fragment) OS=Homo sap	1	214.793	1;2	P05387	S	APAAAEEKKDEKKEESEESDDDMGFGLFD__	FALSE	243.16	214.79	_KEES(ph)EES(ph)DDDMGFGLFD_	KEES(1)EES(1)DDDMGFGLFD	KEES(214.79)EES(214.79)DDDMGFGLFD	4	2	1055.35	-0.20582	10468000	NMP_S2
Q9NT68;G3V106;Q9NT68-2;F5H2D1;H7BYZ1;F8VNQ3	2468;2347;2331;2301;2292;2229	Q9NT68	Q9NT68	Teneurin-2	ODZ2;ODZ2;ODZ2;ODZ2;ODZ2	>sp|Q9NT68|TEN2_HUMAN Teneurin-2 OS=Homo sapiens GN=TENM2 PE=1 SV=3;>tr|G3V106|G3V106_HUMAN HCG38403, isoform CRA_b OS=Homo sapiens GN=TENM2 PE=1 SV=1;>sp|Q9NT68-2|TEN2_HUMAN Isoform 2 of Teneurin-2 OS=Homo sapiens GN=TENM2;>tr|F5H2D1|F5H2D1_HUMAN Teneurin	1	43.9459	3	Q9NT68	S	APFNLYMFKSNNPLSSELDLKNYVTDVKSWL	FALSE	43.946	43.946	_S(ph)NNPLS(ph)S(ph)ELDLK_	S(1)NNPLS(1)S(1)ELDLK	S(43.95)NNPLS(43.95)S(43.95)ELDLK	7	2	778.788	-1.7006	9487.5	NMP_S2
P29474;E7ESA7	1034;828	P29474	P29474	Nitric oxide synthase, endothelial	NOS3;NOS3	>sp|P29474|NOS3_HUMAN Nitric oxide synthase, endothelial OS=Homo sapiens GN=NOS3 PE=1 SV=3;>tr|E7ESA7|E7ESA7_HUMAN Nitric oxide synthase, endothelial OS=Homo sapiens GN=NOS3 PE=1 SV=1	1	51.7872	1	P29474	S	APFRGFWQERLHDIESKGLQPTPMTLVFGCR	FALSE	51.787	51.787	_LHDIES(ph)K_	LHDIES(1)K	LHDIES(51.79)K	6	2	461.208	0.22834	33292	NMP_S3
Q7RTW8;Q7RTW8-5;Q7RTW8-4;Q7RTW8-2	533;519;440;195	Q7RTW8	Q7RTW8	Otoancorin	OTOA	>sp|Q7RTW8|OTOAN_HUMAN Otoancorin OS=Homo sapiens GN=OTOA PE=1 SV=1;>sp|Q7RTW8-5|OTOAN_HUMAN Isoform 5 of Otoancorin OS=Homo sapiens GN=OTOA;>sp|Q7RTW8-4|OTOAN_HUMAN Isoform 4 of Otoancorin OS=Homo sapiens GN=OTOA;>sp|Q7RTW8-2|OTOAN_HUMAN Isoform 2 of Otoa	1	36.3815	1	Q7RTW8	S	APGIVEIQGAFFKEVSLFDLRRQPGFNSTVL	FALSE	36.381	36.381	_EVS(ph)LFDLRR_	EVS(1)LFDLRR	EVS(36.38)LFDLRR	3	2	607.8	-1.4561	0	NMP_S3
Q9BW71	196	Q9BW71	Q9BW71	HIRA-interacting protein 3	HIRIP3	>sp|Q9BW71|HIRP3_HUMAN HIRA-interacting protein 3 OS=Homo sapiens GN=HIRIP3 PE=1 SV=3	1	64.5202	2	Q9BW71	S	APGKASVSRKQAREESEESEAEPVQRTAKKV	TRUE	64.52	64.52	_EES(ph)EES(ph)EAEPVQR_	EES(1)EES(1)EAEPVQR	EES(64.52)EES(64.52)EAEPVQR	3	2	839.798	0.51181	68898	NMP_S3
Q9BW71	196	Q9BW71	Q9BW71	HIRA-interacting protein 3	HIRIP3	>sp|Q9BW71|HIRP3_HUMAN HIRA-interacting protein 3 OS=Homo sapiens GN=HIRIP3 PE=1 SV=3	0.909899	10.0427	1	Q9BW71	S	APGKASVSRKQAREESEESEAEPVQRTAKKV	TRUE	46.68	46.68	_EES(ph)EESEAEPVQR_	EES(0.91)EES(0.09)EAEPVQR	EES(10.04)EES(-10.04)EAEPVQR	3	2	799.815	0.19944	30881	NMP_S2
Q9BW71	196	Q9BW71	Q9BW71	HIRA-interacting protein 3	HIRIP3	>sp|Q9BW71|HIRP3_HUMAN HIRA-interacting protein 3 OS=Homo sapiens GN=HIRIP3 PE=1 SV=3	0.836904	7.10231	1	Q9BW71	S	APGKASVSRKQAREESEESEAEPVQRTAKKV	FALSE	61.097	61.097	_EES(ph)EESEAEPVQR_	EES(0.837)EES(0.163)EAEPVQR	EES(7.1)EES(-7.1)EAEPVQR	3	2	799.815	0.58681	36047	NMP_S6
B7ZKJ8;Q14624;Q14624-3	747;742;712	B7ZKJ8	B7ZKJ8	Inter-alpha-trypsin inhibitor heavy chain H4;70 kDa inter-alpha-trypsin inhibitor heavy chain H4;35 kDa inter-alpha-trypsin inhibitor heavy chain H4	ITIH4;ITIH4	>tr|B7ZKJ8|B7ZKJ8_HUMAN ITIH4 protein OS=Homo sapiens GN=ITIH4 PE=1 SV=1;>sp|Q14624|ITIH4_HUMAN Inter-alpha-trypsin inhibitor heavy chain H4 OS=Homo sapiens GN=ITIH4 PE=1 SV=4;>sp|Q14624-3|ITIH4_HUMAN Isoform 3 of Inter-alpha-trypsin inhibitor heavy chain	0.951308	13.8084	4	B7ZKJ8	S	APIQAPSAILPLPGQSVERLCVDPRHRQGPV	FALSE	41.601	41.601	_IEET(ph)TM(ox)TT(ph)QT(ph)PAPIQAPSAILPLPGQS(ph)VERLCVDPR_	IEET(0.869)T(0.37)MT(0.369)T(0.752)QT(0.584)PAPIQAPS(0.105)AILPLPGQS(0.951)VERLCVDPR	IEET(9.11)T(-4.86)MT(-4.86)T(4.86)QT(4.86)PAPIQAPS(-12.47)AILPLPGQS(13.81)VERLCVDPR	27	4	1063.97	-2.2338	1728800	NMP_S6
Q9BWT7;Q9BWT7-2;B0QYC4	556;270;197	Q9BWT7	Q9BWT7	Caspase recruitment domain-containing protein 10	CARD10;CARD10	>sp|Q9BWT7|CAR10_HUMAN Caspase recruitment domain-containing protein 10 OS=Homo sapiens GN=CARD10 PE=2 SV=2;>sp|Q9BWT7-2|CAR10_HUMAN Isoform 2 of Caspase recruitment domain-containing protein 10 OS=Homo sapiens GN=CARD10;>tr|B0QYC4|B0QYC4_HUMAN Caspase rec	0.845754	7.5727	4	Q9BWT7	S	APPKRSFSSMSDITGSVTLKPWSPGLSSSSS	FALSE	49.188	49.188	_RS(ph)FS(ph)S(ph)M(ox)SDITGS(ph)VTLK_	RS(0.997)FS(0.665)S(0.665)MS(0.665)DIT(0.012)GS(0.846)VT(0.149)LK	RS(21.66)FS(0)S(0)MS(0)DIT(-21.66)GS(7.57)VT(-7.57)LK	12	3	684.579	-2.8815	0	NMP_S2
Q8IYB3;A9Z1X7;Q8IYB3-2;E9PCT1	781;790;779;780	Q8IYB3	Q8IYB3	Serine/arginine repetitive matrix protein 1	SRRM1;SRRM1;SRRM1	>sp|Q8IYB3|SRRM1_HUMAN Serine/arginine repetitive matrix protein 1 OS=Homo sapiens GN=SRRM1 PE=1 SV=2;>tr|A9Z1X7|A9Z1X7_HUMAN Serine/arginine repetitive matrix protein 1 OS=Homo sapiens GN=SRRM1 PE=1 SV=1;>sp|Q8IYB3-2|SRRM1_HUMAN Isoform 2 of Serine/argini	0.739153	4.41278	3	Q8IYB3	S	APPSPVQSQSPSTNWSPAVPVKKAKSPTPSP	TRUE	50.827	50.827	_KPPAPPS(ph)PVQS(ph)QSPSTNWS(ph)PAVPVK_	KPPAPPS(0.898)PVQS(0.499)QS(0.481)PS(0.267)T(0.115)NWS(0.739)PAVPVK	KPPAPPS(6.2)PVQS(0)QS(0)PS(-4.41)T(-7.66)NWS(4.41)PAVPVK	19	3	941.757	0.11498	168120	NMP_S3
Q8IYB3;A9Z1X7;Q8IYB3-2;E9PCT1	781;790;779;780	Q8IYB3	Q8IYB3	Serine/arginine repetitive matrix protein 1	SRRM1;SRRM1;SRRM1	>sp|Q8IYB3|SRRM1_HUMAN Serine/arginine repetitive matrix protein 1 OS=Homo sapiens GN=SRRM1 PE=1 SV=2;>tr|A9Z1X7|A9Z1X7_HUMAN Serine/arginine repetitive matrix protein 1 OS=Homo sapiens GN=SRRM1 PE=1 SV=1;>sp|Q8IYB3-2|SRRM1_HUMAN Isoform 2 of Serine/argini	0.629268	3.08156	3	Q8IYB3	S	APPSPVQSQSPSTNWSPAVPVKKAKSPTPSP	FALSE	58.432	58.432	_KPPAPPS(ph)PVQS(ph)QSPSTNWS(ph)PAVPVK_	KPPAPPS(0.992)PVQS(0.67)QS(0.382)PS(0.223)T(0.103)NWS(0.629)PAVPVK	KPPAPPS(19.13)PVQS(1.75)QS(-1.75)PS(-3.08)T(-8.21)NWS(3.08)PAVPVK	19	3	941.757	-0.22245	134890	NMP_S2
P28290;P28290-3;E9PHV5;P28290-2;E7EUL7;H7BZ26	1174;1174;1152;1021;683;119	P28290	P28290	Sperm-specific antigen 2	SSFA2;SSFA2;SSFA2;SSFA2	>sp|P28290|SSFA2_HUMAN Sperm-specific antigen 2 OS=Homo sapiens GN=SSFA2 PE=1 SV=3;>sp|P28290-3|SSFA2_HUMAN Isoform 3 of Sperm-specific antigen 2 OS=Homo sapiens GN=SSFA2;>tr|E9PHV5|E9PHV5_HUMAN Sperm-specific antigen 2 OS=Homo sapiens GN=SSFA2 PE=1 SV=1;>	0.577247	7.15393	2	P28290	S	APSRTGSVQTPPDLESSEEVDAAEGAPEVVG	FALSE	46.307	46.307	_TGSVQTPPDLES(ph)S(ph)EEVDAAEGAPEVVGPK_	T(0.282)GS(0.282)VQT(0.282)PPDLES(0.577)S(0.577)EEVDAAEGAPEVVGPK	T(-7.15)GS(-7.15)VQT(-7.15)PPDLES(7.15)S(7.15)EEVDAAEGAPEVVGPK	12	3	1019.11	0.67599	147080	NMP_S3
Q8NCG7;E7ET49;Q8NCG7-3	178;137;178	Q8NCG7	Q8NCG7	Sn1-specific diacylglycerol lipase beta	DAGLB;DAGLB	>sp|Q8NCG7|DGLB_HUMAN Sn1-specific diacylglycerol lipase beta OS=Homo sapiens GN=DAGLB PE=1 SV=2;>tr|E7ET49|E7ET49_HUMAN Sn1-specific diacylglycerol lipase beta OS=Homo sapiens GN=DAGLB PE=1 SV=1;>sp|Q8NCG7-3|DGLB_HUMAN Isoform 3 of Sn1-specific diacylglyc	0.675358	10.5816	7	Q8NCG7	S	APYSSAGPSHLDSHDSSQLLNGLKTAATSVW	FALSE	37.678	37.678	_MAPY(ph)S(ph)S(ph)AGPS(ph)HLDS(ph)HDS(ph)S(ph)QLLNGLKTAATSVWETR_	MAPY(0.928)S(0.862)S(0.87)AGPS(0.846)HLDS(0.721)HDS(0.675)S(0.568)QLLNGLKT(0.446)AAT(0.319)S(0.319)VWET(0.445)R	MAPY(19.76)S(15.47)S(15.47)AGPS(14.95)HLDS(10.58)HDS(10.58)S(10.58)QLLNGLKT(-10.58)AAT(-10.58)S(-10.58)VWET(-10.58)R	17	3	1425.52	0.40362	368960	NMP_S3
Q6X4T0;C9IYT5;Q6X4T0-2	17;17;17	Q6X4T0	Q6X4T0	Uncharacterized protein C12orf54	C12orf54;C12orf54	>sp|Q6X4T0|CL054_HUMAN Uncharacterized protein C12orf54 OS=Homo sapiens GN=C12orf54 PE=2 SV=2;>tr|C9IYT5|C9IYT5_HUMAN Uncharacterized protein C12orf54 OS=Homo sapiens GN=C12orf54 PE=4 SV=1;>sp|Q6X4T0-2|CL054_HUMAN Isoform 2 of Uncharacterized protein C12or	1	32.7968	2	Q6X4T0	S	AQHPCQDQEQKVEMTSKQQRSTSIEETMRPQ	FALSE	32.797	32.797	_(ac)MAQHPCQDQEQKVEM(ox)T(ph)S(ph)K_	MAQHPCQDQEQKVEMT(1)S(1)K	MAQHPCQDQEQKVEMT(32.8)S(32.8)K	17	3	798.305	1.3626	17954	NMP_S3
O00499;O00499-5;O00499-2;O00499-3;O00499-11;O00499-6;O00499-4;O00499-8;O00499-7;O00499-10;O00499-9	298;298;267;298;282;267;267;282;267;282;267	O00499	O00499	Myc box-dependent-interacting protein 1	BIN1	>sp|O00499|BIN1_HUMAN Myc box-dependent-interacting protein 1 OS=Homo sapiens GN=BIN1 PE=1 SV=1;>sp|O00499-5|BIN1_HUMAN Isoform IID of Myc box-dependent-interacting protein 1 OS=Homo sapiens GN=BIN1;>sp|O00499-2|BIN1_HUMAN Isoform IIB of Myc box-dependent-	0.888815	9.02767	2	O00499	S	AQPSDNAPAKGNKSPSPPDGSPAATPEIRVN	FALSE	169.49	169.49	_SPS(ph)PPDGS(ph)PAATPEIR_	S(0.111)PS(0.889)PPDGS(1)PAATPEIR	S(-9.03)PS(9.03)PPDGS(56.91)PAAT(-56.91)PEIR	3	2	869.858	-0.19509	155570	NMP_S2
Q96G46;Q96G46-2	277;277	Q96G46	Q96G46	tRNA-dihydrouridine(47) synthase [NAD(P)(+)]-like	DUS3L	>sp|Q96G46|DUS3L_HUMAN tRNA-dihydrouridine(47) synthase [NAD(P)(+)]-like OS=Homo sapiens GN=DUS3L PE=1 SV=2;>sp|Q96G46-2|DUS3L_HUMAN Isoform 2 of tRNA-dihydrouridine(47) synthase [NAD(P)(+)]-like OS=Homo sapiens GN=DUS3L	0.864433	8.10439	2	Q96G46	S	AQQVPAGPGTSTPPSSPVRTCGPLTDEDVVR	TRUE	121.46	121.46	_QENCGAQQVPAGPGTS(ph)TPPSS(ph)PVR_	QENCGAQQVPAGPGT(0.11)S(0.44)T(0.44)PPS(0.147)S(0.864)PVR	QENCGAQQVPAGPGT(-6.07)S(0)T(0)PPS(-8.1)S(8.1)PVR	21	3	861.363	-0.38197	195270	NMP_S2
Q96G46;Q96G46-2	277;277	Q96G46	Q96G46	tRNA-dihydrouridine(47) synthase [NAD(P)(+)]-like	DUS3L	>sp|Q96G46|DUS3L_HUMAN tRNA-dihydrouridine(47) synthase [NAD(P)(+)]-like OS=Homo sapiens GN=DUS3L PE=1 SV=2;>sp|Q96G46-2|DUS3L_HUMAN Isoform 2 of tRNA-dihydrouridine(47) synthase [NAD(P)(+)]-like OS=Homo sapiens GN=DUS3L	0.738577	3.58819	2	Q96G46	S	AQQVPAGPGTSTPPSSPVRTCGPLTDEDVVR	FALSE	89.47	89.47	_QENCGAQQVPAGPGTSTPPS(ph)S(ph)PVR_	QENCGAQQVPAGPGT(0.019)S(0.161)T(0.458)PPS(0.624)S(0.739)PVR	QENCGAQQVPAGPGT(-16.91)S(-6.91)T(-1.82)PPS(1.82)S(3.59)PVR	21	3	861.363	-0.60248	183250	NMP_S6
A6NGQ3;H3BPX2;Q5VST9-6;Q5VST9-2;Q5VST9;Q5VST9-3;Q5VST9-5	1208;1208;1116;1116;1116;1116;1116	A6NGQ3	A6NGQ3	Obscurin	OBSCN;OBSCN;OBSCN	>tr|A6NGQ3|A6NGQ3_HUMAN Obscurin OS=Homo sapiens GN=OBSCN PE=1 SV=4;>tr|H3BPX2|H3BPX2_HUMAN Obscurin OS=Homo sapiens GN=OBSCN PE=1 SV=2;>sp|Q5VST9-6|OBSCN_HUMAN Isoform 5 of Obscurin OS=Homo sapiens GN=OBSCN;>sp|Q5VST9-2|OBSCN_HUMAN Isoform 2 of Obscurin O	0.909006	9.69574	3	A6NGQ3	S	AQTEVTWYKDGKKLSSSSKVGMEVKGCTRRL	FALSE	51.225	51.225	_KLSS(ph)S(ph)S(ph)KVGM(ox)EVK_	KLS(0.152)S(0.909)S(0.972)S(0.968)KVGMEVK	KLS(-9.7)S(9.7)S(14.77)S(14.18)KVGMEVK	4	2	818.329	-4.9479	0	NMP_S6
O00178;F8WAZ4	44;44	O00178	O00178	GTP-binding protein 1	GTPBP1;GTPBP1	>sp|O00178|GTPB1_HUMAN GTP-binding protein 1 OS=Homo sapiens GN=GTPBP1 PE=1 SV=3;>tr|F8WAZ4|F8WAZ4_HUMAN GTP-binding protein 1 OS=Homo sapiens GN=GTPBP1 PE=1 SV=1	1	68.5032	2	O00178	S	ARAAAAAARLHGGFDSDCSEDGEALNGEPEL	TRUE	78.758	78.758	_LHGGFDS(ph)DCS(ph)EDGEALNGEPELDLTSK_	LHGGFDS(1)DCS(1)EDGEALNGEPELDLTSK	LHGGFDS(68.5)DCS(68.5)EDGEALNGEPELDLT(-68.5)S(-68.5)K	7	3	1018.06	-0.22605	122760	NMP_S3
O00178;F8WAZ4	44;44	O00178	O00178	GTP-binding protein 1	GTPBP1;GTPBP1	>sp|O00178|GTPB1_HUMAN GTP-binding protein 1 OS=Homo sapiens GN=GTPBP1 PE=1 SV=3;>tr|F8WAZ4|F8WAZ4_HUMAN GTP-binding protein 1 OS=Homo sapiens GN=GTPBP1 PE=1 SV=1	0.999999	63.807	2	O00178	S	ARAAAAAARLHGGFDSDCSEDGEALNGEPEL	FALSE	68.445	68.445	_LHGGFDS(ph)DCS(ph)EDGEALNGEPELDLTSK_	LHGGFDS(1)DCS(1)EDGEALNGEPELDLTSK	LHGGFDS(63.81)DCS(63.81)EDGEALNGEPELDLT(-63.81)S(-63.81)K	7	3	1018.06	0.0072897	192060	NMP_S6
H3BPN5	47	H3BPN5	H3BPN5		PPP4C	>tr|H3BPN5|H3BPN5_HUMAN Serine/threonine-protein phosphatase 4 catalytic subunit OS=Homo sapiens GN=PPP4C PE=1 SV=1	0.982357	22.8006	4	H3BPN5	S	ARCAATSMDNSMTSKSCSE____________	FALSE	45.207	45.207	_CAATSMDNS(ph)M(ox)TS(ph)KS(ph)CS(ph)E_	CAAT(0.148)S(0.161)MDNS(0.73)MT(0.528)S(0.493)KS(0.982)CS(0.958)E	CAAT(-7.63)S(-7.14)MDNS(7.14)MT(-1.52)S(1.52)KS(22.8)CS(17.88)E	14	3	734.857	-0.19396	17452	NMP_S3
P17707;Q5VXN5	113;44	P17707	P17707	S-adenosylmethionine decarboxylase proenzyme;S-adenosylmethionine decarboxylase alpha chain;S-adenosylmethionine decarboxylase beta chain	AMD1;AMD1	>sp|P17707|DCAM_HUMAN S-adenosylmethionine decarboxylase proenzyme OS=Homo sapiens GN=AMD1 PE=1 SV=2;>tr|Q5VXN5|Q5VXN5_HUMAN S-adenosylmethionine decarboxylase proenzyme OS=Homo sapiens GN=AMD1 PE=1 SV=1	0.871125	7.32603	4	P17707	S	ARDYSGFDSIQSFFYSRKNFMKPSHQGYPHR	FALSE	42.818	42.818	_LARDYS(ph)GFDS(ph)IQSFFY(ph)S(ph)RK_	LARDY(0.195)S(0.821)GFDS(0.983)IQS(0.328)FFY(0.801)S(0.871)RK	LARDY(-6.69)S(6.69)GFDS(17.48)IQS(-5.38)FFY(5.38)S(7.33)RK	17	3	869.665	3.2724	363410	NMP_S6
Q9BYW2;Q9BYW2-2;H7C3H4;Q9BYW2-3;H7BXT4;C9JG86;H7BZ93	470;470;104;470;342;426;188	Q9BYW2	Q9BYW2	Histone-lysine N-methyltransferase SETD2	SETD2;SETD2;SETD2;SETD2;SETD2	>sp|Q9BYW2|SETD2_HUMAN Histone-lysine N-methyltransferase SETD2 OS=Homo sapiens GN=SETD2 PE=1 SV=3;>sp|Q9BYW2-2|SETD2_HUMAN Isoform 2 of Histone-lysine N-methyltransferase SETD2 OS=Homo sapiens GN=SETD2;>tr|H7C3H4|H7C3H4_HUMAN Histone-lysine N-methyltransf	0.996202	25.877	4	Q9BYW2	S	ARESSDSEEEYKKTYSRRTSSHSSSYRDLRT	FALSE	49.333	49.333	_ES(ph)SDSEEEYKKT(ph)Y(ph)S(ph)R_	ES(0.498)S(0.497)DS(0.01)EEEY(0.033)KKT(0.984)Y(0.982)S(0.996)R	ES(0)S(0)DS(-19.4)EEEY(-18.34)KKT(18.85)Y(18.34)S(25.88)R	14	2	1079.34	-0.74932	11491	NMP_S3
O94910;O94910-2;K7ESH3	573;568;105	O94910	O94910	Latrophilin-1	LPHN1	>sp|O94910|AGRL1_HUMAN Adhesion G protein-coupled receptor L1 OS=Homo sapiens GN=ADGRL1 PE=1 SV=1;>sp|O94910-2|AGRL1_HUMAN Isoform 2 of Adhesion G protein-coupled receptor L1 OS=Homo sapiens GN=ADGRL1;>tr|K7ESH3|K7ESH3_HUMAN Adhesion G protein-coupled rece	0.775708	5.73716	3	O94910	S	ARHTRGSIYAGDVSSSVKLMEQLLDILDAQL	FALSE	60.549	60.549	_HTRGS(ph)IY(ph)AGDVSSS(ph)VK_	HT(0.37)RGS(0.831)IY(0.797)AGDVS(0.018)S(0.209)S(0.776)VK	HT(-4.89)RGS(5.74)IY(4.89)AGDVS(-16.25)S(-5.74)S(5.74)VK	14	2	952.373	-1.9485	0	NMP_S2
Q9UKM9;Q9UKM9-2	288;272	Q9UKM9	Q9UKM9	RNA-binding protein Raly	RALY	>sp|Q9UKM9|RALY_HUMAN RNA-binding protein Raly OS=Homo sapiens GN=RALY PE=1 SV=1;>sp|Q9UKM9-2|RALY_HUMAN Isoform 1 of RNA-binding protein Raly OS=Homo sapiens GN=RALY	0.952373	13.2466	2	Q9UKM9	S	ARTRDDGDEEGLLTHSEEELEHSQDTDADDG	TRUE	73.975	73.975	_TRDDGDEEGLLT(ph)HS(ph)EEELEHSQDTDADDGALQ_	TRDDGDEEGLLT(0.991)HS(0.952)EEELEHS(0.053)QDT(0.003)DADDGALQ	T(-45.53)RDDGDEEGLLT(20.71)HS(13.25)EEELEHS(-13.25)QDT(-25.89)DADDGALQ	14	3	1229.81	0.087446	290250	NMP_S2
Q9UKM9;Q9UKM9-2	288;272	Q9UKM9	Q9UKM9	RNA-binding protein Raly	RALY	>sp|Q9UKM9|RALY_HUMAN RNA-binding protein Raly OS=Homo sapiens GN=RALY PE=1 SV=1;>sp|Q9UKM9-2|RALY_HUMAN Isoform 1 of RNA-binding protein Raly OS=Homo sapiens GN=RALY	0.818626	8.47658	2	Q9UKM9	S	ARTRDDGDEEGLLTHSEEELEHSQDTDADDG	FALSE	71.903	71.903	_TRDDGDEEGLLT(ph)HS(ph)EEELEHSQDTDADDGALQ_	TRDDGDEEGLLT(0.858)HS(0.819)EEELEHS(0.142)QDT(0.181)DADDGALQ	T(-42.08)RDDGDEEGLLT(9.61)HS(8.48)EEELEHS(-9.61)QDT(-8.48)DADDGALQ	14	3	1229.81	0.10624	435110	NMP_S3
P18858;P18858-3;F5GZ28;P18858-2;M0R0Q7;B4E135;M0R1G7;M0QY71	76;46;76;76;76;76;76;76	P18858	P18858	DNA ligase 1;DNA ligase	LIG1;LIG1;LIG1	>sp|P18858|DNLI1_HUMAN DNA ligase 1 OS=Homo sapiens GN=LIG1 PE=1 SV=1;>sp|P18858-3|DNLI1_HUMAN Isoform 3 of DNA ligase 1 OS=Homo sapiens GN=LIG1;>tr|F5GZ28|F5GZ28_HUMAN DNA ligase OS=Homo sapiens GN=LIG1 PE=1 SV=1;>sp|P18858-2|DNLI1_HUMAN Isoform 2 of DNA	1	165.125	2	P18858	S	ARVLGSEGEEEDEALSPAKGQKPALDCSQVS	TRUE	165.13	165.13	_VLGS(ph)EGEEEDEALS(ph)PAK_	VLGS(1)EGEEEDEALS(1)PAK	VLGS(165.13)EGEEEDEALS(165.13)PAK	14	2	960.382	0.056539	93614	NMP_S2
P18858;P18858-3;F5GZ28;P18858-2;M0R0Q7;B4E135;M0R1G7;M0QY71	76;46;76;76;76;76;76;76	P18858	P18858	DNA ligase 1;DNA ligase	LIG1;LIG1;LIG1	>sp|P18858|DNLI1_HUMAN DNA ligase 1 OS=Homo sapiens GN=LIG1 PE=1 SV=1;>sp|P18858-3|DNLI1_HUMAN Isoform 3 of DNA ligase 1 OS=Homo sapiens GN=LIG1;>tr|F5GZ28|F5GZ28_HUMAN DNA ligase OS=Homo sapiens GN=LIG1 PE=1 SV=1;>sp|P18858-2|DNLI1_HUMAN Isoform 2 of DNA	1	141.364	2	P18858	S	ARVLGSEGEEEDEALSPAKGQKPALDCSQVS	TRUE	141.36	141.36	_VLGS(ph)EGEEEDEALS(ph)PAK_	VLGS(1)EGEEEDEALS(1)PAK	VLGS(141.36)EGEEEDEALS(141.36)PAK	14	2	960.382	0.10101	89482	NMP_S6
P18858;P18858-3;F5GZ28;P18858-2;M0R0Q7;B4E135;M0R1G7;M0QY71	76;46;76;76;76;76;76;76	P18858	P18858	DNA ligase 1;DNA ligase	LIG1;LIG1;LIG1	>sp|P18858|DNLI1_HUMAN DNA ligase 1 OS=Homo sapiens GN=LIG1 PE=1 SV=1;>sp|P18858-3|DNLI1_HUMAN Isoform 3 of DNA ligase 1 OS=Homo sapiens GN=LIG1;>tr|F5GZ28|F5GZ28_HUMAN DNA ligase OS=Homo sapiens GN=LIG1 PE=1 SV=1;>sp|P18858-2|DNLI1_HUMAN Isoform 2 of DNA	1	96.5907	2	P18858	S	ARVLGSEGEEEDEALSPAKGQKPALDCSQVS	FALSE	96.591	96.591	_VLGS(ph)EGEEEDEALS(ph)PAK_	VLGS(1)EGEEEDEALS(1)PAK	VLGS(96.59)EGEEEDEALS(96.59)PAK	14	2	960.382	0.0054439	110330	NMP_S3
Q9UH62;H3BV87	70;70	Q9UH62	Q9UH62	Armadillo repeat-containing X-linked protein 3	ARMCX3;ARMCX3	>sp|Q9UH62|ARMX3_HUMAN Armadillo repeat-containing X-linked protein 3 OS=Homo sapiens GN=ARMCX3 PE=1 SV=1;>tr|H3BV87|H3BV87_HUMAN Armadillo repeat-containing X-linked protein 3 (Fragment) OS=Homo sapiens GN=ARMCX3 PE=1 SV=1	0.60146	1.78694	2	Q9UH62	S	ARYNDWSDDDDDSNESKSIVWYPPWARIGTE	FALSE	127.58	127.58	_YNDWS(ph)DDDDDSNES(ph)K_	Y(0.001)NDWS(0.999)DDDDDS(0.399)NES(0.601)K	Y(-29.01)NDWS(29.01)DDDDDS(-1.79)NES(1.79)K	14	2	982.791	0.59183	41468	NMP_S6
P51587	231	P51587	P51587	Breast cancer type 2 susceptibility protein	BRCA2	>sp|P51587|BRCA2_HUMAN Breast cancer type 2 susceptibility protein OS=Homo sapiens GN=BRCA2 PE=1 SV=3	0.775011	5.4742	1	P51587	S	ASETVFPHDTTANVKSYFSNHDESLKKNDRF	FALSE	38.399	38.399	_S(ph)YFSNHDESLKK_	S(0.775)Y(0.002)FS(0.22)NHDES(0.003)LKK	S(5.47)Y(-25.21)FS(-5.47)NHDES(-24.23)LKK	1	2	767.832	-0.56986	549290	NMP_S2
C9J4B6	165	C9J4B6	C9J4B6		PQLC3	>tr|C9J4B6|C9J4B6_HUMAN PQ-loop repeat-containing protein 3 (Fragment) OS=Homo sapiens GN=PQLC3 PE=1 SV=1	0.969142	17.8933	6	C9J4B6	S	ASKFAQLQCLWKTRDSGTVSALTWSLSSYTC	FALSE	32.815	32.815	_DS(ph)GT(ph)VSALT(ph)WSLSS(ph)Y(ph)T(ph)CA_	DS(0.969)GT(0.869)VS(0.2)ALT(0.842)WS(0.545)LS(0.545)S(0.683)Y(0.664)T(0.683)CA	DS(17.89)GT(11.28)VS(-11.28)ALT(6.45)WS(-4.24)LS(-4.24)S(4.24)Y(4.24)T(4.24)CA	2	2	1193.33	-1.2931	38041	NMP_S6
A0A087WUZ3;Q01082;Q01082-2;Q01082-3	1076;1076;1076;1063	A0A087WUZ3	A0A087WUZ3	Spectrin beta chain, brain 1	SPTBN1	>tr|A0A087WUZ3|A0A087WUZ3_HUMAN Spectrin beta chain, non-erythrocytic 1 OS=Homo sapiens GN=SPTBN1 PE=1 SV=1;>sp|Q01082|SPTB2_HUMAN Spectrin beta chain, non-erythrocytic 1 OS=Homo sapiens GN=SPTBN1 PE=1 SV=2;>sp|Q01082-2|SPTB2_HUMAN Isoform Short of Spectri	1	50.3537	2	A0A087WUZ3	S	ASKLQQFLRDLDDFQSWLSRTQTAIASEDMP	FALSE	50.354	50.354	_DLDDFQS(ph)WLS(ph)R_	DLDDFQS(1)WLS(1)R	DLDDFQS(50.35)WLS(50.35)R	7	2	771.289	0.15281	82886	NMP_S2
O95292	160	O95292	O95292	Vesicle-associated membrane protein-associated protein B/C	VAPB	>sp|O95292|VAPB_HUMAN Vesicle-associated membrane protein-associated protein B/C OS=Homo sapiens GN=VAPB PE=1 SV=3	0.911094	9.69491	2	O95292	S	ASKTETPIVSKSLSSSLDDTEVKKVMEECKR	FALSE	92.8	92.8	_S(ph)LSSS(ph)LDDTEVK_	S(0.683)LS(0.15)S(0.256)S(0.911)LDDTEVK	S(5.15)LS(-6.81)S(-5.15)S(9.69)LDDT(-43.9)EVK	5	2	720.781	0.56674	20427	NMP_S6
Q9Y3X0	390	Q9Y3X0	Q9Y3X0	Coiled-coil domain-containing protein 9	CCDC9	>sp|Q9Y3X0|CCDC9_HUMAN Coiled-coil domain-containing protein 9 OS=Homo sapiens GN=CCDC9 PE=1 SV=1	0.737319	4.44003	2	Q9Y3X0	S	ASPAPETPQPTSPETSPKETPMQPPEIPAPA	TRUE	149.07	149.07	_EGAASPAPETPQPTS(ph)PETS(ph)PK_	EGAASPAPETPQPT(0.181)S(0.819)PET(0.263)S(0.737)PK	EGAAS(-99.68)PAPET(-38.72)PQPT(-6.5)S(6.5)PET(-4.44)S(4.44)PK	19	2	1119.96	0.19693	89369	NMP_S2
Q9Y3X0	390	Q9Y3X0	Q9Y3X0	Coiled-coil domain-containing protein 9	CCDC9	>sp|Q9Y3X0|CCDC9_HUMAN Coiled-coil domain-containing protein 9 OS=Homo sapiens GN=CCDC9 PE=1 SV=1	0.723161	4.00254	2	Q9Y3X0	S	ASPAPETPQPTSPETSPKETPMQPPEIPAPA	FALSE	76.161	76.161	_EGAASPAPET(ph)PQPTSPETS(ph)PK_	EGAAS(0.007)PAPET(0.337)PQPT(0.3)S(0.36)PET(0.273)S(0.723)PK	EGAAS(-16.5)PAPET(0.01)PQPT(-0.76)S(-0.01)PET(-4)S(4)PK	19	2	1119.96	0.49402	76192	NMP_S6
Q8IYB3;A9Z1X7;Q8IYB3-2;E9PCT1	752;761;750;751	Q8IYB3	Q8IYB3	Serine/arginine repetitive matrix protein 1	SRRM1;SRRM1;SRRM1	>sp|Q8IYB3|SRRM1_HUMAN Serine/arginine repetitive matrix protein 1 OS=Homo sapiens GN=SRRM1 PE=1 SV=2;>tr|A9Z1X7|A9Z1X7_HUMAN Serine/arginine repetitive matrix protein 1 OS=Homo sapiens GN=SRRM1 PE=1 SV=1;>sp|Q8IYB3-2|SRRM1_HUMAN Isoform 2 of Serine/argini	1	162.293	3	Q8IYB3	S	ASPSPQSVRRVSSSRSVSGSPEPAAKKPPAP	TRUE	162.29	162.29	_S(ph)VS(ph)GS(ph)PEPAAK_	S(1)VS(1)GS(1)PEPAAK	S(162.29)VS(162.29)GS(162.29)PEPAAK	1	2	635.214	-0.15514	234850	NMP_S6
Q8IYB3;A9Z1X7;Q8IYB3-2;E9PCT1	752;761;750;751	Q8IYB3	Q8IYB3	Serine/arginine repetitive matrix protein 1	SRRM1;SRRM1;SRRM1	>sp|Q8IYB3|SRRM1_HUMAN Serine/arginine repetitive matrix protein 1 OS=Homo sapiens GN=SRRM1 PE=1 SV=2;>tr|A9Z1X7|A9Z1X7_HUMAN Serine/arginine repetitive matrix protein 1 OS=Homo sapiens GN=SRRM1 PE=1 SV=1;>sp|Q8IYB3-2|SRRM1_HUMAN Isoform 2 of Serine/argini	1	106.597	3	Q8IYB3	S	ASPSPQSVRRVSSSRSVSGSPEPAAKKPPAP	FALSE	106.6	106.6	_S(ph)VS(ph)GS(ph)PEPAAK_	S(1)VS(1)GS(1)PEPAAK	S(106.6)VS(106.6)GS(106.6)PEPAAK	1	2	635.214	-0.12533	494990	NMP_S3
Q6PIJ6;Q6PIJ6-2	736;736	Q6PIJ6	Q6PIJ6	F-box only protein 38	FBXO38	>sp|Q6PIJ6|FBX38_HUMAN F-box only protein 38 OS=Homo sapiens GN=FBXO38 PE=1 SV=3;>sp|Q6PIJ6-2|FBX38_HUMAN Isoform 2 of F-box only protein 38 OS=Homo sapiens GN=FBXO38	0.824742	9.29779	2	Q6PIJ6	S	ASQSPDFVRTVNSGGSSEPSPTEVDVSRQCA	FALSE	86.987	86.987	_TVNSGGS(ph)SEPS(ph)PTEVDVSR_	T(0.019)VNS(0.1)GGS(0.825)S(0.057)EPS(0.776)PT(0.224)EVDVSR	T(-16.88)VNS(-9.3)GGS(9.3)S(-11.69)EPS(5.51)PT(-5.51)EVDVS(-37.32)R	7	2	1032.91	0.49599	24405	NMP_S3
Q9Y239-2	211	Q9Y239-2	Q9Y239-2			>sp|Q9Y239-2|NOD1_HUMAN Isoform 2 of Nucleotide-binding oligomerization domain-containing protein 1 OS=Homo sapiens GN=NOD1	0.955042	13.2687	7	Q9Y239-2	S	ASRKVTGCVCRTCSSSTTATQSGTPRRCLPS	FALSE	41.996	41.996	_T(ph)CS(ph)S(ph)S(ph)T(ph)TATQS(ph)GT(ph)PR_	T(0.943)CS(0.953)S(0.954)S(0.955)T(0.958)T(0.236)AT(0.44)QS(0.593)GT(0.967)PR	T(12.06)CS(13.27)S(13.27)S(13.27)T(13.27)T(-12.06)AT(-1.52)QS(1.52)GT(13.18)PR	5	2	1051.23	-0.84718	71712	NMP_S2
REV__Q9H1K4	165	REV__Q9H1K4	REV__Q9H1K4			>sp|Q9H1K4|GHC2_HUMAN Mitochondrial glutamate carrier 2 OS=Homo sapiens GN=SLC25A18 PE=1 SV=1	0.845375	10.051	2	REV__Q9H1K4	S	ASRRPHTSASGTTYRSSTSPASASGQHHVAR	FALSE	66.533	66.533	_S(ph)S(ph)TSPASASGQHHVAR_	S(0.845)S(0.845)T(0.177)S(0.052)PAS(0.08)ASGQHHVAR	S(10.05)S(10.05)T(-10.05)S(-15.69)PAS(-15.69)AS(-57.49)GQHHVAR	1	2	870.349	-1.1875	135200	NMP_S6
Q4G0J3-3;Q4G0J3;H0YA82	306;299;80	Q4G0J3-3	Q4G0J3-3	La-related protein 7	LARP7;LARP7	>sp|Q4G0J3-3|LARP7_HUMAN Isoform 3 of La-related protein 7 OS=Homo sapiens GN=LARP7;>sp|Q4G0J3|LARP7_HUMAN La-related protein 7 OS=Homo sapiens GN=LARP7 PE=1 SV=1;>tr|H0YA82|H0YA82_HUMAN La-related protein 7 (Fragment) OS=Homo sapiens GN=LARP7 PE=1 SV=1	0.843215	6.91504	2	Q4G0J3-3	S	ASSLPEVRTGKRKRSSSEDAESLAPRSKVKK	TRUE	82.925	82.925	_SS(ph)S(ph)EDAESLAPR_	S(0.23)S(0.843)S(0.927)EDAESLAPR	S(-6.92)S(6.92)S(10.24)EDAES(-38.88)LAPR	2	2	704.755	0.17658	22461	NMP_S3
Q4G0J3-3;Q4G0J3;H0YA82	306;299;80	Q4G0J3-3	Q4G0J3-3	La-related protein 7	LARP7;LARP7	>sp|Q4G0J3-3|LARP7_HUMAN Isoform 3 of La-related protein 7 OS=Homo sapiens GN=LARP7;>sp|Q4G0J3|LARP7_HUMAN La-related protein 7 OS=Homo sapiens GN=LARP7 PE=1 SV=1;>tr|H0YA82|H0YA82_HUMAN La-related protein 7 (Fragment) OS=Homo sapiens GN=LARP7 PE=1 SV=1	0.692072	1.061	2	Q4G0J3-3	S	ASSLPEVRTGKRKRSSSEDAESLAPRSKVKK	FALSE	79.875	79.875	_SS(ph)S(ph)EDAESLAPR_	S(0.607)S(0.692)S(0.701)EDAESLAPR	S(-1.06)S(1.06)S(1.19)EDAES(-36.28)LAPR	2	2	704.755	0.056408	26096	NMP_S6
P49736;F8WDM3;C9JZ21;C9J013	26;26;17;17	P49736	P49736	DNA replication licensing factor MCM2	MCM2;MCM2;MCM2;MCM2	>sp|P49736|MCM2_HUMAN DNA replication licensing factor MCM2 OS=Homo sapiens GN=MCM2 PE=1 SV=4;>tr|F8WDM3|F8WDM3_HUMAN DNA replication licensing factor MCM2 OS=Homo sapiens GN=MCM2 PE=1 SV=1;>tr|C9JZ21|C9JZ21_HUMAN DNA replication licensing factor MCM2 (Fra	0.981617	17.245	2	P49736	S	ASSPAQRRRGNDPLTSSPGRSSRRTDALTSS	TRUE	75.968	75.968	_GNDPLTS(ph)S(ph)PGR_	GNDPLT(0.025)S(0.982)S(0.993)PGR	GNDPLT(-17.24)S(17.24)S(21.57)PGR	7	2	630.737	-0.028283	32897	NMP_S6
P49736;F8WDM3;C9JZ21;C9J013	26;26;17;17	P49736	P49736	DNA replication licensing factor MCM2	MCM2;MCM2;MCM2;MCM2	>sp|P49736|MCM2_HUMAN DNA replication licensing factor MCM2 OS=Homo sapiens GN=MCM2 PE=1 SV=4;>tr|F8WDM3|F8WDM3_HUMAN DNA replication licensing factor MCM2 OS=Homo sapiens GN=MCM2 PE=1 SV=1;>tr|C9JZ21|C9JZ21_HUMAN DNA replication licensing factor MCM2 (Fra	0.962126	14.0033	2	P49736	S	ASSPAQRRRGNDPLTSSPGRSSRRTDALTSS	FALSE	56.087	56.087	_GNDPLTS(ph)S(ph)PGR_	GNDPLT(0.048)S(0.962)S(0.99)PGR	GNDPLT(-14)S(14)S(19.77)PGR	7	2	630.737	0.040765	28103	NMP_S2
Q9H7N4	738	Q9H7N4	Q9H7N4	Splicing factor, arginine/serine-rich 19	SCAF1	>sp|Q9H7N4|SFR19_HUMAN Splicing factor, arginine/serine-rich 19 OS=Homo sapiens GN=SCAF1 PE=1 SV=3	1	80.0659	2	Q9H7N4	S	ASSPKREVLYDSEGLSGEERGGKSSQKDRRR	TRUE	135.08	135.08	_EVLYDS(ph)EGLS(ph)GEER_	EVLY(0.035)DS(0.965)EGLS(1)GEER	EVLY(-14.45)DS(14.45)EGLS(80.07)GEER	10	2	871.832	0.56884	88163	NMP_S3
Q9H7N4	738	Q9H7N4	Q9H7N4	Splicing factor, arginine/serine-rich 19	SCAF1	>sp|Q9H7N4|SFR19_HUMAN Splicing factor, arginine/serine-rich 19 OS=Homo sapiens GN=SCAF1 PE=1 SV=3	1	74.0482	2	Q9H7N4	S	ASSPKREVLYDSEGLSGEERGGKSSQKDRRR	TRUE	107.75	107.75	_EVLYDS(ph)EGLS(ph)GEER_	EVLYDS(1)EGLS(1)GEER	EVLY(-41.41)DS(41.41)EGLS(74.05)GEER	10	2	871.832	0.49906	68862	NMP_S2
Q9H7N4	738	Q9H7N4	Q9H7N4	Splicing factor, arginine/serine-rich 19	SCAF1	>sp|Q9H7N4|SFR19_HUMAN Splicing factor, arginine/serine-rich 19 OS=Homo sapiens GN=SCAF1 PE=1 SV=3	0.999985	46.0095	2	Q9H7N4	S	ASSPKREVLYDSEGLSGEERGGKSSQKDRRR	FALSE	79.317	79.317	_EVLY(ph)DSEGLS(ph)GEER_	EVLY(0.583)DS(0.417)EGLS(1)GEER	EVLY(1.45)DS(-1.45)EGLS(46.01)GEER	10	2	871.832	0.013079	0	NMP_S6
E7ERK8;Q17R89-2	765;759	E7ERK8	E7ERK8		ARHGAP44	>tr|E7ERK8|E7ERK8_HUMAN Rho GTPase-activating protein 44 OS=Homo sapiens GN=ARHGAP44 PE=1 SV=3;>sp|Q17R89-2|RHG44_HUMAN Isoform 2 of Rho GTPase-activating protein 44 OS=Homo sapiens GN=ARHGAP44	0.842509	5.50645	6	E7ERK8	S	ASSPQSTEAPMLDGMSPGESMSTAV______	FALSE	35.965	35.965	_PTLPPPQPPTVNLS(ph)AS(ph)S(ph)PQSTEAPM(ox)LDGMS(ph)PGES(ph)MS(ph)TAV_	PT(0.105)LPPPQPPT(0.271)VNLS(0.651)AS(0.537)S(0.519)PQS(0.521)T(0.521)EAPMLDGMS(0.843)PGES(0.84)MS(0.597)T(0.597)AV	PT(-10.95)LPPPQPPT(-5.95)VNLS(5.51)AS(0)S(0)PQS(0)T(0)EAPMLDGMS(5.51)PGES(5.51)MS(0)T(0)AV	30	4	1101.41	0.08961	309280	NMP_S2
P49840	77	P49840	P49840	Glycogen synthase kinase-3 alpha	GSK3A	>sp|P49840|GSK3A_HUMAN Glycogen synthase kinase-3 alpha OS=Homo sapiens GN=GSK3A PE=1 SV=2	0.904234	10.7704	4	P49840	S	ASSSGGGPGGSGGGGSGGPGAGTSFPPPGVK	FALSE	34.512	34.512	_AS(ph)VGAM(ox)GGGVGAS(ph)SSGGGPGGSGGGGS(ph)GGPGAGT(ph)SFPPPGVK_	AS(0.923)VGAMGGGVGAS(0.357)S(0.357)S(0.357)GGGPGGS(0.091)GGGGS(0.904)GGPGAGT(0.506)S(0.506)FPPPGVK	AS(11.31)VGAMGGGVGAS(0)S(0)S(0)GGGPGGS(-10.77)GGGGS(10.77)GGPGAGT(0)S(0)FPPPGVK	27	3	1207.8	4.6726	0	NMP_S3
P17275	251	P17275	P17275	Transcription factor jun-B	JUNB	>sp|P17275|JUNB_HUMAN Transcription factor jun-B OS=Homo sapiens GN=JUNB PE=1 SV=1	1	106.581	3	P17275	S	ASTFKEEPQTVPEARSRDATPPVSPINMEDQ	FALSE	106.58	106.58	_S(ph)RDAT(ph)PPVS(ph)PINM(ox)EDQER_	S(1)RDAT(1)PPVS(1)PINMEDQER	S(106.58)RDAT(106.58)PPVS(106.58)PINMEDQER	1	3	766.623	0.17738	58674	NMP_S2
Q2NKX8;B5MDQ0	1076;953	Q2NKX8	Q2NKX8	DNA excision repair protein ERCC-6-like	ERCC6L;ERCC6L	>sp|Q2NKX8|ERC6L_HUMAN DNA excision repair protein ERCC-6-like OS=Homo sapiens GN=ERCC6L PE=1 SV=1;>tr|B5MDQ0|B5MDQ0_HUMAN DNA excision repair protein ERCC-6-like OS=Homo sapiens GN=ERCC6L PE=1 SV=1	0.996978	24.7294	4	Q2NKX8	S	ASTPKNDISPPGRFFSSQIPSSVNKSMNSRR	FALSE	61.657	61.657	_FFS(ph)S(ph)QIPS(ph)SVNKS(ph)M(ox)NSR_	FFS(0.997)S(0.988)QIPS(0.844)S(0.172)VNKS(0.983)MNS(0.016)R	FFS(24.73)S(18.34)QIPS(7.25)S(-7.25)VNKS(17.97)MNS(-17.97)R	3	3	751.269	-3.2286	0	NMP_S2
H0YC31	103	H0YC31	H0YC31		NIPAL4	>tr|H0YC31|H0YC31_HUMAN Magnesium transporter NIPA4 (Fragment) OS=Homo sapiens GN=NIPAL4 PE=4 SV=1	0.58227	5.04804	5	H0YC31	S	ASTSAWAWHSCLASSSAAASSSRRKASCDSW	FALSE	31.767	31.767	_TMAS(ph)TSAWAWHS(ph)CLAS(ph)S(ph)S(ph)AAASSSRR_	T(0.215)MAS(0.518)T(0.288)S(0.288)AWAWHS(0.792)CLAS(0.848)S(0.745)S(0.582)AAAS(0.341)S(0.192)S(0.192)RR	T(-5.05)MAS(4.64)T(-4.64)S(-4.64)AWAWHS(12.37)CLAS(17.2)S(9.72)S(5.05)AAAS(-5.05)S(-9.72)S(-9.72)RR	18	3	1043.03	-0.31279	650170	NMP_S3
A0A0A0MRA8;Q9Y2J2-4;Q9Y2J2-2;A8K968;Q9Y2J2-3;B2RB02;A0A0J9YW26;J3KT37	462;462;462;353;462;353;26;119	A0A0A0MRA8	A0A0A0MRA8		EPB41L3	>tr|A0A0A0MRA8|A0A0A0MRA8_HUMAN Band 4.1-like protein 3 OS=Homo sapiens GN=EPB41L3 PE=1 SV=1;>sp|Q9Y2J2-4|E41L3_HUMAN Isoform 4 of Band 4.1-like protein 3 OS=Homo sapiens GN=EPB41L3;>sp|Q9Y2J2-2|E41L3_HUMAN Isoform 2 of Band 4.1-like protein 3 OS=Homo sapi	0.566933	1.19887	4	A0A0A0MRA8	S	ASVNENHEIYMKDSMSAAEVGTGQYATTKGI	FALSE	38.376	38.376	_DSM(ox)S(ph)AAEVGT(ph)GQYAT(ph)T(ph)K_	DS(0.435)MS(0.567)AAEVGT(0.932)GQY(0.559)AT(0.615)T(0.893)K	DS(-1.2)MS(1.2)AAEVGT(8.3)GQY(-0.61)AT(0.61)T(6.22)K	4	2	1026.82	-0.17659	244210	NMP_S3
Q8NAT2-1;Q8NAT2;A0A0C4DG74	1022;968;478	Q8NAT2-1	Q8NAT2-1	Tudor domain-containing protein 5	TDRD5	>sp|Q8NAT2-1|TDRD5_HUMAN Isoform 1 of Tudor domain-containing protein 5 OS=Homo sapiens GN=TDRD5;>sp|Q8NAT2|TDRD5_HUMAN Tudor domain-containing protein 5 OS=Homo sapiens GN=TDRD5 PE=1 SV=3;>tr|A0A0C4DG74|A0A0C4DG74_HUMAN Tudor domain-containing protein 5 (	0.98749	19.0866	6	Q8NAT2-1	S	ATAALGAAARLATSRSLLHWYPSVKRMEA__	FALSE	60.991	60.991	_S(ph)T(ph)AT(ph)AALGAAARLATS(ph)RS(ph)LLHWY(ph)PSVK_	S(0.999)T(0.997)AT(0.989)AALGAAARLAT(0.071)S(0.943)RS(0.987)LLHWY(0.826)PS(0.186)VK	S(31.72)T(25.81)AT(19.5)AALGAAARLAT(-12.35)S(12.35)RS(19.09)LLHWY(6.76)PS(-6.76)VK	18	3	1093.78	-2.9193	221630	NMP_S6
A0A087WUZ3;Q01082	2171;2169	A0A087WUZ3	A0A087WUZ3	Spectrin beta chain, brain 1	SPTBN1	>tr|A0A087WUZ3|A0A087WUZ3_HUMAN Spectrin beta chain, non-erythrocytic 1 OS=Homo sapiens GN=SPTBN1 PE=1 SV=1;>sp|Q01082|SPTB2_HUMAN Spectrin beta chain, non-erythrocytic 1 OS=Homo sapiens GN=SPTBN1 PE=1 SV=2	0.999343	32.1021	3	A0A087WUZ3	S	ATEQRTSSKESSPIPSPTSDRKAKTALPAQS	TRUE	136.02	136.02	_TSS(ph)KESS(ph)PIPS(ph)PTSDR_	T(0.246)S(0.323)S(0.425)KES(0.016)S(0.989)PIPS(0.999)PT(0.001)SDR	T(-2.37)S(-1.19)S(1.19)KES(-18.8)S(19.82)PIPS(32.1)PT(-32.1)S(-52.58)DR	11	2	958.36	0.064615	171300	NMP_S2
A0A087WUZ3;Q01082	2171;2169	A0A087WUZ3	A0A087WUZ3	Spectrin beta chain, brain 1	SPTBN1	>tr|A0A087WUZ3|A0A087WUZ3_HUMAN Spectrin beta chain, non-erythrocytic 1 OS=Homo sapiens GN=SPTBN1 PE=1 SV=1;>sp|Q01082|SPTB2_HUMAN Spectrin beta chain, non-erythrocytic 1 OS=Homo sapiens GN=SPTBN1 PE=1 SV=2	0.989857	20.0915	2;3	A0A087WUZ3	S	ATEQRTSSKESSPIPSPTSDRKAKTALPAQS	TRUE	171.39	171.39	_TSS(ph)KESS(ph)PIPS(ph)PTSDR_	T(0.242)S(0.324)S(0.434)KES(0.029)S(0.971)PIPS(0.99)PT(0.01)SDR	T(-2.55)S(-1.28)S(1.28)KES(-15.34)S(15.34)PIPS(20.09)PT(-20.09)S(-37.98)DR	11	2	958.36	-0.1148	244860	NMP_S3
A0A087WUZ3;Q01082	2171;2169	A0A087WUZ3	A0A087WUZ3	Spectrin beta chain, brain 1	SPTBN1	>tr|A0A087WUZ3|A0A087WUZ3_HUMAN Spectrin beta chain, non-erythrocytic 1 OS=Homo sapiens GN=SPTBN1 PE=1 SV=1;>sp|Q01082|SPTB2_HUMAN Spectrin beta chain, non-erythrocytic 1 OS=Homo sapiens GN=SPTBN1 PE=1 SV=2	0.984425	19.8437	3	A0A087WUZ3	S	ATEQRTSSKESSPIPSPTSDRKAKTALPAQS	FALSE	118.16	82.56	_TSS(ph)KES(ph)SPIPS(ph)PTSDRK_	T(0.446)S(0.489)S(0.36)KES(0.574)S(0.132)PIPS(0.984)PT(0.008)S(0.007)DRK	T(-0.07)S(-0.07)S(0.07)KES(0.07)S(-6.69)PIPS(19.84)PT(-19.84)S(-20.49)DRK	11	3	681.941	-0.30638	408650	NMP_S6
Q5T3I0-3;Q5T3I0;E9PAV9;A0A0A0MRK1;F8W895	133;128;133;128;99	Q5T3I0-3	Q5T3I0-3	G patch domain-containing protein 4	GPATCH4;GPATCH4;GPATCH4	>sp|Q5T3I0-3|GPTC4_HUMAN Isoform 3 of G patch domain-containing protein 4 OS=Homo sapiens GN=GPATCH4;>sp|Q5T3I0|GPTC4_HUMAN G patch domain-containing protein 4 OS=Homo sapiens GN=GPATCH4 PE=1 SV=2;>tr|E9PAV9|E9PAV9_HUMAN G patch domain-containing protein 4	0.997038	26.4919	2	Q5T3I0-3	S	ATLTSGGEKPNKDLESCSDDDNQGSKSPKIL	TRUE	64.52	64.52	_DLES(ph)CS(ph)DDDNQGSKSPK_	DLES(0.997)CS(0.996)DDDNQGS(0.003)KS(0.003)PK	DLES(26.49)CS(26.49)DDDNQGS(-26.49)KS(-26.49)PK	4	3	681.241	-0.39136	40370	NMP_S3
Q5T3I0-3;Q5T3I0;E9PAV9;A0A0A0MRK1;F8W895	133;128;133;128;99	Q5T3I0-3	Q5T3I0-3	G patch domain-containing protein 4	GPATCH4;GPATCH4;GPATCH4	>sp|Q5T3I0-3|GPTC4_HUMAN Isoform 3 of G patch domain-containing protein 4 OS=Homo sapiens GN=GPATCH4;>sp|Q5T3I0|GPTC4_HUMAN G patch domain-containing protein 4 OS=Homo sapiens GN=GPATCH4 PE=1 SV=2;>tr|E9PAV9|E9PAV9_HUMAN G patch domain-containing protein 4	0.957772	13.5704	1	Q5T3I0-3	S	ATLTSGGEKPNKDLESCSDDDNQGSKSPKIL	FALSE	64.537	64.537	_DLES(ph)CSDDDNQGSK_	DLES(0.958)CS(0.042)DDDNQGSK	DLES(13.57)CS(-13.57)DDDNQGS(-38.55)K	4	2	825.285	-0.048116	22007	NMP_S6
Q68CR1;Q68CR1-2;Q68CR1-3	1117;1082;964	Q68CR1	Q68CR1	Protein sel-1 homolog 3	SEL1L3	>sp|Q68CR1|SE1L3_HUMAN Protein sel-1 homolog 3 OS=Homo sapiens GN=SEL1L3 PE=1 SV=2;>sp|Q68CR1-2|SE1L3_HUMAN Isoform 2 of Protein sel-1 homolog 3 OS=Homo sapiens GN=SEL1L3;>sp|Q68CR1-3|SE1L3_HUMAN Isoform 3 of Protein sel-1 homolog 3 OS=Homo sapiens GN=SEL1	0.795729	8.71258	6	Q68CR1	S	ATSTASPAVTPAADASDQDQPTVTNNPEPRG	FALSE	30.915	30.915	_PS(ph)QAS(ph)PDTATSTAS(ph)PAVTPAADAS(ph)DQDQPT(ph)VT(ph)NNPEPR_	PS(0.818)QAS(0.635)PDT(0.404)AT(0.235)S(0.32)T(0.331)AS(0.523)PAVT(0.375)PAADAS(0.796)DQDQPT(0.787)VT(0.777)NNPEPR	PS(8.22)QAS(3.95)PDT(-3.95)AT(-8.71)S(-4.51)T(-4.51)AS(4.51)PAVT(-8.71)PAADAS(8.71)DQDQPT(13.02)VT(12.16)NNPEPR	24	4	1068.89	1.5399	47581	NMP_S3
Q8WWI1-4	1597	Q8WWI1-4	Q8WWI1-4			>sp|Q8WWI1-4|LMO7_HUMAN Isoform 4 of LIM domain only protein 7 OS=Homo sapiens GN=LMO7	0.70116	6.4221	7	Q8WWI1-4	S	ATTQSPTPRSHSPSASQSGSQLRNSWTANRH	FALSE	41.297	39.966	_T(ph)STTGVAT(ph)T(ph)QSPT(ph)PRSHSPS(ph)AS(ph)QS(ph)GSQLRNSWTANR_	T(0.332)S(0.333)T(0.333)T(0.081)GVAT(0.626)T(0.583)QS(0.573)PT(0.476)PRS(0.469)HS(0.296)PS(0.644)AS(0.701)QS(0.441)GS(0.404)QLRNS(0.229)WT(0.48)ANR	T(0)S(0)T(0)T(-6.42)GVAT(0.28)T(0)QS(0)PT(0)PRS(0)HS(-5.91)PS(6.42)AS(6.42)QS(0)GS(0)QLRNS(-5.91)WT(0)ANR	22	3	1435.2	0.21835	607890	NMP_S2
A0A0C4DGV5;O95218;O95218-2	153;153;153	A0A0C4DGV5	A0A0C4DGV5	Zinc finger Ran-binding domain-containing protein 2	ZRANB2	>tr|A0A0C4DGV5|A0A0C4DGV5_HUMAN Zinc finger Ran-binding domain-containing protein 2 OS=Homo sapiens GN=ZRANB2 PE=1 SV=1;>sp|O95218|ZRAB2_HUMAN Zinc finger Ran-binding domain-containing protein 2 OS=Homo sapiens GN=ZRANB2 PE=1 SV=2;>sp|O95218-2|ZRAB2_HUMAN	1	179.199	1	A0A0C4DGV5	S	AVGPASILKEVEDKESEGEEEDEDEDLSKYK	TRUE	203.06	203.06	_EVEDKES(ph)EGEEEDEDEDLSK_	EVEDKES(1)EGEEEDEDEDLSK	EVEDKES(179.2)EGEEEDEDEDLS(-179.2)K	7	2	1210.46	0.15029	316670	NMP_S2
A0A0C4DGV5;O95218;O95218-2	153;153;153	A0A0C4DGV5	A0A0C4DGV5	Zinc finger Ran-binding domain-containing protein 2	ZRANB2	>tr|A0A0C4DGV5|A0A0C4DGV5_HUMAN Zinc finger Ran-binding domain-containing protein 2 OS=Homo sapiens GN=ZRANB2 PE=1 SV=1;>sp|O95218|ZRAB2_HUMAN Zinc finger Ran-binding domain-containing protein 2 OS=Homo sapiens GN=ZRANB2 PE=1 SV=2;>sp|O95218-2|ZRAB2_HUMAN	1	98.2448	1	A0A0C4DGV5	S	AVGPASILKEVEDKESEGEEEDEDEDLSKYK	TRUE	139.04	139.04	_EVEDKES(ph)EGEEEDEDEDLSK_	EVEDKES(1)EGEEEDEDEDLSK	EVEDKES(98.24)EGEEEDEDEDLS(-98.24)K	7	2	1210.46	-0.039734	279650	NMP_S3
A0A0C4DGV5;O95218;O95218-2	153;153;153	A0A0C4DGV5	A0A0C4DGV5	Zinc finger Ran-binding domain-containing protein 2	ZRANB2	>tr|A0A0C4DGV5|A0A0C4DGV5_HUMAN Zinc finger Ran-binding domain-containing protein 2 OS=Homo sapiens GN=ZRANB2 PE=1 SV=1;>sp|O95218|ZRAB2_HUMAN Zinc finger Ran-binding domain-containing protein 2 OS=Homo sapiens GN=ZRANB2 PE=1 SV=2;>sp|O95218-2|ZRAB2_HUMAN	1	91.3247	1	A0A0C4DGV5	S	AVGPASILKEVEDKESEGEEEDEDEDLSKYK	FALSE	124.08	124.08	_EVEDKES(ph)EGEEEDEDEDLSK_	EVEDKES(1)EGEEEDEDEDLSK	EVEDKES(91.32)EGEEEDEDEDLS(-91.32)K	7	2	1210.46	0.35031	2237500	NMP_S6
Q9C0C9;K7ES11	896;411	Q9C0C9	Q9C0C9	Ubiquitin-conjugating enzyme E2 O	UBE2O	>sp|Q9C0C9|UBE2O_HUMAN (E3-independent) E2 ubiquitin-conjugating enzyme OS=Homo sapiens GN=UBE2O PE=1 SV=3;>tr|K7ES11|K7ES11_HUMAN (E3-independent) E2 ubiquitin-conjugating enzyme (Fragment) OS=Homo sapiens GN=UBE2O PE=1 SV=1	1	52.4819	1	Q9C0C9	S	AVPDVERKEDKPEGQSPVKAEWPSETPVLCQ	FALSE	52.482	52.482	_PEGQS(ph)PVK_	PEGQS(1)PVK	PEGQS(52.48)PVK	5	2	461.208	0.25891	37566	NMP_S2
P46821	1260	P46821	P46821	Microtubule-associated protein 1B;MAP1 light chain LC1	MAP1B	>sp|P46821|MAP1B_HUMAN Microtubule-associated protein 1B OS=Homo sapiens GN=MAP1B PE=1 SV=2	0.931448	10.9066	4	P46821	S	AVSSEKVSPSKSPSLSPSPPSPLEKTPLGER	TRUE	65.428	65.428	_DSISAVSSEKVSPS(ph)KS(ph)PSLS(ph)PSPPS(ph)PLEK_	DS(0.001)IS(0.001)AVS(0.001)S(0.001)EKVS(0.002)PS(0.898)KS(0.552)PS(0.552)LS(0.931)PS(0.268)PPS(0.79)PLEK	DS(-38.01)IS(-38.01)AVS(-33.66)S(-33.66)EKVS(-29.5)PS(6.62)KS(0)PS(0)LS(10.91)PS(-5.52)PPS(5.52)PLEK	20	3	1082.13	0.044151	99662	NMP_S2
P46821	1260	P46821	P46821	Microtubule-associated protein 1B;MAP1 light chain LC1	MAP1B	>sp|P46821|MAP1B_HUMAN Microtubule-associated protein 1B OS=Homo sapiens GN=MAP1B PE=1 SV=2	0.594231	1.71971	4	P46821	S	AVSSEKVSPSKSPSLSPSPPSPLEKTPLGER	FALSE	83.693	83.693	_DSISAVSS(ph)EKVSPSKS(ph)PSLS(ph)PSPPS(ph)PLEK_	DS(0.006)IS(0.025)AVS(0.357)S(0.369)EKVS(0.197)PS(0.481)KS(0.552)PS(0.065)LS(0.594)PS(0.353)PPS(0.999)PLEK	DS(-17.32)IS(-11.04)AVS(-0.57)S(0.57)EKVS(-1.93)PS(-1.72)KS(1.72)PS(-10.58)LS(1.72)PS(-1.72)PPS(28.5)PLEK	20	3	1082.13	0.27928	112910	NMP_S6
Q9Y5J1	210	Q9Y5J1	Q9Y5J1	U3 small nucleolar RNA-associated protein 18 homolog	UTP18	>sp|Q9Y5J1|UTP18_HUMAN U3 small nucleolar RNA-associated protein 18 homolog OS=Homo sapiens GN=UTP18 PE=1 SV=3	0.999998	54.7124	2	Q9Y5J1	S	AWAETTKRKTSSDDESEEDEDDLLQRTGNFI	TRUE	154.1	154.1	_KTS(ph)SDDES(ph)EEDEDDLLQR_	KT(0.401)S(0.521)S(0.077)DDES(1)EEDEDDLLQR	KT(-1.14)S(1.14)S(-8.29)DDES(54.71)EEDEDDLLQR	8	2	1135.91	-0.19562	203290	NMP_S6
Q9Y5J1	210	Q9Y5J1	Q9Y5J1	U3 small nucleolar RNA-associated protein 18 homolog	UTP18	>sp|Q9Y5J1|UTP18_HUMAN U3 small nucleolar RNA-associated protein 18 homolog OS=Homo sapiens GN=UTP18 PE=1 SV=3	0.999944	46.0624	2	Q9Y5J1	S	AWAETTKRKTSSDDESEEDEDDLLQRTGNFI	TRUE	91.767	91.767	_KTSS(ph)DDES(ph)EEDEDDLLQR_	KT(0.117)S(0.135)S(0.748)DDES(1)EEDEDDLLQR	KT(-8.07)S(-7.45)S(7.45)DDES(46.06)EEDEDDLLQR	8	2	1135.91	-0.19868	249610	NMP_S2
Q9Y5J1	210	Q9Y5J1	Q9Y5J1	U3 small nucleolar RNA-associated protein 18 homolog	UTP18	>sp|Q9Y5J1|UTP18_HUMAN U3 small nucleolar RNA-associated protein 18 homolog OS=Homo sapiens GN=UTP18 PE=1 SV=3	0.999579	34.383	2	Q9Y5J1	S	AWAETTKRKTSSDDESEEDEDDLLQRTGNFI	FALSE	123.85	123.85	_KTSS(ph)DDES(ph)EEDEDDLLQR_	KT(0.271)S(0.318)S(0.411)DDES(1)EEDEDDLLQR	KT(-1.81)S(-1.12)S(1.12)DDES(34.38)EEDEDDLLQR	8	2	1135.91	-0.19195	869850	NMP_S3
P47901	251	P47901	P47901	Vasopressin V1b receptor	AVPR1B	>sp|P47901|V1BR_HUMAN Vasopressin V1b receptor OS=Homo sapiens GN=AVPR1B PE=2 SV=1	0.962981	15.1408	3	P47901	S	AWRVGGGGWRTWDRPSPSTLAATTRGLPSRV	FALSE	48.288	48.288	_TWDRPS(ph)PS(ph)T(ph)LAATTR_	T(0.067)WDRPS(0.963)PS(0.916)T(0.898)LAAT(0.078)T(0.077)R	T(-14.92)WDRPS(15.14)PS(12.63)T(12.63)LAAT(-12.63)T(-12.63)R	6	2	950.376	1.3534	7626.1	NMP_S3
O14490;O14490-7;A0A0A0MTP4;A8MXQ8;O14490-6;O14490-4;O14490-2;A8MYR7;O14490-5;O14490-3	584;584;306;300;292;290;282;274;268;282	O14490	O14490	Disks large-associated protein 1	DLGAP1;DLGAP1;DLGAP1	>sp|O14490|DLGP1_HUMAN Disks large-associated protein 1 OS=Homo sapiens GN=DLGAP1 PE=1 SV=1;>sp|O14490-7|DLGP1_HUMAN Isoform 7 of Disks large-associated protein 1 OS=Homo sapiens GN=DLGAP1;>tr|A0A0A0MTP4|A0A0A0MTP4_HUMAN Disks large-associated protein 1 OS	0.8207	6.35989	4	O14490	S	AYMDGQGQRGDIISQSGLSNSTESLDSMKAL	FALSE	43.099	43.099	_GDIISQS(ph)GLS(ph)NS(ph)TESLDS(ph)M(ox)K_	GDIIS(0.212)QS(0.821)GLS(0.923)NS(0.362)T(0.357)ES(0.335)LDS(0.99)MK	GDIIS(-6.36)QS(6.36)GLS(12.04)NS(0)T(0)ES(0)LDS(19.46)MK	7	3	802.282	0.32596	60829	NMP_S3
H3BPN5	49	H3BPN5	H3BPN5		PPP4C	>tr|H3BPN5|H3BPN5_HUMAN Serine/threonine-protein phosphatase 4 catalytic subunit OS=Homo sapiens GN=PPP4C PE=1 SV=1	0.957606	17.8817	4	H3BPN5	S	CAATSMDNSMTSKSCSE______________	FALSE	45.207	45.207	_CAATSMDNS(ph)M(ox)TS(ph)KS(ph)CS(ph)E_	CAAT(0.148)S(0.161)MDNS(0.73)MT(0.528)S(0.493)KS(0.982)CS(0.958)E	CAAT(-7.63)S(-7.14)MDNS(7.14)MT(-1.52)S(1.52)KS(22.8)CS(17.88)E	16	3	734.857	-0.19396	17452	NMP_S3
Q68DR9	69	Q68DR9	Q68DR9		DKFZp779K0837	>tr|Q68DR9|Q68DR9_HUMAN Chymotrypsin-C OS=Homo sapiens GN=DKFZp779K0837 PE=2 SV=1	0.902912	11.471	6	Q68DR9	S	CCAMILPSSSLQSMWS_______________	FALSE	34.839	34.839	_DPCLWVWT(ph)PS(ph)TSTRDGMPS(ph)CCAM(ox)ILPS(ph)S(ph)SLQSM(ox)WS(ph)_	DPCLWVWT(0.534)PS(0.534)T(0.534)S(0.269)T(0.269)RDGMPS(0.858)CCAMILPS(0.653)S(0.653)S(0.396)LQS(0.396)MWS(0.903)	DPCLWVWT(0)PS(0)T(0)S(-6.17)T(-6.17)RDGMPS(11.87)CCAMILPS(5.7)S(5.7)S(-5.7)LQS(-5.7)MWS(11.47)	35	4	1136.64	0.55165	1148700	NMP_S6
Q9BRR0;Q9BRR0-2	161;13	Q9BRR0	Q9BRR0	Zinc finger protein with KRAB and SCAN domains 3	ZKSCAN3	>sp|Q9BRR0|ZKSC3_HUMAN Zinc finger protein with KRAB and SCAN domains 3 OS=Homo sapiens GN=ZKSCAN3 PE=1 SV=2;>sp|Q9BRR0-2|ZKSC3_HUMAN Isoform 2 of Zinc finger protein with KRAB and SCAN domains 3 OS=Homo sapiens GN=ZKSCAN3	0.95526	13.0552	3	Q9BRR0	S	CCKMALLTPAPGSQSSQFQLMKALLKHESVG	FALSE	38.613	38.613	_(ac)MALLT(ph)PAPGSQS(ph)S(ph)QFQLM(ox)K_	MALLT(0.99)PAPGS(0.1)QS(0.955)S(0.955)QFQLMK	MALLT(19.54)PAPGS(-13.06)QS(13.06)S(13.06)QFQLMK	13	3	778.318	1.5958	65440	NMP_S6
P55201-2;P55201;P55201-3	873;867;866	P55201-2	P55201-2	Peregrin	BRPF1	>sp|P55201-2|BRPF1_HUMAN Isoform 2 of Peregrin OS=Homo sapiens GN=BRPF1;>sp|P55201|BRPF1_HUMAN Peregrin OS=Homo sapiens GN=BRPF1 PE=1 SV=2;>sp|P55201-3|BRPF1_HUMAN Isoform 3 of Peregrin OS=Homo sapiens GN=BRPF1	0.914751	9.51258	7	P55201-2	S	CDKDGQTDSAAEESSSQETSKGLGPNMSSTP	FALSE	31.488	31.488	_DGQT(ph)DS(ph)AAEES(ph)S(ph)S(ph)QET(ph)SKGLGPNM(ox)SS(ph)TPAHEVGRR_	DGQT(0.959)DS(0.959)AAEES(0.915)S(0.915)S(0.915)QET(0.59)S(0.59)KGLGPNMS(0.222)S(0.468)T(0.468)PAHEVGRR	DGQT(13.96)DS(13.96)AAEES(9.51)S(9.51)S(9.51)QET(0)S(0)KGLGPNMS(-4.66)S(0)T(0)PAHEVGRR	13	4	1045.6	-4.4098	87155	NMP_S6
E9PGC8;P78559-2;P78559	1088;850;850	E9PGC8	E9PGC8	Microtubule-associated protein 1A;MAP1 light chain LC2	MAP1A;MAP1A	>tr|E9PGC8|E9PGC8_HUMAN Microtubule-associated protein 1A OS=Homo sapiens GN=MAP1A PE=1 SV=1;>sp|P78559-2|MAP1A_HUMAN Isoform 2 of Microtubule-associated protein 1A OS=Homo sapiens GN=MAP1A;>sp|P78559|MAP1A_HUMAN Microtubule-associated protein 1A OS=Homo s	0.831242	6.52481	6	E9PGC8	S	CDKLSSFATSVAEDQSVASLTAPQTEETGKS	FALSE	37.944	37.944	_LS(ph)S(ph)FAT(ph)SVAEDQS(ph)VASLT(ph)APQT(ph)EETGK_	LS(0.942)S(0.944)FAT(0.557)S(0.557)VAEDQS(0.831)VAS(0.401)LT(0.774)APQT(0.748)EET(0.246)GK	LS(11.45)S(11.68)FAT(0)S(0)VAEDQS(6.52)VAS(-4.83)LT(4.83)APQT(5.14)EET(-5.14)GK	13	3	1078.71	-4.5465	66636	NMP_S6
Q99700;Q99700-4;V9GY86;F8VQP2;F8WB06;Q99700-5;Q99700-2;H0YH87;F8VVY6	316;316;156;51;51;27;316;237;59	Q99700	Q99700	Ataxin-2	ATXN2;ATXN2;ATXN2;ATXN2;ATXN2	>sp|Q99700|ATX2_HUMAN Ataxin-2 OS=Homo sapiens GN=ATXN2 PE=1 SV=2;>sp|Q99700-4|ATX2_HUMAN Isoform 4 of Ataxin-2 OS=Homo sapiens GN=ATXN2;>tr|V9GY86|V9GY86_HUMAN Ataxin-2 OS=Homo sapiens GN=ATXN2 PE=1 SV=1;>tr|F8VQP2|F8VQP2_HUMAN Ataxin-2 OS=Homo sapiens GN	0.92162	7.42419	5	Q99700	S	CDLVLDAAHEKSTESSSGPKREEIMESILFK	FALSE	57.922	57.922	_ST(ph)ES(ph)S(ph)S(ph)GPKREEIM(ox)ES(ph)ILFK_	S(0.567)T(0.607)ES(0.922)S(0.922)S(0.983)GPKREEIMES(1)ILFK	S(-0.42)T(0.42)ES(7.42)S(7.42)S(14.03)GPKREEIMES(56.65)ILFK	5	3	890.988	3.673	183190	NMP_S6
Q16828;F8VW29;Q16828-2	368;243;222	Q16828	Q16828	Dual specificity protein phosphatase 6	DUSP6;DUSP6	>sp|Q16828|DUS6_HUMAN Dual specificity protein phosphatase 6 OS=Homo sapiens GN=DUSP6 PE=1 SV=2;>tr|F8VW29|F8VW29_HUMAN Dual-specificity protein phosphatase 6 OS=Homo sapiens GN=DUSP6 PE=1 SV=1;>sp|Q16828-2|DUS6_HUMAN Isoform 2 of Dual specificity protein	0.731721	5.87716	5	Q16828	S	CDNRVPAQQLYFTTPSNQNVYQVDSLQST__	FALSE	38.583	38.583	_VPAQQLYFTT(ph)PS(ph)NQNVY(ph)QVDSLQS(ph)T(ph)_	VPAQQLY(0.152)FT(0.221)T(0.831)PS(0.732)NQNVY(0.728)QVDS(0.422)LQS(0.957)T(0.957)	VPAQQLY(-6.19)FT(-6.19)T(5.88)PS(5.88)NQNVY(5.51)QVDS(-5.51)LQS(11.82)T(11.82)	12	3	1076.74	-2.6011	168710	NMP_S6
CON__Q9NSB4;Q9NSB4	499;499	CON__Q9NSB4	CON__Q9NSB4	Keratin, type II cuticular Hb2	KRT82	>Q9NSB4 SWISS-PROT:Q9NSB4 Keratin, type II cuticular Hb2 (Hair keratin, type II Hb2) - Homo sapiens (Human).;>sp|Q9NSB4|KRT82_HUMAN Keratin, type II cuticular Hb2 OS=Homo sapiens GN=KRT82 PE=3 SV=3	0.865857	7.61277	3	CON__Q9NSB4	S	CEPQGLLSCGSGRKSSMTLGAGGSSPSHKH_	FALSE	37.594	37.594	_S(ph)S(ph)M(ox)TLGAGGS(ph)SPSHKH_	S(0.866)S(0.866)MT(0.265)LGAGGS(0.735)S(0.134)PS(0.134)HKH	S(7.61)S(7.61)MT(-7.61)LGAGGS(7.61)S(-7.61)PS(-7.61)HKH	2	2	898.809	-2.5201	0	NMP_S2
Q499Z4	222	Q499Z4	Q499Z4	Zinc finger protein 672	ZNF672	>sp|Q499Z4|ZN672_HUMAN Zinc finger protein 672 OS=Homo sapiens GN=ZNF672 PE=2 SV=2	0.99995	37.1783	5	Q499Z4	S	CFGKSSTLTRHLQTHSGEKPFKCPECGKGFL	FALSE	44.511	44.511	_S(ph)S(ph)TLT(ph)RHLQT(ph)HS(ph)GEK_	S(0.74)S(0.74)T(0.74)LT(0.781)RHLQT(1)HS(1)GEK	S(0)S(0)T(0)LT(0.75)RHLQT(36.17)HS(37.18)GEK	12	3	694.569	-3.6747	0	NMP_S6
H3BS19;Q96JG9	198;198	H3BS19	H3BS19	Zinc finger protein 469	ZNF469;ZNF469	>tr|H3BS19|H3BS19_HUMAN Zinc finger protein 469 OS=Homo sapiens GN=ZNF469 PE=1 SV=2;>sp|Q96JG9|ZN469_HUMAN Zinc finger protein 469 OS=Homo sapiens GN=ZNF469 PE=2 SV=3	0.812828	6.54417	3	H3BS19	S	CFQEPPSSFTSTNYTSPSATPRPPAPGPPQS	FALSE	57.482	57.482	_CFQEPPSSFTSTNYT(ph)S(ph)PS(ph)ATPR_	CFQEPPS(0.002)S(0.002)FT(0.011)S(0.01)T(0.032)NY(0.494)T(0.552)S(0.813)PS(0.542)AT(0.542)PR	CFQEPPS(-31.24)S(-31.24)FT(-19.93)S(-20.8)T(-13.88)NY(-0.58)T(0.58)S(6.54)PS(0)AT(0)PR	16	3	901.335	4	0	NMP_S2
CON__Q9NSB4;Q9NSB4	507;507	CON__Q9NSB4	CON__Q9NSB4	Keratin, type II cuticular Hb2	KRT82	>Q9NSB4 SWISS-PROT:Q9NSB4 Keratin, type II cuticular Hb2 (Hair keratin, type II Hb2) - Homo sapiens (Human).;>sp|Q9NSB4|KRT82_HUMAN Keratin, type II cuticular Hb2 OS=Homo sapiens GN=KRT82 PE=3 SV=3	0.734501	7.61277	3	CON__Q9NSB4	S	CGSGRKSSMTLGAGGSSPSHKH_________	FALSE	37.594	37.594	_S(ph)S(ph)M(ox)TLGAGGS(ph)SPSHKH_	S(0.866)S(0.866)MT(0.265)LGAGGS(0.735)S(0.134)PS(0.134)HKH	S(7.61)S(7.61)MT(-7.61)LGAGGS(7.61)S(-7.61)PS(-7.61)HKH	10	2	898.809	-2.5201	0	NMP_S2
Q96QG7-2	19	Q96QG7-2	Q96QG7-2			>sp|Q96QG7-2|MTMR9_HUMAN Isoform 2 of Myotubularin-related protein 9 OS=Homo sapiens GN=MTMR9	0.754264	5.58679	5	Q96QG7-2	S	CLNIASSIEALSTLDSITLMYPFFYRPMFEV	FALSE	44.711	44.711	_MEECLNIAS(ph)S(ph)IEALS(ph)TLDS(ph)IT(ph)LMYPFFYR_	MEECLNIAS(0.999)S(0.999)IEALS(0.952)T(0.246)LDS(0.754)IT(0.351)LMY(0.35)PFFY(0.35)R	MEECLNIAS(29.63)S(29.76)IEALS(12.3)T(-5.59)LDS(5.59)IT(0)LMY(0)PFFY(0)R	19	4	954.371	1.3265	4357800	NMP_S6
REV__Q9P2P6	3358	REV__Q9P2P6	REV__Q9P2P6			>sp|Q9P2P6|STAR9_HUMAN StAR-related lipid transfer protein 9 OS=Homo sapiens GN=STARD9 PE=1 SV=3	0.684215	4.30465	2	REV__Q9P2P6	S	CLSGVIGPPSSPNKISDCSFWSDMSMLPSRE	FALSE	51.009	51.009	_IS(ph)DCSFWSDMS(ph)MLPSR_	IS(0.684)DCS(0.261)FWS(0.223)DMS(0.832)MLPSR	IS(4.3)DCS(-4.3)FWS(-6.88)DMS(6.88)MLPS(-37.1)R	2	2	1039.88	0.71301	460670	NMP_S2
Q6PKG0;Q6PKG0-3;A0A0B4J210;E5RH50;H0YBW1	517;440;517;312;225	Q6PKG0	Q6PKG0	La-related protein 1	LARP1;LARP1;LARP1	>sp|Q6PKG0|LARP1_HUMAN La-related protein 1 OS=Homo sapiens GN=LARP1 PE=1 SV=2;>sp|Q6PKG0-3|LARP1_HUMAN Isoform 2 of La-related protein 1 OS=Homo sapiens GN=LARP1;>tr|A0A0B4J210|A0A0B4J210_HUMAN La-related protein 1 (Fragment) OS=Homo sapiens GN=LARP1 PE=1	0.793573	5.84482	2	Q6PKG0	S	CPEFVPRQHYQKETESAPGSPRAVTPVPTKT	FALSE	82.202	82.202	_ETES(ph)APGS(ph)PR_	ET(0.207)ES(0.794)APGS(0.999)PR	ET(-5.84)ES(5.84)APGS(31.07)PR	4	2	595.71	0.021816	71394	NMP_S3
P17812;P17812-2	574;343	P17812	P17812	CTP synthase 1	CTPS	>sp|P17812|PYRG1_HUMAN CTP synthase 1 OS=Homo sapiens GN=CTPS1 PE=1 SV=2;>sp|P17812-2|PYRG1_HUMAN Isoform 2 of CTP synthase 1 OS=Homo sapiens GN=CTPS1	0.800879	6.25105	2	P17812	S	CRLSPRDTYSDRSGSSSPDSEITELKFPSIN	FALSE	63.436	62.287	_SGSS(ph)S(ph)PDSEITELK_	S(0.011)GS(0.022)S(0.801)S(0.806)PDS(0.334)EIT(0.027)ELK	S(-20.67)GS(-19.12)S(6.25)S(6.25)PDS(-6.25)EIT(-14.23)ELK	4	2	798.808	0.65412	217550	NMP_S3
Q9BVS4;Q9BVS4-2	382;382	Q9BVS4	Q9BVS4	Serine/threonine-protein kinase RIO2	RIOK2	>sp|Q9BVS4|RIOK2_HUMAN Serine/threonine-protein kinase RIO2 OS=Homo sapiens GN=RIOK2 PE=1 SV=2;>sp|Q9BVS4-2|RIOK2_HUMAN Isoform 2 of Serine/threonine-protein kinase RIO2 OS=Homo sapiens GN=RIOK2	0.977463	16.3728	2	Q9BVS4	S	CRSSGDPEQIKEDSLSEESADARSFEMTEFN	TRUE	78.021	78.021	_SSGDPEQIKEDS(ph)LS(ph)EESADAR_	SSGDPEQIKEDS(0.999)LS(0.977)EES(0.023)ADAR	S(-47.72)S(-47.31)GDPEQIKEDS(32.76)LS(16.37)EES(-16.37)ADAR	14	3	803.983	-0.02151	59579	NMP_S2
Q9BVS4;Q9BVS4-2	382;382	Q9BVS4	Q9BVS4	Serine/threonine-protein kinase RIO2	RIOK2	>sp|Q9BVS4|RIOK2_HUMAN Serine/threonine-protein kinase RIO2 OS=Homo sapiens GN=RIOK2 PE=1 SV=2;>sp|Q9BVS4-2|RIOK2_HUMAN Isoform 2 of Serine/threonine-protein kinase RIO2 OS=Homo sapiens GN=RIOK2	0.951961	12.8725	2	Q9BVS4	S	CRSSGDPEQIKEDSLSEESADARSFEMTEFN	FALSE	75.55	75.55	_SSGDPEQIKEDS(ph)LS(ph)EESADAR_	SSGDPEQIKEDS(0.977)LS(0.952)EES(0.071)ADAR	S(-43.92)S(-43.65)GDPEQIKEDS(16.04)LS(12.87)EES(-12.87)ADAR	14	3	803.983	-0.21432	118960	NMP_S6
Q86UK0;Q86UK0-2	745;427	Q86UK0	Q86UK0	ATP-binding cassette sub-family A member 12	ABCA12	>sp|Q86UK0|ABCAC_HUMAN ATP-binding cassette sub-family A member 12 OS=Homo sapiens GN=ABCA12 PE=1 SV=3;>sp|Q86UK0-2|ABCAC_HUMAN Isoform 2 of ATP-binding cassette sub-family A member 12 OS=Homo sapiens GN=ABCA12	0.697912	4.1896	6	Q86UK0	S	CSQGITTEYLTAMLPSSQRPKGNHTKDFLTY	FALSE	31.923	31.923	_M(ox)NT(ph)PQGS(ph)FSTIS(ph)QALCSQGITT(ph)EYLTAMLPS(ph)S(ph)QR_	MNT(0.481)PQGS(0.475)FS(0.485)T(0.532)IS(0.717)QALCS(0.249)QGIT(0.289)T(0.459)EY(0.447)LT(0.47)AMLPS(0.698)S(0.698)QR	MNT(4.19)PQGS(4.19)FS(-4.19)T(-4.19)IS(8.73)QALCS(-8.73)QGIT(-4.8)T(0.34)EY(-0.34)LT(-4.19)AMLPS(4.19)S(4.19)QR	31	4	1051.14	-0.15868	1091400	NMP_S2
Q12849	34	Q12849	Q12849	G-rich sequence factor 1	GRSF1	>sp|Q12849|GRSF1_HUMAN G-rich sequence factor 1 OS=Homo sapiens GN=GRSF1 PE=1 SV=3	0.993038	24.0143	3	Q12849	S	CSSCRRTGAACLPFYSAAGSIPSGVSGRRRL	FALSE	45.916	45.916	_TGAACLPFY(ph)S(ph)AAGS(ph)IPSGVSGR_	T(0.004)GAACLPFY(0.996)S(0.993)AAGS(0.931)IPS(0.068)GVS(0.007)GR	T(-27.6)GAACLPFY(27.6)S(24.01)AAGS(11.74)IPS(-11.74)GVS(-22.26)GR	10	3	789.316	0.45121	100410	NMP_S3
Q13547	423	Q13547	Q13547	Histone deacetylase 1	HDAC1	>sp|Q13547|HDAC1_HUMAN Histone deacetylase 1 OS=Homo sapiens GN=HDAC1 PE=1 SV=1	1	78.9753	2	Q13547	S	CSSDKRIACEEEFSDSEEEGEGGRKNSSNFK	FALSE	78.975	78.975	_IACEEEFS(ph)DS(ph)EEEGEGGRK_	IACEEEFS(1)DS(1)EEEGEGGRK	IACEEEFS(78.98)DS(78.98)EEEGEGGRK	10	3	773.278	-3.2696	457110	NMP_S3
M0QZ29	34	M0QZ29	M0QZ29			>tr|M0QZ29|M0QZ29_HUMAN Calcium and integrin-binding family member 3 OS=Homo sapiens GN=CIB3 PE=4 SV=1	1	32.5476	5	M0QZ29	S	CTFFTRKEIMRTWPHSSCPSTIPPAPM____	FALSE	32.548	32.548	_T(ph)WPHS(ph)S(ph)CPS(ph)T(ph)IPPAPM(ox)_	T(1)WPHS(1)S(1)CPS(1)T(1)IPPAPM	T(32.55)WPHS(32.55)S(32.55)CPS(32.55)T(32.55)IPPAPM	5	3	727.882	0.86618	41428	NMP_S6
Q9H6X2;Q9H6X2-5	362;362	Q9H6X2	Q9H6X2	Anthrax toxin receptor 1	ANTXR1	>sp|Q9H6X2|ANTR1_HUMAN Anthrax toxin receptor 1 OS=Homo sapiens GN=ANTXR1 PE=1 SV=2;>sp|Q9H6X2-5|ANTR1_HUMAN Isoform 5 of Anthrax toxin receptor 1 OS=Homo sapiens GN=ANTXR1	1	80.6384	1	Q9H6X2	S	CTVIIKEVPPPPAEESEEEDDDGLPKKKWPT	TRUE	80.638	80.638	_EVPPPPAEES(ph)EEEDDDGLPK_	EVPPPPAEES(1)EEEDDDGLPK	EVPPPPAEES(80.64)EEEDDDGLPK	10	3	753.646	-0.1944	380630	NMP_S6
Q9H6X2;Q9H6X2-5	362;362	Q9H6X2	Q9H6X2	Anthrax toxin receptor 1	ANTXR1	>sp|Q9H6X2|ANTR1_HUMAN Anthrax toxin receptor 1 OS=Homo sapiens GN=ANTXR1 PE=1 SV=2;>sp|Q9H6X2-5|ANTR1_HUMAN Isoform 5 of Anthrax toxin receptor 1 OS=Homo sapiens GN=ANTXR1	1	63.8269	1	Q9H6X2	S	CTVIIKEVPPPPAEESEEEDDDGLPKKKWPT	TRUE	63.827	63.827	_EVPPPPAEES(ph)EEEDDDGLPK_	EVPPPPAEES(1)EEEDDDGLPK	EVPPPPAEES(63.83)EEEDDDGLPK	10	3	753.646	-0.073426	344460	NMP_S3
Q9H6X2;Q9H6X2-5	362;362	Q9H6X2	Q9H6X2	Anthrax toxin receptor 1	ANTXR1	>sp|Q9H6X2|ANTR1_HUMAN Anthrax toxin receptor 1 OS=Homo sapiens GN=ANTXR1 PE=1 SV=2;>sp|Q9H6X2-5|ANTR1_HUMAN Isoform 5 of Anthrax toxin receptor 1 OS=Homo sapiens GN=ANTXR1	1	61.8704	1	Q9H6X2	S	CTVIIKEVPPPPAEESEEEDDDGLPKKKWPT	FALSE	70.783	61.87	_EVPPPPAEES(ph)EEEDDDGLPK_	EVPPPPAEES(1)EEEDDDGLPK	EVPPPPAEES(61.87)EEEDDDGLPK	10	2	1129.96	-1.2866	614480	NMP_S2
Q9BVS4;Q9BVS4-2	380;380	Q9BVS4	Q9BVS4	Serine/threonine-protein kinase RIO2	RIOK2	>sp|Q9BVS4|RIOK2_HUMAN Serine/threonine-protein kinase RIO2 OS=Homo sapiens GN=RIOK2 PE=1 SV=2;>sp|Q9BVS4-2|RIOK2_HUMAN Isoform 2 of Serine/threonine-protein kinase RIO2 OS=Homo sapiens GN=RIOK2	0.999439	32.7644	2	Q9BVS4	S	CYCRSSGDPEQIKEDSLSEESADARSFEMTE	TRUE	78.021	78.021	_SSGDPEQIKEDS(ph)LS(ph)EESADAR_	SSGDPEQIKEDS(0.999)LS(0.977)EES(0.023)ADAR	S(-47.72)S(-47.31)GDPEQIKEDS(32.76)LS(16.37)EES(-16.37)ADAR	12	3	803.983	-0.02151	59579	NMP_S2
Q9BVS4;Q9BVS4-2	380;380	Q9BVS4	Q9BVS4	Serine/threonine-protein kinase RIO2	RIOK2	>sp|Q9BVS4|RIOK2_HUMAN Serine/threonine-protein kinase RIO2 OS=Homo sapiens GN=RIOK2 PE=1 SV=2;>sp|Q9BVS4-2|RIOK2_HUMAN Isoform 2 of Serine/threonine-protein kinase RIO2 OS=Homo sapiens GN=RIOK2	0.976761	16.0376	2	Q9BVS4	S	CYCRSSGDPEQIKEDSLSEESADARSFEMTE	FALSE	75.55	75.55	_SSGDPEQIKEDS(ph)LS(ph)EESADAR_	SSGDPEQIKEDS(0.977)LS(0.952)EES(0.071)ADAR	S(-43.92)S(-43.65)GDPEQIKEDS(16.04)LS(12.87)EES(-12.87)ADAR	12	3	803.983	-0.21432	118960	NMP_S6
Q5JQS6;Q5JQS6-2;E9PLW0;E9PRX8	83;63;51;51	Q5JQS6	Q5JQS6	Putative uncharacterized protein C1orf150	C1orf150;C1orf150;C1orf150	>sp|Q5JQS6|GSAML_HUMAN Germinal center-associated signaling and motility-like protein OS=Homo sapiens GN=GCSAML PE=2 SV=1;>sp|Q5JQS6-2|GSAML_HUMAN Isoform 2 of Germinal center-associated signaling and motility-like protein OS=Homo sapiens GN=GCSAML;>tr|E9P	0.862226	5.04576	2	Q5JQS6	S	CYTVINHIPHQRSSLSSNDDGYENIDSLTRK	FALSE	48.286	48.286	_S(ph)SLS(ph)SNDDGYENIDSLTRK_	S(0.567)S(0.567)LS(0.862)S(0.003)NDDGYENIDSLTRK	S(0)S(0)LS(5.05)S(-24.99)NDDGY(-39.76)ENIDS(-42.99)LT(-42.99)RK	4	2	1130.95	-0.73343	758660	NMP_S2
O75151;A0A087WW48;E7ET14	882;114;95	O75151	O75151	Lysine-specific demethylase PHF2	PHF2;PHF2	>sp|O75151|PHF2_HUMAN Lysine-specific demethylase PHF2 OS=Homo sapiens GN=PHF2 PE=1 SV=4;>tr|A0A087WW48|A0A087WW48_HUMAN Lysine-specific demethylase PHF2 OS=Homo sapiens GN=PHF2 PE=1 SV=1;>tr|E7ET14|E7ET14_HUMAN Lysine-specific demethylase PHF2 OS=Homo sap	0.990116	20.015	1	O75151	S	DACFKDSDYVYPSLESDEDNPIFKSRSKKRK	FALSE	65.438	65.438	_DSDYVYPSLES(ph)DEDNPIFK_	DSDYVYPS(0.01)LES(0.99)DEDNPIFK	DS(-53.63)DY(-59.3)VY(-49.45)PS(-20.01)LES(20.01)DEDNPIFK	11	2	1156.98	0.98513	23039	NMP_S2
Q9NVU0;Q9NVU0-4;A0A0C4DH01;Q9NVU0-5;Q9NVU0-2;Q9NVU0-3	161;161;125;125;161;161	Q9NVU0	Q9NVU0	DNA-directed RNA polymerase III subunit RPC5	POLR3E	>sp|Q9NVU0|RPC5_HUMAN DNA-directed RNA polymerase III subunit RPC5 OS=Homo sapiens GN=POLR3E PE=1 SV=1;>sp|Q9NVU0-4|RPC5_HUMAN Isoform 4 of DNA-directed RNA polymerase III subunit RPC5 OS=Homo sapiens GN=POLR3E;>tr|A0A0C4DH01|A0A0C4DH01_HUMAN DNA-directed	1	159.128	2	Q9NVU0	S	DAKHREREAANEAGDSSQDEAEDDVKQITVR	TRUE	159.13	159.13	_EAANEAGDS(ph)S(ph)QDEAEDDVK_	EAANEAGDS(1)S(1)QDEAEDDVK	EAANEAGDS(159.13)S(159.13)QDEAEDDVK	9	2	1070.37	0.35319	32028	NMP_S2
Q9NVU0;Q9NVU0-4;A0A0C4DH01;Q9NVU0-5;Q9NVU0-2;Q9NVU0-3	161;161;125;125;161;161	Q9NVU0	Q9NVU0	DNA-directed RNA polymerase III subunit RPC5	POLR3E	>sp|Q9NVU0|RPC5_HUMAN DNA-directed RNA polymerase III subunit RPC5 OS=Homo sapiens GN=POLR3E PE=1 SV=1;>sp|Q9NVU0-4|RPC5_HUMAN Isoform 4 of DNA-directed RNA polymerase III subunit RPC5 OS=Homo sapiens GN=POLR3E;>tr|A0A0C4DH01|A0A0C4DH01_HUMAN DNA-directed	1	143.287	2	Q9NVU0	S	DAKHREREAANEAGDSSQDEAEDDVKQITVR	TRUE	143.29	143.29	_EAANEAGDS(ph)S(ph)QDEAEDDVK_	EAANEAGDS(1)S(1)QDEAEDDVK	EAANEAGDS(143.29)S(143.29)QDEAEDDVK	9	2	1070.37	0.14955	25451	NMP_S3
Q9NVU0;Q9NVU0-4;A0A0C4DH01;Q9NVU0-5;Q9NVU0-2;Q9NVU0-3	161;161;125;125;161;161	Q9NVU0	Q9NVU0	DNA-directed RNA polymerase III subunit RPC5	POLR3E	>sp|Q9NVU0|RPC5_HUMAN DNA-directed RNA polymerase III subunit RPC5 OS=Homo sapiens GN=POLR3E PE=1 SV=1;>sp|Q9NVU0-4|RPC5_HUMAN Isoform 4 of DNA-directed RNA polymerase III subunit RPC5 OS=Homo sapiens GN=POLR3E;>tr|A0A0C4DH01|A0A0C4DH01_HUMAN DNA-directed	1	110.026	2	Q9NVU0	S	DAKHREREAANEAGDSSQDEAEDDVKQITVR	FALSE	110.03	110.03	_EAANEAGDS(ph)S(ph)QDEAEDDVK_	EAANEAGDS(1)S(1)QDEAEDDVK	EAANEAGDS(110.03)S(110.03)QDEAEDDVK	9	2	1070.37	-0.087238	45742	NMP_S6
Q96ST2;Q96ST2-3;Q96ST2-2	438;231;113	Q96ST2	Q96ST2	Protein IWS1 homolog	IWS1	>sp|Q96ST2|IWS1_HUMAN Protein IWS1 homolog OS=Homo sapiens GN=IWS1 PE=1 SV=2;>sp|Q96ST2-3|IWS1_HUMAN Isoform 3 of Protein IWS1 homolog OS=Homo sapiens GN=IWS1;>sp|Q96ST2-2|IWS1_HUMAN Isoform 2 of Protein IWS1 homolog OS=Homo sapiens GN=IWS1	0.999931	41.6269	2	Q96ST2	S	DAVSDKSGKREKTIASDSEEEAGKELSDKKN	TRUE	110.6	63.682	_TIAS(ph)DS(ph)EEEAGK_	TIAS(1)DS(1)EEEAGK	T(-41.63)IAS(41.63)DS(49.7)EEEAGK	4	2	698.749	0.064152	251770	NMP_S3
Q96ST2;Q96ST2-3;Q96ST2-2	438;231;113	Q96ST2	Q96ST2	Protein IWS1 homolog	IWS1	>sp|Q96ST2|IWS1_HUMAN Protein IWS1 homolog OS=Homo sapiens GN=IWS1 PE=1 SV=2;>sp|Q96ST2-3|IWS1_HUMAN Isoform 3 of Protein IWS1 homolog OS=Homo sapiens GN=IWS1;>sp|Q96ST2-2|IWS1_HUMAN Isoform 2 of Protein IWS1 homolog OS=Homo sapiens GN=IWS1	0.987616	18.9984	2	Q96ST2	S	DAVSDKSGKREKTIASDSEEEAGKELSDKKN	TRUE	91.166	91.166	_TIAS(ph)DS(ph)EEEAGKELSDK_	T(0.017)IAS(0.988)DS(0.996)EEEAGKELSDK	T(-19)IAS(19)DS(23.6)EEEAGKELS(-62.01)DK	4	2	984.89	0.3551	239330	NMP_S2
Q96ST2;Q96ST2-3;Q96ST2-2	438;231;113	Q96ST2	Q96ST2	Protein IWS1 homolog	IWS1	>sp|Q96ST2|IWS1_HUMAN Protein IWS1 homolog OS=Homo sapiens GN=IWS1 PE=1 SV=2;>sp|Q96ST2-3|IWS1_HUMAN Isoform 3 of Protein IWS1 homolog OS=Homo sapiens GN=IWS1;>sp|Q96ST2-2|IWS1_HUMAN Isoform 2 of Protein IWS1 homolog OS=Homo sapiens GN=IWS1	0.979373	16.7645	2	Q96ST2	S	DAVSDKSGKREKTIASDSEEEAGKELSDKKN	FALSE	118.55	118.55	_TIAS(ph)DS(ph)EEEAGKELSDK_	T(0.021)IAS(0.979)DS(1)EEEAGKELSDK	T(-16.76)IAS(16.76)DS(37.81)EEEAGKELS(-67.16)DK	4	2	984.89	0.3122	173020	NMP_S6
Q6N022;H0YCJ4	2161;625	Q6N022	Q6N022	Teneurin-4	ODZ4;ODZ4	>sp|Q6N022|TEN4_HUMAN Teneurin-4 OS=Homo sapiens GN=TENM4 PE=1 SV=2;>tr|H0YCJ4|H0YCJ4_HUMAN Teneurin-4 (Fragment) OS=Homo sapiens GN=TENM4 PE=1 SV=1	0.999529	35.7994	3	Q6N022	S	DAYGRMKEVQYEIFRSLMYWMTVQYDNMGRV	FALSE	36.944	36.944	_S(ph)LMY(ph)WM(ox)T(ph)VQYDNM(ox)GR_	S(1)LMY(0.997)WMT(0.975)VQY(0.028)DNMGR	S(35.8)LMY(26.26)WMT(16.85)VQY(-16.85)DNMGR	1	2	1083.86	-1.5116	285010	NMP_S6
Q10570	338	Q10570	Q10570	Cleavage and polyadenylation specificity factor subunit 1	CPSF1	>sp|Q10570|CPSF1_HUMAN Cleavage and polyadenylation specificity factor subunit 1 OS=Homo sapiens GN=CPSF1 PE=1 SV=2	0.764517	4.5179	2	Q10570	S	DCAQATFISYDKMVISLKGGEIYVLTLITDG	FALSE	31.111	31.111	_M(ox)VIS(ph)LKGGEIY(ph)VLTLITDGM(ox)R_	MVIS(0.765)LKGGEIY(0.86)VLT(0.361)LIT(0.014)DGMR	MVIS(4.52)LKGGEIY(6.81)VLT(-4.52)LIT(-19.95)DGMR	4	3	834.399	0.36362	82487	NMP_S3
P24534;C9JZW3	112;112	P24534	P24534	Elongation factor 1-beta	EEF1B2;EEF1B2	>sp|P24534|EF1B_HUMAN Elongation factor 1-beta OS=Homo sapiens GN=EEF1B2 PE=1 SV=3;>tr|C9JZW3|C9JZW3_HUMAN Elongation factor 1-beta (Fragment) OS=Homo sapiens GN=EEF1B2 PE=1 SV=1	0.812611	6.37137	1	P24534	S	DDDDIDLFGSDDEEESEEAKRLREERLAQYE	FALSE	53.453	53.453	_DDDDIDLFGSDDEEES(ph)EEAKR_	DDDDIDLFGS(0.187)DDEEES(0.813)EEAKR	DDDDIDLFGS(-6.37)DDEEES(6.37)EEAKR	16	3	836.985	0.25719	218480	NMP_S3
Q6PD62	941	Q6PD62	Q6PD62	RNA polymerase-associated protein CTR9 homolog	CTR9	>sp|Q6PD62|CTR9_HUMAN RNA polymerase-associated protein CTR9 homolog OS=Homo sapiens GN=CTR9 PE=1 SV=1	1	131.274	2	Q6PD62	S	DDDLPISKKKKRRKGSGSEQEGEDEEGGERK	FALSE	131.27	131.27	_KGS(ph)GS(ph)EQEGEDEEGGER_	KGS(1)GS(1)EQEGEDEEGGER	KGS(131.27)GS(131.27)EQEGEDEEGGER	3	2	970.333	0.3262	0	NMP_S3
P19338	206	P19338	P19338	Nucleolin	NCL	>sp|P19338|NUCL_HUMAN Nucleolin OS=Homo sapiens GN=NCL PE=1 SV=3	0.987596	20.1379	2	P19338	S	DDEDDEDDDDDEEDDSEEEAMETTPAKGKKA	TRUE	72.113	72.113	_AAAAAPAS(ph)EDEDDEDDEDDEDDDDDEEDDS(ph)EEEAM(ox)ETTPAK_	AAAAAPAS(1)EDEDDEDDEDDEDDDDDEEDDS(0.988)EEEAMET(0.01)T(0.003)PAK	AAAAAPAS(58.2)EDEDDEDDEDDEDDDDDEEDDS(20.14)EEEAMET(-20.14)T(-25.42)PAK	30	4	1156.38	0.16477	1016400	NMP_S2
P19338	206	P19338	P19338	Nucleolin	NCL	>sp|P19338|NUCL_HUMAN Nucleolin OS=Homo sapiens GN=NCL PE=1 SV=3	0.946932	13.1652	2	P19338	S	DDEDDEDDDDDEEDDSEEEAMETTPAKGKKA	FALSE	44.167	44.167	_AAAAAPAS(ph)EDEDDEDDEDDEDDDDDEEDDS(ph)EEEAM(ox)ETTPAK_	AAAAAPAS(1)EDEDDEDDEDDEDDDDDEEDDS(0.947)EEEAMET(0.046)T(0.007)PAK	AAAAAPAS(40.26)EDEDDEDDEDDEDDDDDEEDDS(13.17)EEEAMET(-13.17)T(-21.11)PAK	30	4	1156.38	0.020424	211550	NMP_S3
Q8WVC0;Q8WVC0-2	277;277	Q8WVC0	Q8WVC0	RNA polymerase-associated protein LEO1	LEO1	>sp|Q8WVC0|LEO1_HUMAN RNA polymerase-associated protein LEO1 OS=Homo sapiens GN=LEO1 PE=1 SV=1;>sp|Q8WVC0-2|LEO1_HUMAN Isoform 2 of RNA polymerase-associated protein LEO1 OS=Homo sapiens GN=LEO1	0.982873	17.5777	2	Q8WVC0	S	DDEEEQDHKSESARGSDSEDEVLRMKRKNAI	FALSE	80.469	80.469	_SESARGS(ph)DS(ph)EDEVLR_	SES(0.02)ARGS(0.983)DS(0.997)EDEVLR	S(-50.49)ES(-17.58)ARGS(17.58)DS(25.15)EDEVLR	7	3	599.563	0.2662	26085	NMP_S3
Q5VZP5	207	Q5VZP5	Q5VZP5	Inactive dual specificity phosphatase 27	DUSP27	>sp|Q5VZP5|DUS27_HUMAN Inactive dual specificity phosphatase 27 OS=Homo sapiens GN=DUSP27 PE=2 SV=1	1	32.5499	3	Q5VZP5	S	DDFPEVDISQHFRKASEFLDEALLTYRGKVL	FALSE	32.55	32.55	_KAS(ph)EFLDEALLT(ph)Y(ph)R_	KAS(1)EFLDEALLT(1)Y(1)R	KAS(32.55)EFLDEALLT(32.55)Y(32.55)R	3	3	632.592	0.76904	0	NMP_S2
Q8NE71;Q8NE71-2;Q5STZ8;F5GYK6	105;105;106;8	Q8NE71	Q8NE71	ATP-binding cassette sub-family F member 1	ABCF1;ABCF1;ABCF1	>sp|Q8NE71|ABCF1_HUMAN ATP-binding cassette sub-family F member 1 OS=Homo sapiens GN=ABCF1 PE=1 SV=2;>sp|Q8NE71-2|ABCF1_HUMAN Isoform 2 of ATP-binding cassette sub-family F member 1 OS=Homo sapiens GN=ABCF1;>tr|Q5STZ8|Q5STZ8_HUMAN ATP-binding cassette sub-	1	68.4198	3	Q8NE71	S	DDGEEKELMERLKKLSVPTSDEEDEVPAPKP	FALSE	68.42	68.42	_KLS(ph)VPT(ph)S(ph)DEEDEVPAPKPR_	KLS(1)VPT(1)S(1)DEEDEVPAPKPR	KLS(68.42)VPT(68.42)S(68.42)DEEDEVPAPKPR	3	3	778.662	0.27729	72640	NMP_S2
Q5JS13-4	292	Q5JS13-4	Q5JS13-4			>sp|Q5JS13-4|RGPS1_HUMAN Isoform 4 of Ras-specific guanine nucleotide-releasing factor RalGPS1 OS=Homo sapiens GN=RALGPS1	0.991254	19.4612	4	Q5JS13-4	S	DDNYKLSLRIEPGSSSPRLVSSKEDLAAM__	FALSE	34.721	34.721	_IEPGS(ph)S(ph)S(ph)PRLVSS(ph)KEDLAAM(ox)_	IEPGS(0.991)S(0.991)S(0.991)PRLVS(0.227)S(0.799)KEDLAAM	IEPGS(19.25)S(19.46)S(19.46)PRLVS(-5.85)S(5.85)KEDLAAM	7	3	803.974	3.4197	0	NMP_S2
A4UGR9-8;A4UGR9;A4UGR9-3;A4UGR9-2;A0A0A0MQZ3	3120;2945;2945;2898;534	A4UGR9-8	A4UGR9-8	Xin actin-binding repeat-containing protein 2	XIRP2	>sp|A4UGR9-8|XIRP2_HUMAN Isoform 8 of Xin actin-binding repeat-containing protein 2 OS=Homo sapiens GN=XIRP2;>sp|A4UGR9|XIRP2_HUMAN Xin actin-binding repeat-containing protein 2 OS=Homo sapiens GN=XIRP2 PE=1 SV=2;>sp|A4UGR9-3|XIRP2_HUMAN Isoform 3 of Xin a	1	45.7844	5	A4UGR9-8	S	DDSNIPPPSLKTRPPSPTFITIESTARRTEN	FALSE	45.784	45.784	_PPS(ph)PT(ph)FIT(ph)IES(ph)T(ph)ARR_	PPS(1)PT(1)FIT(1)IES(1)T(1)ARR	PPS(45.78)PT(45.78)FIT(45.78)IES(45.78)T(45.78)ARR	3	2	1036.87	-0.31435	686280	NMP_S2
Q8NF91;A0A0C4DG40;Q8NF91-4;E7ENN3;Q8NF91-2;Q8NF91-8;H0Y325;H0Y326;Q8NF91-11;Q8NF91-3;Q8NF91-9;F8WAI0;Q5JV20	8358;8310;8310;7953;2882;2773;1303;1004;700;543;538;536;513	Q8NF91	Q8NF91	Nesprin-1	SYNE1;SYNE1;SYNE1;SYNE1;SYNE1;SYNE1	>sp|Q8NF91|SYNE1_HUMAN Nesprin-1 OS=Homo sapiens GN=SYNE1 PE=1 SV=4;>tr|A0A0C4DG40|A0A0C4DG40_HUMAN Nesprin-1 OS=Homo sapiens GN=SYNE1 PE=1 SV=1;>sp|Q8NF91-4|SYNE1_HUMAN Isoform 4 of Nesprin-1 OS=Homo sapiens GN=SYNE1;>tr|E7ENN3|E7ENN3_HUMAN Nesprin-1 OS=H	0.711551	6.99575	4	Q8NF91	S	DDSRFQIQQTENIIRSKTPTGPELDTSYKGY	FALSE	43.592	43.592	_S(ph)KTPTGPELDT(ph)SY(ph)KGY(ph)M(ox)K_	S(0.712)KT(0.154)PT(0.154)GPELDT(0.969)S(0.12)Y(0.946)KGY(0.946)MK	S(7)KT(-7)PT(-7)GPELDT(18.67)S(-12.5)Y(12.5)KGY(12.5)MK	1	3	780.285	3.0352	14692	NMP_S6
G5EA03;Q9UPQ0-3	662;662	G5EA03	G5EA03		LIMCH1	>tr|G5EA03|G5EA03_HUMAN LIM and calponin homology domains-containing protein 1 OS=Homo sapiens GN=LIMCH1 PE=1 SV=1;>sp|Q9UPQ0-3|LIMC1_HUMAN Isoform 3 of LIM and calponin homology domains-containing protein 1 OS=Homo sapiens GN=LIMCH1	1	61.0959	2	G5EA03	S	DDSRKDDMMARRTGMSLRHTGSNPNQFLPVP	FALSE	61.096	61.096	_DDMMARRT(ph)GM(ox)S(ph)LR_	DDMMARRT(1)GMS(1)LR	DDMMARRT(61.1)GMS(61.1)LR	11	2	858.327	-2.2217	6551.1	NMP_S2
Q9UFC0;F8WDB4	251;99	Q9UFC0	Q9UFC0	Leucine-rich repeat and WD repeat-containing protein 1	LRWD1;LRWD1	>sp|Q9UFC0|LRWD1_HUMAN Leucine-rich repeat and WD repeat-containing protein 1 OS=Homo sapiens GN=LRWD1 PE=1 SV=2;>tr|F8WDB4|F8WDB4_HUMAN Leucine-rich repeat and WD repeat-containing protein 1 (Fragment) OS=Homo sapiens GN=LRWD1 PE=1 SV=2	0.869536	8.08233	2	Q9UFC0	S	DDVPLSLSPSKRACASPSAQVEGSPVAGSDG	TRUE	73.036	73.036	_ACAS(ph)PSAQVEGS(ph)PVAGSDGSQPAVK_	ACAS(0.87)PS(0.162)AQVEGS(0.959)PVAGS(0.009)DGSQPAVK	ACAS(8.08)PS(-8.08)AQVEGS(14.13)PVAGS(-20.55)DGS(-33.85)QPAVK	4	3	839.684	-0.99776	61910	NMP_S2
Q9UFC0;F8WDB4	251;99	Q9UFC0	Q9UFC0	Leucine-rich repeat and WD repeat-containing protein 1	LRWD1;LRWD1	>sp|Q9UFC0|LRWD1_HUMAN Leucine-rich repeat and WD repeat-containing protein 1 OS=Homo sapiens GN=LRWD1 PE=1 SV=2;>tr|F8WDB4|F8WDB4_HUMAN Leucine-rich repeat and WD repeat-containing protein 1 (Fragment) OS=Homo sapiens GN=LRWD1 PE=1 SV=2	0.796363	5.92542	2	Q9UFC0	S	DDVPLSLSPSKRACASPSAQVEGSPVAGSDG	TRUE	106.61	106.61	_ACAS(ph)PSAQVEGS(ph)PVAGSDGSQPAVK_	ACAS(0.796)PS(0.204)AQVEGS(1)PVAGSDGSQPAVK	ACAS(5.93)PS(-5.93)AQVEGS(36.51)PVAGS(-36.51)DGS(-66.69)QPAVK	4	3	839.684	-1.7381	84086	NMP_S6
Q9UFC0;F8WDB4	251;99	Q9UFC0	Q9UFC0	Leucine-rich repeat and WD repeat-containing protein 1	LRWD1;LRWD1	>sp|Q9UFC0|LRWD1_HUMAN Leucine-rich repeat and WD repeat-containing protein 1 OS=Homo sapiens GN=LRWD1 PE=1 SV=2;>tr|F8WDB4|F8WDB4_HUMAN Leucine-rich repeat and WD repeat-containing protein 1 (Fragment) OS=Homo sapiens GN=LRWD1 PE=1 SV=2	0.710827	3.65934	2	Q9UFC0	S	DDVPLSLSPSKRACASPSAQVEGSPVAGSDG	FALSE	43.583	43.583	_ACAS(ph)PSAQVEGSPVAGS(ph)DGSQPAVK_	ACAS(0.711)PS(0.289)AQVEGS(0.448)PVAGS(0.527)DGS(0.025)QPAVK	ACAS(3.66)PS(-3.66)AQVEGS(-0.53)PVAGS(0.53)DGS(-13.53)QPAVK	4	3	839.684	-0.65501	69930	NMP_S3
Q03112-3;E7EQ57;Q03112-4;A0A0C3SFZ7;Q03112;Q03112-6;Q03112-5;E7EUL6	1131;1122;1008;944;943;935;934;934	Q03112-3	Q03112-3	MDS1 and EVI1 complex locus protein EVI1	MECOM;MECOM;MECOM	>sp|Q03112-3|EVI1_HUMAN Isoform 2 of MDS1 and EVI1 complex locus protein EVI1 OS=Homo sapiens GN=MECOM;>tr|E7EQ57|E7EQ57_HUMAN MDS1 and EVI1 complex locus protein EVI1 OS=Homo sapiens GN=MECOM PE=1 SV=1;>sp|Q03112-4|EVI1_HUMAN Isoform 4 of MDS1 and EVI1 co	1	40.2372	4	Q03112-3	S	DDYEETSALEMSCKTSPVRYKEEEYKSGLSA	FALSE	40.237	40.237	_T(ph)S(ph)PVRY(ph)KEEEY(ph)K_	T(1)S(1)PVRY(1)KEEEY(1)K	T(40.24)S(40.24)PVRY(40.24)KEEEY(40.24)K	2	3	616.881	-4.2639	10096	NMP_S6
Q12888-2;Q12888-3;Q12888;A6NNK5;C9JXV0	557;557;552;557;557	Q12888-2	Q12888-2	Tumor suppressor p53-binding protein 1	TP53BP1;TP53BP1;TP53BP1	>sp|Q12888-2|TP53B_HUMAN Isoform 2 of Tumor suppressor p53-binding protein 1 OS=Homo sapiens GN=TP53BP1;>sp|Q12888-3|TP53B_HUMAN Isoform 3 of Tumor suppressor p53-binding protein 1 OS=Homo sapiens GN=TP53BP1;>sp|Q12888|TP53B_HUMAN Tumor suppressor p53-bind	0.633061	2.38058	1	Q12888-2	S	DEDGENTQIEDTEPMSPVLNSKFVPAENDSI	FALSE	60.747	60.747	_IDEDGENTQIEDTEPMS(ph)PVLNSK_	IDEDGENTQIEDT(0.001)EPMS(0.633)PVLNS(0.366)K	IDEDGENT(-44.15)QIEDT(-28.04)EPMS(2.38)PVLNS(-2.38)K	17	3	881.046	-0.25663	98905	NMP_S6
Q86U86;Q86U86-8;Q86U86-2;Q86U86-9;Q86U86-3;Q86U86-7;Q86U86-4;Q86U86-5;E7EVG2;H0Y5B5;Q86U86-6;C9JPI5	178;178;178;178;178;178;178;178;178;122;178;178	Q86U86	Q86U86	Protein polybromo-1	PBRM1;PBRM1;PBRM1;PBRM1	>sp|Q86U86|PB1_HUMAN Protein polybromo-1 OS=Homo sapiens GN=PBRM1 PE=1 SV=1;>sp|Q86U86-8|PB1_HUMAN Isoform 8 of Protein polybromo-1 OS=Homo sapiens GN=PBRM1;>sp|Q86U86-2|PB1_HUMAN Isoform 2 of Protein polybromo-1 OS=Homo sapiens GN=PBRM1;>sp|Q86U86-9|PB1_H	0.695147	6.06762	1	Q86U86	S	DEDGQDNQGTVTEGSSPAYLKEILEQLLEAI	FALSE	92.147	92.147	_GEADDEDDDEDGQDNQGTVTEGSS(ph)PAYLK_	GEADDEDDDEDGQDNQGTVT(0.008)EGS(0.172)S(0.695)PAY(0.125)LK	GEADDEDDDEDGQDNQGT(-42.38)VT(-19.21)EGS(-6.07)S(6.07)PAY(-7.47)LK	24	3	1046.4	0.54	102080	NMP_S3
J3QQJ0;Q9UHR5;J3QLH3;J3KRU5;F5H478;J3KS14	55;72;72;72;72;37	J3QQJ0	J3QQJ0	SAP30-binding protein	SAP30BP;SAP30BP	>tr|J3QQJ0|J3QQJ0_HUMAN SAP30-binding protein (Fragment) OS=Homo sapiens GN=SAP30BP PE=1 SV=1;>sp|Q9UHR5|S30BP_HUMAN SAP30-binding protein OS=Homo sapiens GN=SAP30BP PE=1 SV=1;>tr|J3QLH3|J3QLH3_HUMAN SAP30-binding protein (Fragment) OS=Homo sapiens GN=SAP3	0.725366	5.27495	2	J3QQJ0	S	DEDGYEEEEDENSRQSEDDDSETEKPEADDP	FALSE	51.066	51.066	_LGGDEDGYEEEEDENS(ph)RQS(ph)EDDDSETEKPEADDPK_	LGGDEDGY(0.002)EEEEDENS(0.567)RQS(0.725)EDDDS(0.353)ET(0.353)EKPEADDPK	LGGDEDGY(-26.81)EEEEDENS(2.84)RQS(5.27)EDDDS(-2.84)ET(-2.84)EKPEADDPK	19	4	1030.38	-0.49872	64720	NMP_S2
Q9Y3T9	673	Q9Y3T9	Q9Y3T9	Nucleolar complex protein 2 homolog	NOC2L	>sp|Q9Y3T9|NOC2L_HUMAN Nucleolar complex protein 2 homolog OS=Homo sapiens GN=NOC2L PE=1 SV=4	0.619642	2.12186	1	Q9Y3T9	S	DEDRKQFKDLFDLNSSEEDDTEGFSERGILR	FALSE	111.53	111.53	_DLFDLNSS(ph)EEDDTEGFSER_	DLFDLNS(0.38)S(0.62)EEDDTEGFSER	DLFDLNS(-2.12)S(2.12)EEDDT(-34.84)EGFS(-50.9)ER	8	2	1142.94	1.119	165710	NMP_S3
P27824-2;P27824;P27824-3	589;554;446	P27824-2	P27824-2	Calnexin	CANX	>sp|P27824-2|CALX_HUMAN Isoform 2 of Calnexin OS=Homo sapiens GN=CANX;>sp|P27824|CALX_HUMAN Calnexin OS=Homo sapiens GN=CANX PE=1 SV=2;>sp|P27824-3|CALX_HUMAN Isoform 3 of Calnexin OS=Homo sapiens GN=CANX	0.999999	60.6845	2	P27824-2	S	DEEEEGEEKLEEKQKSDAEEDGGTVSQEEED	TRUE	101.5	101.5	_QKS(ph)DAEEDGGTVS(ph)QEEEDR_	QKS(1)DAEEDGGT(0.058)VS(0.942)QEEEDR	QKS(60.68)DAEEDGGT(-12.13)VS(12.13)QEEEDR	3	3	756.944	0.19181	219120	NMP_S2
P27824-2;P27824;P27824-3	589;554;446	P27824-2	P27824-2	Calnexin	CANX	>sp|P27824-2|CALX_HUMAN Isoform 2 of Calnexin OS=Homo sapiens GN=CANX;>sp|P27824|CALX_HUMAN Calnexin OS=Homo sapiens GN=CANX PE=1 SV=2;>sp|P27824-3|CALX_HUMAN Isoform 3 of Calnexin OS=Homo sapiens GN=CANX	0.999985	47.4392	2	P27824-2	S	DEEEEGEEKLEEKQKSDAEEDGGTVSQEEED	FALSE	61.102	61.102	_QKS(ph)DAEEDGGTVS(ph)QEEEDR_	QKS(1)DAEEDGGT(0.142)VS(0.858)QEEEDR	QKS(47.44)DAEEDGGT(-7.82)VS(7.82)QEEEDR	3	2	1134.91	0.47145	25859	NMP_S3
Q8WVC0;Q8WVC0-2	179;179	Q8WVC0	Q8WVC0	RNA polymerase-associated protein LEO1	LEO1	>sp|Q8WVC0|LEO1_HUMAN RNA polymerase-associated protein LEO1 OS=Homo sapiens GN=LEO1 PE=1 SV=1;>sp|Q8WVC0-2|LEO1_HUMAN Isoform 2 of RNA polymerase-associated protein LEO1 OS=Homo sapiens GN=LEO1	1	68.5765	2	Q8WVC0	S	DEERAQGSDEDKLQNSDDDEKMQNTDDEERP	FALSE	68.576	68.576	_AQGS(ph)DEDKLQNS(ph)DDDEK_	AQGS(1)DEDKLQNS(1)DDDEK	AQGS(68.58)DEDKLQNS(68.58)DDDEK	12	3	685.247	-0.43543	227290	NMP_S3
Q8WVC0;Q8WVC0-2	171;171	Q8WVC0	Q8WVC0	RNA polymerase-associated protein LEO1	LEO1	>sp|Q8WVC0|LEO1_HUMAN RNA polymerase-associated protein LEO1 OS=Homo sapiens GN=LEO1 PE=1 SV=1;>sp|Q8WVC0-2|LEO1_HUMAN Isoform 2 of RNA polymerase-associated protein LEO1 OS=Homo sapiens GN=LEO1	1	68.5765	2	Q8WVC0	S	DEKIQNSDDEERAQGSDEDKLQNSDDDEKMQ	FALSE	68.576	68.576	_AQGS(ph)DEDKLQNS(ph)DDDEK_	AQGS(1)DEDKLQNS(1)DDDEK	AQGS(68.58)DEDKLQNS(68.58)DDDEK	4	3	685.247	-0.43543	227290	NMP_S3
H0YAP2	120	H0YAP2	H0YAP2		PABPC1	>tr|H0YAP2|H0YAP2_HUMAN Polyadenylate-binding protein 1 (Fragment) OS=Homo sapiens GN=PABPC1 PE=1 SV=1	1	30.2437	4	H0YAP2	S	DERLRKEFSPFGTITSAKKKPLKQLQK____	FALSE	30.244	30.244	_EFS(ph)PFGT(ph)IT(ph)S(ph)AKKK_	EFS(1)PFGT(1)IT(1)S(1)AKKK	EFS(30.24)PFGT(30.24)IT(30.24)S(30.24)AKKK	10	2	930.855	-1.5859	38323	NMP_S3
B4DY08	247	B4DY08	B4DY08		HNRNPC	>tr|B4DY08|B4DY08_HUMAN Heterogeneous nuclear ribonucleoproteins C1/C2 OS=Homo sapiens GN=HNRNPC PE=1 SV=1	1	62.5941	1;2	B4DY08	S	DETNVKMESEGGADDSAEEGDLLDDDDNEDR	TRUE	192.1	62.594	_MES(ph)EGGADDS(ph)AEEGDLLDDDDNEDRGDDQVK_	MES(1)EGGADDS(1)AEEGDLLDDDDNEDRGDDQVK	MES(62.59)EGGADDS(62.59)AEEGDLLDDDDNEDRGDDQVK	10	3	1167.75	-0.021847	1699600	NMP_S6
B4DY08	247	B4DY08	B4DY08		HNRNPC	>tr|B4DY08|B4DY08_HUMAN Heterogeneous nuclear ribonucleoproteins C1/C2 OS=Homo sapiens GN=HNRNPC PE=1 SV=1	0.999786	36.6946	1	B4DY08	S	DETNVKMESEGGADDSAEEGDLLDDDDNEDR	TRUE	112.57	112.57	_MESEGGADDS(ph)AEEGDLLDDDDNEDRGDDQVK_	MESEGGADDS(1)AEEGDLLDDDDNEDRGDDQVK	MES(-36.69)EGGADDS(36.69)AEEGDLLDDDDNEDRGDDQVK	10	4	856.072	-0.077252	551340	NMP_S3
B4DY08	247	B4DY08	B4DY08		HNRNPC	>tr|B4DY08|B4DY08_HUMAN Heterogeneous nuclear ribonucleoproteins C1/C2 OS=Homo sapiens GN=HNRNPC PE=1 SV=1	0.998177	27.3842	1	B4DY08	S	DETNVKMESEGGADDSAEEGDLLDDDDNEDR	TRUE	158.61	84.947	_M(ox)ESEGGADDS(ph)AEEGDLLDDDDNEDRGDDQVK_	MES(0.002)EGGADDS(0.998)AEEGDLLDDDDNEDRGDDQVK	MES(-27.38)EGGADDS(27.38)AEEGDLLDDDDNEDRGDDQVK	10	3	1146.42	-0.0080404	1538500	NMP_S2
P07910;G3V2Q1;P07910-2;G3V4C1;P07910-4;P07910-3;G3V2D6;B2R5W2;G3V4W0;G3V5V7	260;259;247;246;204;180;168;247;247;144	P07910	P07910	Heterogeneous nuclear ribonucleoproteins C1/C2	HNRNPC;HNRNPC;HNRNPC;HNRNPC;HNRNPC;HNRNPC	>sp|P07910|HNRPC_HUMAN Heterogeneous nuclear ribonucleoproteins C1/C2 OS=Homo sapiens GN=HNRNPC PE=1 SV=4;>tr|G3V2Q1|G3V2Q1_HUMAN Heterogeneous nuclear ribonucleoproteins C1/C2 OS=Homo sapiens GN=HNRNPC PE=1 SV=1;>sp|P07910-2|HNRPC_HUMAN Isoform C1 of Hete	0.990603	20.2292	1	P07910	S	DETNVKMESEGGADDSAEEGDLLDDDDNEDR	TRUE	77.576	77.576	_M(ox)ESEGGADDS(ph)AEEGDLLDDDDNEDR_	MES(0.009)EGGADDS(0.991)AEEGDLLDDDDNEDR	MES(-20.23)EGGADDS(20.23)AEEGDLLDDDDNEDR	10	2	1397.99	-0.32798	685930	NMP_S3
P07910;G3V2Q1;P07910-2;G3V4C1;P07910-4;P07910-3;G3V2D6;B2R5W2;G3V5V7;G3V4W0	260;259;247;246;204;180;168;247;144;247	P07910	P07910	Heterogeneous nuclear ribonucleoproteins C1/C2	HNRNPC;HNRNPC;HNRNPC;HNRNPC;HNRNPC;HNRNPC	>sp|P07910|HNRPC_HUMAN Heterogeneous nuclear ribonucleoproteins C1/C2 OS=Homo sapiens GN=HNRNPC PE=1 SV=4;>tr|G3V2Q1|G3V2Q1_HUMAN Heterogeneous nuclear ribonucleoproteins C1/C2 OS=Homo sapiens GN=HNRNPC PE=1 SV=1;>sp|P07910-2|HNRPC_HUMAN Isoform C1 of Hete	1	53.3648	1;2	P07910	S	DETNVKMESEGGADDSAEEGDLLDDDDNEDR	TRUE	158.61	53.365	_M(ox)ES(ph)EGGADDS(ph)AEEGDLLDDDDNEDRGDDQLELIKDDEK_	MES(1)EGGADDS(1)AEEGDLLDDDDNEDRGDDQLELIKDDEK	MES(53.36)EGGADDS(53.36)AEEGDLLDDDDNEDRGDDQLELIKDDEK	10	4	1094.17	0.55592	2362800	NMP_S2
P07910;G3V2Q1;P07910-2;G3V4C1;P07910-4;P07910-3;G3V2D6;B2R5W2;G3V5V7;G3V4W0	260;259;247;246;204;180;168;247;144;247	P07910	P07910	Heterogeneous nuclear ribonucleoproteins C1/C2	HNRNPC;HNRNPC;HNRNPC;HNRNPC;HNRNPC;HNRNPC	>sp|P07910|HNRPC_HUMAN Heterogeneous nuclear ribonucleoproteins C1/C2 OS=Homo sapiens GN=HNRNPC PE=1 SV=4;>tr|G3V2Q1|G3V2Q1_HUMAN Heterogeneous nuclear ribonucleoproteins C1/C2 OS=Homo sapiens GN=HNRNPC PE=1 SV=1;>sp|P07910-2|HNRPC_HUMAN Isoform C1 of Hete	0.957321	13.5084	1	P07910	S	DETNVKMESEGGADDSAEEGDLLDDDDNEDR	FALSE	86.869	86.869	_MESEGGADDS(ph)AEEGDLLDDDDNEDR_	MES(0.043)EGGADDS(0.957)AEEGDLLDDDDNEDR	MES(-13.51)EGGADDS(13.51)AEEGDLLDDDDNEDR	10	2	1389.99	-0.35828	148210	NMP_S6
Q8N9V7	356	Q8N9V7	Q8N9V7	Testis- and ovary-specific PAZ domain-containing protein 1	TOPAZ1	>sp|Q8N9V7|TOPZ1_HUMAN Testis- and ovary-specific PAZ domain-containing protein 1 OS=Homo sapiens GN=TOPAZ1 PE=2 SV=3	0.988091	19.247	4	Q8N9V7	S	DETVTEMNFSNEYNKSELMLQENQMIADGKE	FALSE	43.583	43.583	_ADETVT(ph)EMNFSNEY(ph)NKS(ph)ELMLQENQM(ox)IADGKEAET(ph)K_	ADET(0.25)VT(0.728)EMNFS(0.289)NEY(0.747)NKS(0.988)ELMLQENQMIADGKEAET(0.998)K	ADET(-4.87)VT(4.87)EMNFS(-5.47)NEY(5.47)NKS(19.25)ELMLQENQMIADGKEAET(27.96)K	17	4	1119.18	-0.65977	44711000	NMP_S2
Q8WVC0;Q8WVC0-2	296;296	Q8WVC0	Q8WVC0	RNA polymerase-associated protein LEO1	LEO1	>sp|Q8WVC0|LEO1_HUMAN RNA polymerase-associated protein LEO1 OS=Homo sapiens GN=LEO1 PE=1 SV=1;>sp|Q8WVC0-2|LEO1_HUMAN Isoform 2 of RNA polymerase-associated protein LEO1 OS=Homo sapiens GN=LEO1	0.914754	8.75286	2	Q8WVC0	S	DEVLRMKRKNAIASDSEADSDTEVPKDNSGT	TRUE	68.291	68.291	_NAIASDS(ph)EADS(ph)DTEVPK_	NAIAS(0.014)DS(0.915)EADS(0.611)DT(0.46)EVPK	NAIAS(-18.74)DS(8.75)EADS(1.45)DT(-1.45)EVPK	7	2	954.861	-0.70163	87137	NMP_S3
Q8WVC0;Q8WVC0-2	296;296	Q8WVC0	Q8WVC0	RNA polymerase-associated protein LEO1	LEO1	>sp|Q8WVC0|LEO1_HUMAN RNA polymerase-associated protein LEO1 OS=Homo sapiens GN=LEO1 PE=1 SV=1;>sp|Q8WVC0-2|LEO1_HUMAN Isoform 2 of RNA polymerase-associated protein LEO1 OS=Homo sapiens GN=LEO1	0.762586	7.19308	2	Q8WVC0	S	DEVLRMKRKNAIASDSEADSDTEVPKDNSGT	FALSE	83.992	83.992	_NAIASDS(ph)EADSDT(ph)EVPK_	NAIAS(0.237)DS(0.763)EADS(0.261)DT(0.74)EVPK	NAIAS(-7.19)DS(7.19)EADS(-6.42)DT(6.42)EVPK	7	2	954.861	-0.57826	51836	NMP_S6
REV__Q12802-2;REV__Q12802;REV__Q12802-4;REV__H0YMW2;REV__A8MYJ1;REV__A0A087WTD7;REV__A0A087WY36;REV__H0YLH1	1167;1167;1165;117;1166;1167;699;53	REV__Q12802-2	REV__Q12802-2			>sp|Q12802-2|AKP13_HUMAN Isoform 2 of A-kinase anchor protein 13 OS=Homo sapiens GN=AKAP13;>sp|Q12802|AKP13_HUMAN A-kinase anchor protein 13 OS=Homo sapiens GN=AKAP13 PE=1 SV=2;>sp|Q12802-4|AKP13_HUMAN Isoform 3 of A-kinase anchor protein 13 OS=Homo sapien	0.940204	11.9748	2	REV__Q12802-2	S	DFRMHREQDSELDEESLSVLSDRVEEGSFPR	FALSE	59.539	59.539	_EQDS(ph)ELDEES(ph)LSVLSDR_	EQDS(0.999)ELDEES(0.94)LS(0.061)VLSDR	EQDS(28.45)ELDEES(11.97)LS(-11.97)VLS(-36.8)DR	10	2	1055.91	-0.55798	29431	NMP_S3
Q13442	60	Q13442	Q13442	28 kDa heat- and acid-stable phosphoprotein	PDAP1	>sp|Q13442|HAP28_HUMAN 28 kDa heat- and acid-stable phosphoprotein OS=Homo sapiens GN=PDAP1 PE=1 SV=1	0.999844	38.0699	1;2	Q13442	S	DGAAGDPKKEKKSLDSDESEDEEDDYQQKRK	TRUE	292.36	161.51	_KSLDS(ph)DES(ph)EDEEDDYQQK_	KSLDS(1)DES(1)EDEEDDYQQK	KS(-38.07)LDS(38.07)DES(66.68)EDEEDDY(-116.65)QQK	5	2	1160.41	-0.0092043	6130300	NMP_S3
Q13442	60	Q13442	Q13442	28 kDa heat- and acid-stable phosphoprotein	PDAP1	>sp|Q13442|HAP28_HUMAN 28 kDa heat- and acid-stable phosphoprotein OS=Homo sapiens GN=PDAP1 PE=1 SV=1	0.99979	36.7773	1;2	Q13442	S	DGAAGDPKKEKKSLDSDESEDEEDDYQQKRK	TRUE	256.49	152.12	_KSLDS(ph)DES(ph)EDEEDDYQQK_	KSLDS(1)DES(1)EDEEDDYQQK	KS(-36.78)LDS(36.78)DES(87.16)EDEEDDY(-99.22)QQK	5	2	1160.41	0.014517	7454100	NMP_S6
Q13442	60	Q13442	Q13442	28 kDa heat- and acid-stable phosphoprotein	PDAP1	>sp|Q13442|HAP28_HUMAN 28 kDa heat- and acid-stable phosphoprotein OS=Homo sapiens GN=PDAP1 PE=1 SV=1	0.999736	36.6807	1;2	Q13442	S	DGAAGDPKKEKKSLDSDESEDEEDDYQQKRK	FALSE	328.15	145.25	_KSLDS(ph)DESEDEEDDYQQK_	KSLDS(1)DESEDEEDDYQQK	KS(-36.68)LDS(36.68)DES(-43.04)EDEEDDY(-98.36)QQK	5	2	1120.42	-0.019489	5360300	NMP_S2
Q9UQ35;Q9UQ35-2	1444;1444	Q9UQ35	Q9UQ35	Serine/arginine repetitive matrix protein 2	SRRM2	>sp|Q9UQ35|SRRM2_HUMAN Serine/arginine repetitive matrix protein 2 OS=Homo sapiens GN=SRRM2 PE=1 SV=2;>sp|Q9UQ35-2|SRRM2_HUMAN Isoform 2 of Serine/arginine repetitive matrix protein 2 OS=Homo sapiens GN=SRRM2	0.999986	48.6409	2;3	Q9UQ35	S	DGLPRTPSRRSRSGSSPGLRDGSGTPSRHSL	TRUE	89.805	89.805	_SGS(ph)S(ph)PGLR_	S(0.005)GS(0.995)S(1)PGLR	S(-22.73)GS(22.73)S(48.64)PGLR	4	2	460.667	0.54214	289750	NMP_S3
Q9UQ35;Q9UQ35-2	1444;1444	Q9UQ35	Q9UQ35	Serine/arginine repetitive matrix protein 2	SRRM2	>sp|Q9UQ35|SRRM2_HUMAN Serine/arginine repetitive matrix protein 2 OS=Homo sapiens GN=SRRM2 PE=1 SV=2;>sp|Q9UQ35-2|SRRM2_HUMAN Isoform 2 of Serine/arginine repetitive matrix protein 2 OS=Homo sapiens GN=SRRM2	0.997489	25.9855	2;3	Q9UQ35	S	DGLPRTPSRRSRSGSSPGLRDGSGTPSRHSL	TRUE	95.347	80.245	_SGS(ph)S(ph)PGLR_	S(0.004)GS(0.999)S(0.997)PGLR	S(-25.99)GS(28.96)S(25.99)PGLR	4	2	460.667	0.27171	286100	NMP_S2
Q9UQ35;Q9UQ35-2	1444;1444	Q9UQ35	Q9UQ35	Serine/arginine repetitive matrix protein 2	SRRM2	>sp|Q9UQ35|SRRM2_HUMAN Serine/arginine repetitive matrix protein 2 OS=Homo sapiens GN=SRRM2 PE=1 SV=2;>sp|Q9UQ35-2|SRRM2_HUMAN Isoform 2 of Serine/arginine repetitive matrix protein 2 OS=Homo sapiens GN=SRRM2	0.991338	20.455	2	Q9UQ35	S	DGLPRTPSRRSRSGSSPGLRDGSGTPSRHSL	FALSE	87.568	87.568	_SGS(ph)S(ph)PGLR_	S(0.038)GS(0.971)S(0.991)PGLR	S(-15.13)GS(15.13)S(20.45)PGLR	4	2	460.667	0.34233	118820	NMP_S6
O14490;O14490-7;A0A0A0MTP4;A8MXQ8;O14490-6;O14490-4;O14490-2;A8MYR7;O14490-5;O14490-3	587;587;309;303;295;293;285;277;271;285	O14490	O14490	Disks large-associated protein 1	DLGAP1;DLGAP1;DLGAP1	>sp|O14490|DLGP1_HUMAN Disks large-associated protein 1 OS=Homo sapiens GN=DLGAP1 PE=1 SV=1;>sp|O14490-7|DLGP1_HUMAN Isoform 7 of Disks large-associated protein 1 OS=Homo sapiens GN=DLGAP1;>tr|A0A0A0MTP4|A0A0A0MTP4_HUMAN Disks large-associated protein 1 OS	0.923146	12.045	4	O14490	S	DGQGQRGDIISQSGLSNSTESLDSMKALTAA	FALSE	43.099	43.099	_GDIISQS(ph)GLS(ph)NS(ph)TESLDS(ph)M(ox)K_	GDIIS(0.212)QS(0.821)GLS(0.923)NS(0.362)T(0.357)ES(0.335)LDS(0.99)MK	GDIIS(-6.36)QS(6.36)GLS(12.04)NS(0)T(0)ES(0)LDS(19.46)MK	10	3	802.282	0.32596	60829	NMP_S3
Q9ULJ7;Q9ULJ7-2	724;545	Q9ULJ7	Q9ULJ7	Ankyrin repeat domain-containing protein 50	ANKRD50	>sp|Q9ULJ7|ANR50_HUMAN Ankyrin repeat domain-containing protein 50 OS=Homo sapiens GN=ANKRD50 PE=1 SV=4;>sp|Q9ULJ7-2|ANR50_HUMAN Isoform 2 of Ankyrin repeat domain-containing protein 50 OS=Homo sapiens GN=ANKRD50	0.936318	9.54208	3	Q9ULJ7	S	DGRTALSVAALCVPASKGHASVVSLLIDRGA	FALSE	37.105	37.105	_TALS(ph)VAALCVPAS(ph)KGHAS(ph)VVSLLIDR_	T(0.445)ALS(0.556)VAALCVPAS(0.936)KGHAS(0.55)VVS(0.513)LLIDR	T(-1.05)ALS(1.05)VAALCVPAS(9.54)KGHAS(0.35)VVS(-0.35)LLIDR	13	3	959.125	2.8193	0	NMP_S6
P31948-2;P31948;P31948-3;H0YGI8	528;481;457;80	P31948-2	P31948-2	Stress-induced-phosphoprotein 1	STIP1;STIP1	>sp|P31948-2|STIP1_HUMAN Isoform 2 of Stress-induced-phosphoprotein 1 OS=Homo sapiens GN=STIP1;>sp|P31948|STIP1_HUMAN Stress-induced-phosphoprotein 1 OS=Homo sapiens GN=STIP1 PE=1 SV=1;>sp|P31948-3|STIP1_HUMAN Isoform 3 of Stress-induced-phosphoprotein 1 O	1	81.5478	1	P31948-2	S	DGYQRCMMAQYNRHDSPEDVKRRAMADPEVQ	FALSE	81.548	81.548	_HDS(ph)PEDVK_	HDS(1)PEDVK	HDS(81.55)PEDVK	3	2	503.697	-0.30004	31669	NMP_S6
Q9UQ35;Q9UQ35-2	1483;1483	Q9UQ35	Q9UQ35	Serine/arginine repetitive matrix protein 2	SRRM2	>sp|Q9UQ35|SRRM2_HUMAN Serine/arginine repetitive matrix protein 2 OS=Homo sapiens GN=SRRM2 PE=1 SV=2;>sp|Q9UQ35-2|SRRM2_HUMAN Isoform 2 of Serine/arginine repetitive matrix protein 2 OS=Homo sapiens GN=SRRM2	1	128.789	2;3	Q9UQ35	S	DIPRTPSRGRSECDSSPEPKALPQTPRPRSR	TRUE	128.79	128.79	_GRS(ph)ECDS(ph)S(ph)PEPK_	GRS(1)ECDS(1)S(1)PEPK	GRS(128.79)ECDS(128.79)S(128.79)PEPK	8	2	794.743	0.021141	536230	NMP_S2
Q9UQ35;Q9UQ35-2	1483;1483	Q9UQ35	Q9UQ35	Serine/arginine repetitive matrix protein 2	SRRM2	>sp|Q9UQ35|SRRM2_HUMAN Serine/arginine repetitive matrix protein 2 OS=Homo sapiens GN=SRRM2 PE=1 SV=2;>sp|Q9UQ35-2|SRRM2_HUMAN Isoform 2 of Serine/arginine repetitive matrix protein 2 OS=Homo sapiens GN=SRRM2	1	111.645	2;3	Q9UQ35	S	DIPRTPSRGRSECDSSPEPKALPQTPRPRSR	TRUE	136.99	111.65	_GRS(ph)ECDS(ph)S(ph)PEPK_	GRS(1)ECDS(1)S(1)PEPK	GRS(111.65)ECDS(111.65)S(111.65)PEPK	8	2	794.743	0.0028527	481840	NMP_S3
Q9UQ35;Q9UQ35-2	1483;1483	Q9UQ35	Q9UQ35	Serine/arginine repetitive matrix protein 2	SRRM2	>sp|Q9UQ35|SRRM2_HUMAN Serine/arginine repetitive matrix protein 2 OS=Homo sapiens GN=SRRM2 PE=1 SV=2;>sp|Q9UQ35-2|SRRM2_HUMAN Isoform 2 of Serine/arginine repetitive matrix protein 2 OS=Homo sapiens GN=SRRM2	0.999989	49.5901	2	Q9UQ35	S	DIPRTPSRGRSECDSSPEPKALPQTPRPRSR	FALSE	129.43	129.43	_GRSECDS(ph)S(ph)PEPK_	GRSECDS(1)S(1)PEPK	GRS(-36.79)ECDS(36.79)S(49.59)PEPK	8	2	754.76	-0.37153	287300	NMP_S6
A2PYH4;H0Y3X7	1349;561	A2PYH4	A2PYH4	Probable ATP-dependent DNA helicase HFM1	HFM1;HFM1	>sp|A2PYH4|HFM1_HUMAN Probable ATP-dependent DNA helicase HFM1 OS=Homo sapiens GN=HFM1 PE=1 SV=2;>tr|H0Y3X7|H0Y3X7_HUMAN Probable ATP-dependent DNA helicase HFM1 (Fragment) OS=Homo sapiens GN=HFM1 PE=4 SV=1	0.809339	5.1057	7	A2PYH4	S	DISLSNSAMPKFSASSMTKLPQQAGNAVIVH	FALSE	34.78	34.78	_EM(ox)SNSFVS(ph)SHEMS(ph)DISLS(ph)NS(ph)AMPKFS(ph)AS(ph)S(ph)MTK_	EMS(0.184)NS(0.294)FVS(0.54)S(0.348)HEMS(0.808)DIS(0.501)LS(0.71)NS(0.708)AMPKFS(0.681)AS(0.809)S(0.809)MT(0.608)K	EMS(-10.46)NS(-5.77)FVS(5.11)S(-5.11)HEMS(10.46)DIS(-4.43)LS(4.43)NS(4.43)AMPKFS(0.74)AS(5.11)S(5.11)MT(-0.74)K	29	4	1008.33	0.090038	407860	NMP_S3
Q13224	1168	Q13224	Q13224	Glutamate [NMDA] receptor subunit epsilon-2	GRIN2B	>sp|Q13224|NMDE2_HUMAN Glutamate receptor ionotropic, NMDA 2B OS=Homo sapiens GN=GRIN2B PE=1 SV=3	1	38.8776	3	Q13224	S	DIYKERSDDFKRDSVSGGGPCTNRSHIKHGT	FALSE	38.878	38.878	_RDS(ph)VS(ph)GGGPCT(ph)NR_	RDS(1)VS(1)GGGPCT(1)NR	RDS(38.88)VS(38.88)GGGPCT(38.88)NR	5	2	801.762	0.77813	0	NMP_S2
Q99501-3	284	Q99501-3	Q99501-3			>sp|Q99501-3|GA2L1_HUMAN Isoform 3 of GAS2-like protein 1 OS=Homo sapiens GN=GAS2L1	0.986788	14.1367	6	Q99501-3	S	DKHDPCRCSSTGPGISCPPIPAPAATPGTVT	FALSE	33.076	33.076	_CSS(ph)T(ph)GPGIS(ph)CPPIPAPAAT(ph)PGT(ph)VT(ph)PQPPPPR_	CS(0.658)S(0.672)T(0.686)GPGIS(0.987)CPPIPAPAAT(1)PGT(1)VT(0.999)PQPPPPR	CS(-0.19)S(0.19)T(0.37)GPGIS(14.14)CPPIPAPAAT(31.25)PGT(29.91)VT(23.62)PQPPPPR	9	3	1182.44	1.1056	26574	NMP_S2
Q8N4P6	195	Q8N4P6	Q8N4P6	Leucine-rich repeat-containing protein 71	LRRC71	>sp|Q8N4P6|LRC71_HUMAN Leucine-rich repeat-containing protein 71 OS=Homo sapiens GN=LRRC71 PE=2 SV=1	1	48.4048	6	Q8N4P6	S	DKTLTTFIELLPLCSSTLRKVSLEGNPLPEQ	FALSE	48.405	48.405	_T(ph)LT(ph)T(ph)FIELLPLCS(ph)S(ph)T(ph)LRK_	T(1)LT(1)T(1)FIELLPLCS(1)S(1)T(1)LRK	T(48.4)LT(48.4)T(48.4)FIELLPLCS(48.4)S(48.4)T(48.4)LRK	14	3	858.327	4.7259	0	NMP_S2
P07225;G5E9F8	665;534	P07225	P07225	Vitamin K-dependent protein S	PROS1;PROS1	>sp|P07225|PROS_HUMAN Vitamin K-dependent protein S OS=Homo sapiens GN=PROS1 PE=1 SV=1;>tr|G5E9F8|G5E9F8_HUMAN Protein S (Alpha), isoform CRA_b OS=Homo sapiens GN=PROS1 PE=1 SV=1	1	42.8094	2	P07225	S	DLDEAISKHNDIRAHSCPSVWKKTKNS____	FALSE	42.809	42.809	_AHS(ph)CPS(ph)VWK_	AHS(1)CPS(1)VWK	AHS(42.81)CPS(42.81)VWK	3	2	616.222	-0.11447	35829	NMP_S3
Q96FJ0-2;Q96FJ0	139;139	Q96FJ0-2	Q96FJ0-2	AMSH-like protease	STAMBPL1	>sp|Q96FJ0-2|STALP_HUMAN Isoform 2 of AMSH-like protease OS=Homo sapiens GN=STAMBPL1;>sp|Q96FJ0|STALP_HUMAN AMSH-like protease OS=Homo sapiens GN=STAMBPL1 PE=1 SV=2	0.992017	20.1487	3	Q96FJ0-2	S	DLLKKYNVEYQEYLQSKNKYKAEILKKLEHQ	FALSE	34.179	34.179	_KY(ph)NVEYQEY(ph)LQS(ph)K_	KY(0.976)NVEY(0.174)QEY(0.858)LQS(0.992)K	KY(15.45)NVEY(-7.64)QEY(7.64)LQS(20.15)K	12	2	966.367	-2.5801	0	NMP_S2
Q6PD62	943	Q6PD62	Q6PD62	RNA polymerase-associated protein CTR9 homolog	CTR9	>sp|Q6PD62|CTR9_HUMAN RNA polymerase-associated protein CTR9 homolog OS=Homo sapiens GN=CTR9 PE=1 SV=1	1	131.274	2	Q6PD62	S	DLPISKKKKRRKGSGSEQEGEDEEGGERKKK	FALSE	131.27	131.27	_KGS(ph)GS(ph)EQEGEDEEGGER_	KGS(1)GS(1)EQEGEDEEGGER	KGS(131.27)GS(131.27)EQEGEDEEGGER	5	2	970.333	0.3262	0	NMP_S3
Q6P158;Q6P158-2;A0A087WZ11;Q6P158-3;A0A087WW12	132;132;30;30;30	Q6P158	Q6P158	Putative ATP-dependent RNA helicase DHX57	DHX57	>sp|Q6P158|DHX57_HUMAN Putative ATP-dependent RNA helicase DHX57 OS=Homo sapiens GN=DHX57 PE=1 SV=2;>sp|Q6P158-2|DHX57_HUMAN Isoform 2 of Putative ATP-dependent RNA helicase DHX57 OS=Homo sapiens GN=DHX57;>tr|A0A087WZ11|A0A087WZ11_HUMAN Putative ATP-depend	1	92.4919	1	Q6P158	S	DLQEQDADAGSERGLSGEEEDDEPDCCNDER	TRUE	171.39	92.492	_GLS(ph)GEEEDDEPDCCNDER_	GLS(1)GEEEDDEPDCCNDER	GLS(92.49)GEEEDDEPDCCNDER	3	3	735.912	-0.36474	192410	NMP_S3
Q6P158;Q6P158-2;A0A087WZ11;Q6P158-3;A0A087WW12	132;132;30;30;30	Q6P158	Q6P158	Putative ATP-dependent RNA helicase DHX57	DHX57	>sp|Q6P158|DHX57_HUMAN Putative ATP-dependent RNA helicase DHX57 OS=Homo sapiens GN=DHX57 PE=1 SV=2;>sp|Q6P158-2|DHX57_HUMAN Isoform 2 of Putative ATP-dependent RNA helicase DHX57 OS=Homo sapiens GN=DHX57;>tr|A0A087WZ11|A0A087WZ11_HUMAN Putative ATP-depend	1	80.1418	1	Q6P158	S	DLQEQDADAGSERGLSGEEEDDEPDCCNDER	TRUE	80.142	80.142	_GLS(ph)GEEEDDEPDCCNDER_	GLS(1)GEEEDDEPDCCNDER	GLS(80.14)GEEEDDEPDCCNDER	3	2	1103.36	0.39894	121840	NMP_S2
Q6P158;Q6P158-2;A0A087WZ11;Q6P158-3;A0A087WW12	132;132;30;30;30	Q6P158	Q6P158	Putative ATP-dependent RNA helicase DHX57	DHX57	>sp|Q6P158|DHX57_HUMAN Putative ATP-dependent RNA helicase DHX57 OS=Homo sapiens GN=DHX57 PE=1 SV=2;>sp|Q6P158-2|DHX57_HUMAN Isoform 2 of Putative ATP-dependent RNA helicase DHX57 OS=Homo sapiens GN=DHX57;>tr|A0A087WZ11|A0A087WZ11_HUMAN Putative ATP-depend	1	68.1681	1	Q6P158	S	DLQEQDADAGSERGLSGEEEDDEPDCCNDER	FALSE	133.38	68.168	_GLS(ph)GEEEDDEPDCCNDER_	GLS(1)GEEEDDEPDCCNDER	GLS(68.17)GEEEDDEPDCCNDER	3	3	735.912	-0.21837	231850	NMP_S6
Q99700;Q99700-4;V9GY86;F8VQP2;F8WB06;Q99700-5;Q99700-2;H0YH87;F8VVY6	317;317;157;52;52;28;317;238;60	Q99700	Q99700	Ataxin-2	ATXN2;ATXN2;ATXN2;ATXN2;ATXN2	>sp|Q99700|ATX2_HUMAN Ataxin-2 OS=Homo sapiens GN=ATXN2 PE=1 SV=2;>sp|Q99700-4|ATX2_HUMAN Isoform 4 of Ataxin-2 OS=Homo sapiens GN=ATXN2;>tr|V9GY86|V9GY86_HUMAN Ataxin-2 OS=Homo sapiens GN=ATXN2 PE=1 SV=1;>tr|F8VQP2|F8VQP2_HUMAN Ataxin-2 OS=Homo sapiens GN	0.982863	14.027	5	Q99700	S	DLVLDAAHEKSTESSSGPKREEIMESILFKC	FALSE	57.922	57.922	_ST(ph)ES(ph)S(ph)S(ph)GPKREEIM(ox)ES(ph)ILFK_	S(0.567)T(0.607)ES(0.922)S(0.922)S(0.983)GPKREEIMES(1)ILFK	S(-0.42)T(0.42)ES(7.42)S(7.42)S(14.03)GPKREEIMES(56.65)ILFK	6	3	890.988	3.673	183190	NMP_S6
P68363;Q71U36;Q71U36-2;P68363-2;CON__ENSEMBL:ENSBTAP00000016242	439;439;404;323;439	P68363	P68363	Tubulin alpha-1B chain;Tubulin alpha-1A chain	TUBA1B;TUBA1A	>sp|P68363|TBA1B_HUMAN Tubulin alpha-1B chain OS=Homo sapiens GN=TUBA1B PE=1 SV=1;>sp|Q71U36|TBA1A_HUMAN Tubulin alpha-1A chain OS=Homo sapiens GN=TUBA1A PE=1 SV=1;>sp|Q71U36-2|TBA1A_HUMAN Isoform 2 of Tubulin alpha-1A chain OS=Homo sapiens GN=TUBA1A;>sp|P	0.999149	33.7074	1	P68363	S	DMAALEKDYEEVGVDSVEGEGEEEGEEY___	FALSE	48.597	48.597	_DYEEVGVDS(ph)VEGEGEEEGEEY_	DYEEVGVDS(0.999)VEGEGEEEGEEY	DY(-33.71)EEVGVDS(33.71)VEGEGEEEGEEY(-33.71)	9	2	1214.94	0.76815	24783	NMP_S3
Q15149;Q15149-2;Q15149-3;Q15149-6;Q15149-4;Q15149-5;Q15149-9;Q15149-8;Q15149-7	4386;4276;4272;4253;4249;4249;4235;4227;4217	Q15149	Q15149	Plectin	PLEC	>sp|Q15149|PLEC_HUMAN Plectin OS=Homo sapiens GN=PLEC PE=1 SV=3;>sp|Q15149-2|PLEC_HUMAN Isoform 2 of Plectin OS=Homo sapiens GN=PLEC;>sp|Q15149-3|PLEC_HUMAN Isoform 3 of Plectin OS=Homo sapiens GN=PLEC;>sp|Q15149-6|PLEC_HUMAN Isoform 6 of Plectin OS=Homo s	0.63888	5.46833	2	Q15149	S	DMLSGNAGGFRSRSSSVGSSSSYPISPAVSR	FALSE	126.86	126.86	_SSS(ph)VGS(ph)SSSYPISPAVSR_	S(0.207)S(0.207)S(0.639)VGS(0.931)S(0.009)S(0.003)S(0.004)YPISPAVSR	S(-5.47)S(-5.47)S(5.47)VGS(15.26)S(-20.28)S(-25.53)S(-23.83)Y(-48.45)PIS(-73.47)PAVS(-98.44)R	3	2	957.898	0.029049	112960	NMP_S2
CON__ENSEMBL:ENSBTAP00000016242;P68363;Q71U36;Q71U36-2;P68363-2	439;439;439;404;323	CON__ENSEMBL:ENSBTAP00000016242	CON__ENSEMBL:ENSBTAP00000016242	Tubulin alpha-1B chain;Tubulin alpha-1A chain	TUBA1B;TUBA1A	>ENSEMBL:ENSBTAP00000016242 (Bos taurus) similar to alpha-tubulin I isoform 1;>sp|P68363|TBA1B_HUMAN Tubulin alpha-1B chain OS=Homo sapiens GN=TUBA1B PE=1 SV=1;>sp|Q71U36|TBA1A_HUMAN Tubulin alpha-1A chain OS=Homo sapiens GN=TUBA1A PE=1 SV=1;>sp|Q71U36-2|T	0.998781	29.2954	1	CON__ENSEMBL:ENSBTAP00000016242	S	DMVALEKDYEEVGVDSVEGEGEEEGEEY___	FALSE	68.291	68.291	_DYEEVGVDS(ph)VEGEGEEEGEEY_	DYEEVGVDS(0.999)VEGEGEEEGEEY(0.001)	DY(-43.5)EEVGVDS(29.3)VEGEGEEEGEEY(-29.3)	9	2	1214.94	0.62507	29647	NMP_S2
Q9NXG2;H3BNW0	86;86	Q9NXG2	Q9NXG2	THUMP domain-containing protein 1	THUMPD1;THUMPD1	>sp|Q9NXG2|THUM1_HUMAN THUMP domain-containing protein 1 OS=Homo sapiens GN=THUMPD1 PE=1 SV=2;>tr|H3BNW0|H3BNW0_HUMAN THUMP domain-containing protein 1 OS=Homo sapiens GN=THUMPD1 PE=1 SV=1	0.999786	36.6878	2	Q9NXG2	S	DMYGPEKFTDKDQQPSGSEGEDDDAEAALKK	FALSE	74.584	74.584	_FTDKDQQPS(ph)GS(ph)EGEDDDAEAALKK_	FTDKDQQPS(1)GS(1)EGEDDDAEAALKK	FT(-36.69)DKDQQPS(36.69)GS(36.69)EGEDDDAEAALKK	9	3	914.367	-0.11685	684460	NMP_S3
Q01167;Q01167-2;Q01167-3;A0A087WXM0;E9PPI7;E9PM37	252;252;252;248;132;63	Q01167	Q01167	Forkhead box protein K2	FOXK2;FOXK2;FOXK2	>sp|Q01167|FOXK2_HUMAN Forkhead box protein K2 OS=Homo sapiens GN=FOXK2 PE=1 SV=3;>sp|Q01167-2|FOXK2_HUMAN Isoform 2 of Forkhead box protein K2 OS=Homo sapiens GN=FOXK2;>sp|Q01167-3|FOXK2_HUMAN Isoform 3 of Forkhead box protein K2 OS=Homo sapiens GN=FOXK2;	1	49.2502	4	Q01167	S	DNSQPENEKEASGGDSPKDDSKPPYSYAQLI	FALSE	49.25	49.25	_VM(ox)PS(ph)DLNLM(ox)ADNS(ph)QPENEKEAS(ph)GGDS(ph)PK_	VMPS(1)DLNLMADNS(1)QPENEKEAS(1)GGDS(1)PK	VMPS(49.25)DLNLMADNS(49.25)QPENEKEAS(49.25)GGDS(49.25)PK	26	3	1104.73	0.54606	60032	NMP_S6
P11388-4;P11388-3;P11388-2;P11388	1552;1507;1497;1471	P11388-4	P11388-4	DNA topoisomerase 2-alpha	TOP2A	>sp|P11388-4|TOP2A_HUMAN Isoform 4 of DNA topoisomerase 2-alpha OS=Homo sapiens GN=TOP2A;>sp|P11388-3|TOP2A_HUMAN Isoform 3 of DNA topoisomerase 2-alpha OS=Homo sapiens GN=TOP2A;>sp|P11388-2|TOP2A_HUMAN Isoform 2 of DNA topoisomerase 2-alpha OS=Homo sapien	0.833529	7.19207	3	P11388-4	S	DPAKTKNRRKRKPSTSDDSDSNFEKIVSKAV	FALSE	44.816	44.816	_KPS(ph)TS(ph)DDSDS(ph)NFEK_	KPS(0.832)T(0.337)S(0.834)DDS(0.384)DS(0.613)NFEK	KPS(6.8)T(-6.8)S(7.19)DDS(-2.75)DS(2.75)NFEK	5	2	898.789	-0.63425	17471	NMP_S3
P18615-3;P18615;P18615-4;A0A0A0MSN9;A0A0A0MT02;E9PD43;A0A0G2JI50;A2ABK4	120;113;113;113;113;113;113;113	P18615-3	P18615-3	Negative elongation factor E	RDBP;RDBP;RDBP	>sp|P18615-3|NELFE_HUMAN Isoform 2 of Negative elongation factor E OS=Homo sapiens GN=NELFE;>sp|P18615|NELFE_HUMAN Negative elongation factor E OS=Homo sapiens GN=NELFE PE=1 SV=3;>sp|P18615-4|NELFE_HUMAN Isoform 3 of Negative elongation factor E OS=Homo sa	0.635509	2.41436	1	P18615-3	S	DPEKGPVPTFQPFQRSISADDDLQESSRRPQ	FALSE	90.725	90.725	_S(ph)ISADDDLQESSR_	S(0.636)IS(0.364)ADDDLQESSR	S(2.41)IS(-2.41)ADDDLQES(-74)S(-69.92)R	1	2	751.804	0.14914	26154	NMP_S3
Q6IMN6;Q6IMN6-9;Q6IMN6-2;Q6IMN6-3;Q6IMN6-7;Q6IMN6-10;Q6IMN6-4;H3BM22;F5H142;Q6IMN6-6	521;521;521;521;521;521;188;267;440;521	Q6IMN6	Q6IMN6	Caprin-2	CAPRIN2;CAPRIN2;CAPRIN2	>sp|Q6IMN6|CAPR2_HUMAN Caprin-2 OS=Homo sapiens GN=CAPRIN2 PE=1 SV=1;>sp|Q6IMN6-9|CAPR2_HUMAN Isoform 9 of Caprin-2 OS=Homo sapiens GN=CAPRIN2;>sp|Q6IMN6-2|CAPR2_HUMAN Isoform 2 of Caprin-2 OS=Homo sapiens GN=CAPRIN2;>sp|Q6IMN6-3|CAPR2_HUMAN Isoform 3 of C	0.873386	5.65452	6	Q6IMN6	S	DPKKQTPKSWTPSMQSEQNTTKSWTTPMCEE	FALSE	32.926	32.926	_KQT(ph)PKS(ph)WT(ph)PS(ph)M(ox)QS(ph)EQNT(ph)TK_	KQT(0.998)PKS(0.995)WT(0.996)PS(0.996)MQS(0.873)EQNT(0.608)T(0.534)K	KQT(23.45)PKS(19.77)WT(20.29)PS(20.29)MQS(5.65)EQNT(0.74)T(-0.74)K	13	3	901.628	-2.7969	0	NMP_S2
Q8NCG7;E7ET49;Q8NCG7-3	171;130;171	Q8NCG7	Q8NCG7	Sn1-specific diacylglycerol lipase beta	DAGLB;DAGLB	>sp|Q8NCG7|DGLB_HUMAN Sn1-specific diacylglycerol lipase beta OS=Homo sapiens GN=DAGLB PE=1 SV=2;>tr|E7ET49|E7ET49_HUMAN Sn1-specific diacylglycerol lipase beta OS=Homo sapiens GN=DAGLB PE=1 SV=1;>sp|Q8NCG7-3|DGLB_HUMAN Isoform 3 of Sn1-specific diacylglyc	0.846109	14.9467	7	Q8NCG7	S	DPLGGKMAPYSSAGPSHLDSHDSSQLLNGLK	FALSE	37.678	37.678	_MAPY(ph)S(ph)S(ph)AGPS(ph)HLDS(ph)HDS(ph)S(ph)QLLNGLKTAATSVWETR_	MAPY(0.928)S(0.862)S(0.87)AGPS(0.846)HLDS(0.721)HDS(0.675)S(0.568)QLLNGLKT(0.446)AAT(0.319)S(0.319)VWET(0.445)R	MAPY(19.76)S(15.47)S(15.47)AGPS(14.95)HLDS(10.58)HDS(10.58)S(10.58)QLLNGLKT(-10.58)AAT(-10.58)S(-10.58)VWET(-10.58)R	10	3	1425.52	0.40362	368960	NMP_S3
E7EVA0;P27816;P27816-2;P27816-4	2296;1151;978;871	E7EVA0	E7EVA0	Microtubule-associated protein;Microtubule-associated protein 4	MAP4;MAP4	>tr|E7EVA0|E7EVA0_HUMAN Microtubule-associated protein OS=Homo sapiens GN=MAP4 PE=1 SV=1;>sp|P27816|MAP4_HUMAN Microtubule-associated protein 4 OS=Homo sapiens GN=MAP4 PE=1 SV=3;>sp|P27816-2|MAP4_HUMAN Isoform 2 of Microtubule-associated protein 4 OS=Homo	0.996213	24.2004	1	E7EVA0	S	DQREAQTLDSQIQETSI______________	TRUE	126.71	126.71	_EAQTLDSQIQETS(ph)I_	EAQTLDSQIQET(0.004)S(0.996)I	EAQT(-95.59)LDS(-72.7)QIQET(-24.2)S(24.2)I	13	2	821.864	-0.026222	205910	NMP_S3
E7EVA0;P27816;P27816-2;P27816-4	2296;1151;978;871	E7EVA0	E7EVA0	Microtubule-associated protein;Microtubule-associated protein 4	MAP4;MAP4	>tr|E7EVA0|E7EVA0_HUMAN Microtubule-associated protein OS=Homo sapiens GN=MAP4 PE=1 SV=1;>sp|P27816|MAP4_HUMAN Microtubule-associated protein 4 OS=Homo sapiens GN=MAP4 PE=1 SV=3;>sp|P27816-2|MAP4_HUMAN Isoform 2 of Microtubule-associated protein 4 OS=Homo	0.963494	14.2151	1	E7EVA0	S	DQREAQTLDSQIQETSI______________	TRUE	118.08	118.08	_EAQTLDSQIQETS(ph)I_	EAQTLDSQIQET(0.037)S(0.963)I	EAQT(-93.23)LDS(-57.13)QIQET(-14.22)S(14.22)I	13	2	821.864	-0.092207	204610	NMP_S2
E7EVA0;P27816;P27816-2;P27816-4	2296;1151;978;871	E7EVA0	E7EVA0	Microtubule-associated protein;Microtubule-associated protein 4	MAP4;MAP4	>tr|E7EVA0|E7EVA0_HUMAN Microtubule-associated protein OS=Homo sapiens GN=MAP4 PE=1 SV=1;>sp|P27816|MAP4_HUMAN Microtubule-associated protein 4 OS=Homo sapiens GN=MAP4 PE=1 SV=3;>sp|P27816-2|MAP4_HUMAN Isoform 2 of Microtubule-associated protein 4 OS=Homo	0.926645	11.0153	1	E7EVA0	S	DQREAQTLDSQIQETSI______________	FALSE	99.566	99.566	_EAQTLDSQIQETS(ph)I_	EAQTLDSQIQET(0.073)S(0.927)I	EAQT(-72.42)LDS(-50.52)QIQET(-11.02)S(11.02)I	13	2	821.864	0.21305	188620	NMP_S6
O95696-2;O95696	1183;1052	O95696-2	O95696-2	Bromodomain-containing protein 1	BRD1	>sp|O95696-2|BRD1_HUMAN Isoform 2 of Bromodomain-containing protein 1 OS=Homo sapiens GN=BRD1;>sp|O95696|BRD1_HUMAN Bromodomain-containing protein 1 OS=Homo sapiens GN=BRD1 PE=1 SV=1	0.614243	1.10703	2	O95696-2	S	DRAMNHLSRVHGEPTSDLSDID_________	FALSE	73.722	73.722	_VHGEPTS(ph)DLS(ph)DID_	VHGEPT(0.502)S(0.614)DLS(0.884)DID	VHGEPT(-1.11)S(1.11)DLS(6.31)DID	7	2	772.781	0.16048	0	NMP_S6
Q96I25;Q5W012;H0Y6J6;Q5W010;Q5W011	155;123;62;154;155	Q96I25	Q96I25	Splicing factor 45	RBM17;RBM17;RBM17;RBM17;RBM17	>sp|Q96I25|SPF45_HUMAN Splicing factor 45 OS=Homo sapiens GN=RBM17 PE=1 SV=1;>tr|Q5W012|Q5W012_HUMAN Splicing factor 45 (Fragment) OS=Homo sapiens GN=RBM17 PE=1 SV=2;>tr|H0Y6J6|H0Y6J6_HUMAN Splicing factor 45 (Fragment) OS=Homo sapiens GN=RBM17 PE=1 SV=1;>	1	69.5598	1	Q96I25	S	DRHEASGFARRPDPDSDEDEDYERERRKRSM	TRUE	142.45	142.45	_RPDPDS(ph)DEDEDYER_	RPDPDS(1)DEDEDYER	RPDPDS(69.56)DEDEDY(-69.56)ER	6	2	909.329	0.040966	216150	NMP_S3
Q96I25;Q5W012;H0Y6J6;Q5W010;Q5W011	155;123;62;154;155	Q96I25	Q96I25	Splicing factor 45	RBM17;RBM17;RBM17;RBM17;RBM17	>sp|Q96I25|SPF45_HUMAN Splicing factor 45 OS=Homo sapiens GN=RBM17 PE=1 SV=1;>tr|Q5W012|Q5W012_HUMAN Splicing factor 45 (Fragment) OS=Homo sapiens GN=RBM17 PE=1 SV=2;>tr|H0Y6J6|H0Y6J6_HUMAN Splicing factor 45 (Fragment) OS=Homo sapiens GN=RBM17 PE=1 SV=1;>	1	86.4557	1	Q96I25	S	DRHEASGFARRPDPDSDEDEDYERERRKRSM	FALSE	130.27	130.27	_RPDPDS(ph)DEDEDYER_	RPDPDS(1)DEDEDYER	RPDPDS(86.46)DEDEDY(-86.46)ER	6	2	909.329	0.033158	231210	NMP_S6
Q71H61;E9PQC8;E9PNU3;E9PRA4;E9PR23;E9PPL0;E9PLS0	79;79;79;79;79;79;79	Q71H61	Q71H61	Immunoglobulin-like domain-containing receptor 2	ILDR2;ILDR2;ILDR2;ILDR2;ILDR2;ILDR2;ILDR2	>sp|Q71H61|ILDR2_HUMAN Immunoglobulin-like domain-containing receptor 2 OS=Homo sapiens GN=ILDR2 PE=2 SV=1;>tr|E9PQC8|E9PQC8_HUMAN Immunoglobulin-like domain-containing receptor 2 OS=Homo sapiens GN=ILDR2 PE=1 SV=1;>tr|E9PNU3|E9PNU3_HUMAN Immunoglobulin-li	0.993488	26.7243	3	Q71H61	S	DRMGESLGMSSTRAQSLSKRNLEWDPYLDCL	FALSE	44.252	44.252	_M(ox)GESLGM(ox)SST(ph)RAQS(ph)LS(ph)KR_	MGES(0.033)LGMS(0.143)S(0.143)T(0.694)RAQS(0.993)LS(0.993)KR	MGES(-14.18)LGMS(-7.08)S(-7.08)T(7.08)RAQS(26.72)LS(26.34)KR	14	3	733.286	1.8989	0	NMP_S2
Q8NGY0	83	Q8NGY0	Q8NGY0	Olfactory receptor 10X1	OR10X1	>sp|Q8NGY0|O10X1_HUMAN Olfactory receptor 10X1 OS=Homo sapiens GN=OR10X1 PE=3 SV=2	0.882475	12.7817	4	Q8NGY0	S	DRSLHTPMYLFLSALSFSETCYTLTIVPKML	FALSE	44.052	44.052	_S(ph)LHTPM(ox)YLFLS(ph)ALS(ph)FS(ph)ETCYTLTIVPK_	S(0.755)LHT(0.239)PMY(0.163)LFLS(0.874)ALS(0.882)FS(0.763)ET(0.227)CY(0.034)T(0.039)LT(0.022)IVPK	S(6.59)LHT(-6.59)PMY(-12.78)LFLS(12.78)ALS(12.78)FS(6.59)ET(-6.59)CY(-18.23)T(-17.92)LT(-22.54)IVPK	14	3	1152.49	3.8449	144330	NMP_S2
K7EMI9	18	K7EMI9	K7EMI9			>tr|K7EMI9|K7EMI9_HUMAN Coiled-coil domain-containing protein 106 OS=Homo sapiens GN=CCDC106 PE=1 SV=1	1	36.504	5	K7EMI9	S	DRSSRRRTKPPEAASSALALMNSVKTQLHMA	FALSE	36.504	36.504	_T(ph)KPPEAAS(ph)S(ph)ALALM(ox)NS(ph)VKT(ph)QLHM(ox)ALER_	T(1)KPPEAAS(1)S(1)ALALMNS(1)VKT(1)QLHMALER	T(36.5)KPPEAAS(36.5)S(36.5)ALALMNS(36.5)VKT(36.5)QLHMALER	9	4	832.341	-2.0962	10491	NMP_S6
P62995;Q13595;P62995-3;Q13595-3;Q13595-4;H7BXF3;H7C2L4	266;262;166;161;160;105;85	P62995;Q13595	Q13595	Transformer-2 protein homolog beta;Transformer-2 protein homolog alpha	TRA2B;TRA2A;TRA2B;TRA2B	>sp|P62995|TRA2B_HUMAN Transformer-2 protein homolog beta OS=Homo sapiens GN=TRA2B PE=1 SV=1;>sp|Q13595|TRA2A_HUMAN Transformer-2 protein homolog alpha OS=Homo sapiens GN=TRA2A PE=1 SV=1;>sp|P62995-3|TRA2B_HUMAN Isoform 3 of Transformer-2 protein homolog b	0.996123	24.6112	2	P62995;Q13595	S	DRYEDYDYRYRRRSPSPYYSRYRSRSRSRSY;RAAQDRDQIYRRRSPSPYYSRGGYRSRSRSR	TRUE	75.416	75.416	_S(ph)PS(ph)PYYSR_	S(1)PS(0.996)PY(0.003)YSR	S(44.73)PS(24.61)PY(-24.61)Y(-34.13)S(-43.48)R	3	2	558.694	-0.088854	28920	NMP_S2
P62995;Q13595;P62995-3;Q13595-3;Q13595-4;H7BXF3;H7C2L4	266;262;166;161;160;105;85	P62995;Q13595	Q13595	Transformer-2 protein homolog beta;Transformer-2 protein homolog alpha	TRA2B;TRA2A;TRA2B;TRA2B	>sp|P62995|TRA2B_HUMAN Transformer-2 protein homolog beta OS=Homo sapiens GN=TRA2B PE=1 SV=1;>sp|Q13595|TRA2A_HUMAN Transformer-2 protein homolog alpha OS=Homo sapiens GN=TRA2A PE=1 SV=1;>sp|P62995-3|TRA2B_HUMAN Isoform 3 of Transformer-2 protein homolog b	0.992328	21.2884	2	P62995;Q13595	S	DRYEDYDYRYRRRSPSPYYSRYRSRSRSRSY;RAAQDRDQIYRRRSPSPYYSRGGYRSRSRSR	FALSE	63.624	63.624	_S(ph)PS(ph)PYYSR_	S(0.999)PS(0.992)PY(0.008)YSR	S(30.4)PS(21.29)PY(-21.29)Y(-35.42)S(-55.21)R	3	2	558.694	-0.024242	29534	NMP_S3
P48681	1506	P48681	P48681	Nestin	NES	>sp|P48681|NEST_HUMAN Nestin OS=Homo sapiens GN=NES PE=1 SV=2	0.886313	9.23681	2	P48681	S	DSAEPSGSEEESDPVSLEREDKVPGPLEIPS	FALSE	66.383	66.383	_TALETESQDS(ph)AEPSGSEEESDPVS(ph)LER_	T(0.002)ALET(0.003)ES(0.09)QDS(0.61)AEPS(0.09)GS(0.205)EEES(0.114)DPVS(0.886)LER	T(-24.28)ALET(-23.93)ES(-8.37)QDS(4.86)AEPS(-8.37)GS(-4.86)EEES(-9.24)DPVS(9.24)LER	24	3	1013.73	0.30111	85835	NMP_S6
Q8TF01;Q8TF01-2	304;304	Q8TF01	Q8TF01	Arginine/serine-rich protein PNISR	PNISR	>sp|Q8TF01|PNISR_HUMAN Arginine/serine-rich protein PNISR OS=Homo sapiens GN=PNISR PE=1 SV=2;>sp|Q8TF01-2|PNISR_HUMAN Isoform 2 of Arginine/serine-rich protein PNISR OS=Homo sapiens GN=PNISR	0.837388	7.18117	2	Q8TF01	S	DSDEEEEDTENVEAASSGKVTRSPSPVPQEE	FALSE	89.684	89.684	_SKFDS(ph)DEEEEDTENVEAAS(ph)SGK_	S(0.348)KFDS(0.651)DEEEEDT(0.001)ENVEAAS(0.837)S(0.163)GK	S(-2.75)KFDS(2.75)DEEEEDT(-29.27)ENVEAAS(7.18)S(-7.18)GK	19	3	854.981	-0.2516	59769	NMP_S3
Q8N9N8;E9PNH5	155;103	Q8N9N8	Q8N9N8	Probable RNA-binding protein EIF1AD	EIF1AD;EIF1AD	>sp|Q8N9N8|EIF1A_HUMAN Probable RNA-binding protein EIF1AD OS=Homo sapiens GN=EIF1AD PE=1 SV=1;>tr|E9PNH5|E9PNH5_HUMAN Probable RNA-binding protein EIF1AD OS=Homo sapiens GN=EIF1AD PE=1 SV=1	0.920672	10.6467	2	Q8N9N8	S	DSDLFVNTNRRQYHESEEESEEEEAA_____	FALSE	61.477	61.477	_QYHES(ph)EEES(ph)EEEEAA_	QY(0.079)HES(0.921)EEES(1)EEEEAA	QY(-10.65)HES(10.65)EEES(48.25)EEEEAA	5	2	978.309	-0.18007	41060	NMP_S3
Q9H1E3;Q9H1E3-2	75;35	Q9H1E3	Q9H1E3	Nuclear ubiquitous casein and cyclin-dependent kinase substrate 1	NUCKS1	>sp|Q9H1E3|NUCKS_HUMAN Nuclear ubiquitous casein and cyclin-dependent kinase substrate 1 OS=Homo sapiens GN=NUCKS1 PE=1 SV=1;>sp|Q9H1E3-2|NUCKS_HUMAN Isoform 2 of Nuclear ubiquitous casein and cyclin-dependent kinase substrate 1 OS=Homo sapiens GN=NUCKS1	0.891001	9.12199	2	Q9H1E3	S	DSEDKDVKTKKDDSHSAEDSEDEKEDHKNVR	TRUE	93.371	93.371	_DDSHS(ph)AEDS(ph)EDEKEDHK_	DDS(0.11)HS(0.891)AEDS(0.999)EDEKEDHK	DDS(-9.12)HS(9.12)AEDS(32.27)EDEKEDHK	5	3	711.57	0.17097	570150	NMP_S2
Q9H1E3;Q9H1E3-2	75;35	Q9H1E3	Q9H1E3	Nuclear ubiquitous casein and cyclin-dependent kinase substrate 1	NUCKS1	>sp|Q9H1E3|NUCKS_HUMAN Nuclear ubiquitous casein and cyclin-dependent kinase substrate 1 OS=Homo sapiens GN=NUCKS1 PE=1 SV=1;>sp|Q9H1E3-2|NUCKS_HUMAN Isoform 2 of Nuclear ubiquitous casein and cyclin-dependent kinase substrate 1 OS=Homo sapiens GN=NUCKS1	0.884451	8.83378	2	Q9H1E3	S	DSEDKDVKTKKDDSHSAEDSEDEKEDHKNVR	TRUE	98.391	98.391	_DDSHS(ph)AEDS(ph)EDEKEDHK_	DDS(0.117)HS(0.884)AEDS(0.999)EDEKEDHK	DDS(-8.83)HS(8.83)AEDS(29.13)EDEKEDHK	5	3	711.57	-0.31097	382120	NMP_S3
Q9H1E3;Q9H1E3-2	75;35	Q9H1E3	Q9H1E3	Nuclear ubiquitous casein and cyclin-dependent kinase substrate 1	NUCKS1	>sp|Q9H1E3|NUCKS_HUMAN Nuclear ubiquitous casein and cyclin-dependent kinase substrate 1 OS=Homo sapiens GN=NUCKS1 PE=1 SV=1;>sp|Q9H1E3-2|NUCKS_HUMAN Isoform 2 of Nuclear ubiquitous casein and cyclin-dependent kinase substrate 1 OS=Homo sapiens GN=NUCKS1	0.592324	1.62173	2	Q9H1E3	S	DSEDKDVKTKKDDSHSAEDSEDEKEDHKNVR	FALSE	74.505	74.505	_DDSHS(ph)AEDS(ph)EDEKEDHK_	DDS(0.408)HS(0.592)AEDS(1)EDEKEDHK	DDS(-1.62)HS(1.62)AEDS(37.83)EDEKEDHK	5	3	711.57	-0.24827	251560	NMP_S6
P55081	132	P55081	P55081	Microfibrillar-associated protein 1	MFAP1	>sp|P55081|MFAP1_HUMAN Microfibrillar-associated protein 1 OS=Homo sapiens GN=MFAP1 PE=1 SV=2	1	91.4144	2	P55081	S	DSEVEGDAWRMEREDSSEEEEEEIDDEEIER	TRUE	91.414	91.414	_MEREDS(ph)S(ph)EEEEEEIDDEEIER_	MEREDS(1)S(1)EEEEEEIDDEEIER	MEREDS(91.41)S(91.41)EEEEEEIDDEEIER	6	3	929.663	0.070993	94651	NMP_S3
P55081	132	P55081	P55081	Microfibrillar-associated protein 1	MFAP1	>sp|P55081|MFAP1_HUMAN Microfibrillar-associated protein 1 OS=Homo sapiens GN=MFAP1 PE=1 SV=2	1	83.7762	2	P55081	S	DSEVEGDAWRMEREDSSEEEEEEIDDEEIER	TRUE	83.776	83.776	_MEREDS(ph)S(ph)EEEEEEIDDEEIER_	MEREDS(1)S(1)EEEEEEIDDEEIER	MEREDS(83.78)S(83.78)EEEEEEIDDEEIER	6	3	929.663	-0.077649	112000	NMP_S6
P55081	132	P55081	P55081	Microfibrillar-associated protein 1	MFAP1	>sp|P55081|MFAP1_HUMAN Microfibrillar-associated protein 1 OS=Homo sapiens GN=MFAP1 PE=1 SV=2	1	71.5923	2	P55081	S	DSEVEGDAWRMEREDSSEEEEEEIDDEEIER	FALSE	71.592	71.592	_MEREDS(ph)S(ph)EEEEEEIDDEEIER_	MEREDS(1)S(1)EEEEEEIDDEEIER	MEREDS(71.59)S(71.59)EEEEEEIDDEEIER	6	3	929.663	0.10197	31298	NMP_S2
Q8NDH2	951	Q8NDH2	Q8NDH2	Coiled-coil domain-containing protein 168	CCDC168	>sp|Q8NDH2|CC168_HUMAN Coiled-coil domain-containing protein 168 OS=Homo sapiens GN=CCDC168 PE=2 SV=2	0.953299	13.7236	1	Q8NDH2	S	DSGNKTDKDTPGITGSSCPQRTLHVPSNTQK	FALSE	57.414	57.414	_DTPGITGS(ph)SCPQR_	DT(0.003)PGIT(0.004)GS(0.953)S(0.04)CPQR	DT(-25.5)PGIT(-24.27)GS(13.72)S(-13.72)CPQR	8	2	728.3	-1.7853	28408	NMP_S6
P46821	1256	P46821	P46821	Microtubule-associated protein 1B;MAP1 light chain LC1	MAP1B	>sp|P46821|MAP1B_HUMAN Microtubule-associated protein 1B OS=Homo sapiens GN=MAP1B PE=1 SV=2	0.552261	1.71971	4	P46821	S	DSISAVSSEKVSPSKSPSLSPSPPSPLEKTP	FALSE	83.693	83.693	_DSISAVSS(ph)EKVSPSKS(ph)PSLS(ph)PSPPS(ph)PLEK_	DS(0.006)IS(0.025)AVS(0.357)S(0.369)EKVS(0.197)PS(0.481)KS(0.552)PS(0.065)LS(0.594)PS(0.353)PPS(0.999)PLEK	DS(-17.32)IS(-11.04)AVS(-0.57)S(0.57)EKVS(-1.93)PS(-1.72)KS(1.72)PS(-10.58)LS(1.72)PS(-1.72)PPS(28.5)PLEK	16	3	1082.13	0.27928	112910	NMP_S6
Q9UQ35;Q9UQ35-2	1579;1579	Q9UQ35	Q9UQ35	Serine/arginine repetitive matrix protein 2	SRRM2	>sp|Q9UQ35|SRRM2_HUMAN Serine/arginine repetitive matrix protein 2 OS=Homo sapiens GN=SRRM2 PE=1 SV=2;>sp|Q9UQ35-2|SRRM2_HUMAN Isoform 2 of Serine/arginine repetitive matrix protein 2 OS=Homo sapiens GN=SRRM2	1	96.9442	2;3;4	Q9UQ35	S	DSKAKTRTPLRQRSRSGSSPEVDSKSRLSPR	FALSE	124.42	119.18	_S(ph)RS(ph)GS(ph)S(ph)PEVDSK_	S(1)RS(1)GS(1)S(1)PEVDSK	S(100.12)RS(96.94)GS(77.89)S(74.11)PEVDS(-74.11)K	3	2	778.229	-0.10965	188950	NMP_S2
Q5VTL8;A0A0A0MRN0	529;418	Q5VTL8	Q5VTL8	Pre-mRNA-splicing factor 38B	PRPF38B	>sp|Q5VTL8|PR38B_HUMAN Pre-mRNA-splicing factor 38B OS=Homo sapiens GN=PRPF38B PE=1 SV=1;>tr|A0A0A0MRN0|A0A0A0MRN0_HUMAN PRP38 pre-mRNA processing factor 38 (Yeast) domain containing B, isoform CRA_b OS=Homo sapiens GN=PRPF38B PE=1 SV=1	0.999994	52.3809	2	Q5VTL8	S	DSKDQSDKHDRRRSQSIEQESQEKQHKNKDE	TRUE	81.51	81.51	_S(ph)QS(ph)IEQESQEK_	S(1)QS(1)IEQESQEK	S(59.7)QS(52.38)IEQES(-52.38)QEK	3	2	726.768	-0.83026	37185	NMP_S2
Q5VTL8;A0A0A0MRN0	529;418	Q5VTL8	Q5VTL8	Pre-mRNA-splicing factor 38B	PRPF38B	>sp|Q5VTL8|PR38B_HUMAN Pre-mRNA-splicing factor 38B OS=Homo sapiens GN=PRPF38B PE=1 SV=1;>tr|A0A0A0MRN0|A0A0A0MRN0_HUMAN PRP38 pre-mRNA processing factor 38 (Yeast) domain containing B, isoform CRA_b OS=Homo sapiens GN=PRPF38B PE=1 SV=1	0.997622	26.2277	2	Q5VTL8	S	DSKDQSDKHDRRRSQSIEQESQEKQHKNKDE	FALSE	53.491	53.491	_S(ph)QS(ph)IEQESQEK_	S(1)QS(0.998)IEQES(0.002)QEK	S(40.7)QS(26.23)IEQES(-26.23)QEK	3	2	726.768	-0.46014	27253	NMP_S3
A0A087WUT6;O60841	135;135	A0A087WUT6	A0A087WUT6	Eukaryotic translation initiation factor 5B	EIF5B	>tr|A0A087WUT6|A0A087WUT6_HUMAN Eukaryotic translation initiation factor 5B OS=Homo sapiens GN=EIF5B PE=1 SV=1;>sp|O60841|IF2P_HUMAN Eukaryotic translation initiation factor 5B OS=Homo sapiens GN=EIF5B PE=1 SV=4	0.99432	22.4308	2	A0A087WUT6	S	DSKSKKTAKPKVEMYSGSDDDDDFNKLPKKA	TRUE	76.21	76.21	_VEM(ox)YS(ph)GS(ph)DDDDDFNKLPK_	VEMY(0.006)S(0.994)GS(1)DDDDDFNKLPK	VEMY(-22.43)S(22.43)GS(36.56)DDDDDFNKLPK	5	2	1125.91	0.1655	149180	NMP_S3
A0A087WUT6;O60841	135;135	A0A087WUT6	A0A087WUT6	Eukaryotic translation initiation factor 5B	EIF5B	>tr|A0A087WUT6|A0A087WUT6_HUMAN Eukaryotic translation initiation factor 5B OS=Homo sapiens GN=EIF5B PE=1 SV=1;>sp|O60841|IF2P_HUMAN Eukaryotic translation initiation factor 5B OS=Homo sapiens GN=EIF5B PE=1 SV=4	0.967779	14.7443	2	A0A087WUT6	S	DSKSKKTAKPKVEMYSGSDDDDDFNKLPKKA	TRUE	70.197	70.197	_VEM(ox)Y(ph)S(ph)GSDDDDDFNKLPK_	VEMY(0.993)S(0.968)GS(0.039)DDDDDFNKLPK	VEMY(21.3)S(14.74)GS(-14.74)DDDDDFNKLPK	5	2	1125.91	0.48154	23720	NMP_S2
A0A087WUT6;O60841	135;135	A0A087WUT6	A0A087WUT6	Eukaryotic translation initiation factor 5B	EIF5B	>tr|A0A087WUT6|A0A087WUT6_HUMAN Eukaryotic translation initiation factor 5B OS=Homo sapiens GN=EIF5B PE=1 SV=1;>sp|O60841|IF2P_HUMAN Eukaryotic translation initiation factor 5B OS=Homo sapiens GN=EIF5B PE=1 SV=4	0.866624	7.40175	2	A0A087WUT6	S	DSKSKKTAKPKVEMYSGSDDDDDFNKLPKKA	FALSE	95.666	95.666	_VEM(ox)YS(ph)GS(ph)DDDDDFNKLPK_	VEMY(0.267)S(0.867)GS(0.867)DDDDDFNKLPK	VEMY(-7.4)S(7.4)GS(7.4)DDDDDFNKLPK	5	3	750.944	-0.54537	213150	NMP_S6
Q9UQ35;Q9UQ35-2	1601;1601	Q9UQ35	Q9UQ35	Serine/arginine repetitive matrix protein 2	SRRM2	>sp|Q9UQ35|SRRM2_HUMAN Serine/arginine repetitive matrix protein 2 OS=Homo sapiens GN=SRRM2 PE=1 SV=2;>sp|Q9UQ35-2|SRRM2_HUMAN Isoform 2 of Serine/arginine repetitive matrix protein 2 OS=Homo sapiens GN=SRRM2	1	76.8199	4	Q9UQ35	S	DSKSRLSPRRSRSGSSPEVKDKPRAAPRAQS	FALSE	76.82	76.82	_RS(ph)RS(ph)GS(ph)S(ph)PEVK_	RS(1)RS(1)GS(1)S(1)PEVK	RS(76.82)RS(76.82)GS(76.82)S(76.82)PEVK	7	2	755.25	-0.053603	83163	NMP_S2
Q9BX66-12	606	Q9BX66-12	Q9BX66-12			>sp|Q9BX66-12|SRBS1_HUMAN Isoform 12 of Sorbin and SH3 domain-containing protein 1 OS=Homo sapiens GN=SORBS1	0.806141	5.16382	6	Q9BX66-12	S	DSKSSSTMSLQEYSTSGRRPCPLSRKAGMQF	FALSE	30.659	30.659	_DY(ph)DS(ph)KSS(ph)ST(ph)MSLQEYS(ph)TS(ph)GRR_	DY(0.662)DS(0.67)KS(0.439)S(0.537)S(0.552)T(0.657)MS(0.287)LQEY(0.339)S(0.525)T(0.525)S(0.806)GRR	DY(2.98)DS(2.98)KS(-2.98)S(0)S(0)T(4.32)MS(-4.7)LQEY(-4.74)S(0)T(0)S(5.16)GRR	18	3	955.625	1.9175	0	NMP_S2
Q9UPR3	565	Q9UPR3	Q9UPR3	Protein SMG5	SMG5	>sp|Q9UPR3|SMG5_HUMAN Protein SMG5 OS=Homo sapiens GN=SMG5 PE=1 SV=3	0.863941	5.38351	6	Q9UPR3	S	DSLNGPLGPSEASIASNLQAMSTQMFQTKRC	FALSE	33.289	33.289	_SEAPDS(ph)LNGPLGPS(ph)EAS(ph)IAS(ph)NLQAMST(ph)QMFQT(ph)KR_	S(0.281)EAPDS(0.782)LNGPLGPS(0.947)EAS(0.933)IAS(0.864)NLQAMS(0.629)T(0.888)QMFQT(0.676)KR	S(-5.38)EAPDS(5.38)LNGPLGPS(13.3)EAS(9.51)IAS(5.38)NLQAMS(-0.61)T(5.38)QMFQT(0.61)KR	20	4	1011.63	-0.72382	146250	NMP_S2
Q9Y236-2;E5RJZ3	71;71	Q9Y236-2	Q9Y236-2		OSGIN2	>sp|Q9Y236-2|OSGI2_HUMAN Isoform 2 of Oxidative stress-induced growth inhibitor 2 OS=Homo sapiens GN=OSGIN2;>tr|E5RJZ3|E5RJZ3_HUMAN Oxidative stress-induced growth inhibitor 2 OS=Homo sapiens GN=OSGIN2 PE=4 SV=1	0.764719	4.5553	4	Q9Y236-2	S	DSSVTFPVVIIGNGPSGICLSYMLSGYRPYL	FALSE	33.112	33.112	_AM(ox)PLVEETSLLEDSSVTFPVVIIGNGPS(ph)GICLSY(ph)MLS(ph)GY(ph)R_	AMPLVEET(0.045)S(0.045)LLEDS(0.047)S(0.05)VT(0.055)FPVVIIGNGPS(0.765)GICLS(0.471)Y(0.757)MLS(0.862)GY(0.902)R	AMPLVEET(-29.76)S(-29.76)LLEDS(-29.13)S(-25.07)VT(-22.42)FPVVIIGNGPS(4.56)GICLS(-4.27)Y(4.27)MLS(8.31)GY(12.1)R	28	4	1160.26	-4.4917	143740	NMP_S6
O00591;E5RI57	284;284	O00591	O00591	Gamma-aminobutyric acid receptor subunit pi	GABRP;GABRP	>sp|O00591|GBRP_HUMAN Gamma-aminobutyric acid receptor subunit pi OS=Homo sapiens GN=GABRP PE=2 SV=1;>tr|E5RI57|E5RI57_HUMAN Gamma-aminobutyric acid receptor subunit pi OS=Homo sapiens GN=GABRP PE=3 SV=1	0.954633	19.3972	4	O00591	S	DSVPARTCIGVTTVLSMTTLMIGSRTSLPNT	FALSE	42.382	42.382	_TCIGVTTVLS(ph)M(ox)T(ph)T(ph)LM(ox)IGS(ph)R_	T(0.05)CIGVT(0.057)T(0.053)VLS(0.955)MT(0.956)T(0.966)LMIGS(0.964)R	T(-22.56)CIGVT(-19.4)T(-19.4)VLS(19.4)MT(19.4)T(20.94)LMIGS(22.56)R	10	3	798.306	-0.019852	17954	NMP_S3
Q19T08	103	Q19T08	Q19T08	Endothelial cell-specific chemotaxis regulator	ECSCR	>sp|Q19T08|ECSCR_HUMAN Endothelial cell-specific chemotaxis regulator OS=Homo sapiens GN=ECSCR PE=1 SV=1	0.749668	5.52889	3	Q19T08	S	DTFQTVPPNSTTMSLSMREDATILPSPTSET	FALSE	53.168	53.168	_DT(ph)FQT(ph)VPPNSTTM(ox)SLS(ph)M(ox)R_	DT(0.999)FQT(0.999)VPPNS(0.014)T(0.014)T(0.014)MS(0.21)LS(0.75)MR	DT(38.89)FQT(33.78)VPPNS(-17.46)T(-17.46)T(-17.46)MS(-5.53)LS(5.53)MR	16	2	1142.92	4.0438	42129	NMP_S6
A0A087WWS1;Q96FV9;Q96FV9-2;A0A087WY84;J3KT14	125;125;125;108;125	A0A087WWS1	A0A087WWS1	THO complex subunit 1	THOC1	>tr|A0A087WWS1|A0A087WWS1_HUMAN THO complex subunit 1 OS=Homo sapiens GN=THOC1 PE=1 SV=1;>sp|Q96FV9|THOC1_HUMAN THO complex subunit 1 OS=Homo sapiens GN=THOC1 PE=1 SV=1;>sp|Q96FV9-2|THOC1_HUMAN Isoform 2 of THO complex subunit 1 OS=Homo sapiens GN=THOC1;>t	0.999691	35.0885	5	A0A087WWS1	S	DTIFTFVEKNVATWKSNTFYSAGKNYLLRMC	FALSE	35.546	35.546	_NVAT(ph)WKS(ph)NT(ph)FY(ph)S(ph)AGKNYLLR_	NVAT(1)WKS(1)NT(1)FY(0.998)S(0.999)AGKNY(0.004)LLR	NVAT(33.82)WKS(35.09)NT(33.79)FY(27.27)S(31)AGKNY(-27.27)LLR	7	3	911.683	2.8158	0	NMP_S2
Q15762;J3QR77	307;152	Q15762	Q15762	CD226 antigen	CD226	>sp|Q15762|CD226_HUMAN CD226 antigen OS=Homo sapiens GN=CD226 PE=1 SV=2;>tr|J3QR77|J3QR77_HUMAN CD226 antigen OS=Homo sapiens GN=CD226 PE=1 SV=1	0.641876	4.26364	2	Q15762	S	DTQKAPNNYRSPISTSQPTNQSMDDTREDIY	FALSE	50.255	50.255	_SPISTS(ph)QPTNQSM(ox)DDT(ph)R_	S(0.027)PIS(0.041)T(0.046)S(0.642)QPT(0.238)NQS(0.091)MDDT(0.915)R	S(-13.96)PIS(-11.99)T(-11.53)S(4.26)QPT(-4.26)NQS(-10.32)MDDT(10.32)R	6	2	1020.88	-0.27514	66695	NMP_S2
Q9H4A3-7;Q9H4A3-6;Q9H4A3-5;Q9H4A3;Q9H4A3-2;F5GWT4;Q9H4A3-4	2450;2297;2289;2037;1790;1789;1630	Q9H4A3-7	Q9H4A3-7	Serine/threonine-protein kinase WNK1	WNK1;WNK1	>sp|Q9H4A3-7|WNK1_HUMAN Isoform 6 of Serine/threonine-protein kinase WNK1 OS=Homo sapiens GN=WNK1;>sp|Q9H4A3-6|WNK1_HUMAN Isoform 5 of Serine/threonine-protein kinase WNK1 OS=Homo sapiens GN=WNK1;>sp|Q9H4A3-5|WNK1_HUMAN Isoform 4 of Serine/threonine-protei	0.676378	4.96142	3	Q9H4A3-7	S	DVDDGSGSPHSPHQLSSKSLPSQNLSQSLSN	FALSE	49.768	49.768	_DVDDGSGSPHS(ph)PHQLS(ph)S(ph)K_	DVDDGS(0.298)GS(0.424)PHS(0.698)PHQLS(0.676)S(0.904)K	DVDDGS(-4.96)GS(-4.96)PHS(4.96)PHQLS(4.96)S(10.63)K	16	3	697.248	-0.15714	74099	NMP_S2
O60858-3;O60858	311;308	O60858-3	O60858-3	E3 ubiquitin-protein ligase TRIM13	TRIM13	>sp|O60858-3|TRI13_HUMAN Isoform 3 of E3 ubiquitin-protein ligase TRIM13 OS=Homo sapiens GN=TRIM13;>sp|O60858|TRI13_HUMAN E3 ubiquitin-protein ligase TRIM13 OS=Homo sapiens GN=TRIM13 PE=1 SV=2	0.913988	8.89285	5	O60858-3	S	DVDKLSLPQDTGTFISKIPWSFYKLFLLILL	FALSE	30.882	30.882	_LVDVDKLS(ph)LPQDT(ph)GT(ph)FIS(ph)KIPWS(ph)FYK_	LVDVDKLS(0.996)LPQDT(0.985)GT(0.914)FIS(0.914)KIPWS(0.858)FY(0.333)K	LVDVDKLS(21.77)LPQDT(16.36)GT(8.89)FIS(8.89)KIPWS(6.73)FY(-6.73)K	18	3	1133.15	1.1637	0	NMP_S6
Q2YD98;Q2YD98-2	645;196	Q2YD98	Q2YD98	UV-stimulated scaffold protein A	UVSSA	>sp|Q2YD98|UVSSA_HUMAN UV-stimulated scaffold protein A OS=Homo sapiens GN=UVSSA PE=1 SV=2;>sp|Q2YD98-2|UVSSA_HUMAN Isoform 2 of UV-stimulated scaffold protein A OS=Homo sapiens GN=UVSSA	0.995668	23.6139	1	Q2YD98	S	DVEAATGQDLGSSRYSGKGRGKKRRYPSLTN	FALSE	45.718	45.718	_YS(ph)GKGR_	Y(0.004)S(0.996)GKGR	Y(-23.61)S(23.61)GKGR	2	1	747.319	1.2128	17124	NMP_S3
Q13595	18	Q13595	Q13595	Transformer-2 protein homolog alpha	TRA2A	>sp|Q13595|TRA2A_HUMAN Transformer-2 protein homolog alpha OS=Homo sapiens GN=TRA2A PE=1 SV=1	0.999999	59.5454	4	Q13595	S	DVEENNFEGRESRSQSKSPTGTPARVKSESR	TRUE	112.58	112.58	_S(ph)QS(ph)KS(ph)PTGT(ph)PAR_	S(1)QS(1)KS(0.998)PT(0.002)GT(1)PAR	S(73.22)QS(59.55)KS(27.92)PT(-27.92)GT(51.64)PAR	3	2	768.75	-0.43176	40805	NMP_S6
Q13595	18	Q13595	Q13595	Transformer-2 protein homolog alpha	TRA2A	>sp|Q13595|TRA2A_HUMAN Transformer-2 protein homolog alpha OS=Homo sapiens GN=TRA2A PE=1 SV=1	0.999979	48.073	3	Q13595	S	DVEENNFEGRESRSQSKSPTGTPARVKSESR	TRUE	81.346	81.346	_S(ph)QS(ph)KS(ph)PTGTPAR_	S(1)QS(1)KS(0.868)PT(0.037)GT(0.095)PAR	S(58.7)QS(48.07)KS(9.6)PT(-13.66)GT(-9.6)PAR	3	2	728.767	-0.10741	60484	NMP_S2
Q13595	18	Q13595	Q13595	Transformer-2 protein homolog alpha	TRA2A	>sp|Q13595|TRA2A_HUMAN Transformer-2 protein homolog alpha OS=Homo sapiens GN=TRA2A PE=1 SV=1	0.999965	45.2099	3	Q13595	S	DVEENNFEGRESRSQSKSPTGTPARVKSESR	FALSE	95.417	95.417	_S(ph)QS(ph)KS(ph)PTGTPAR_	S(1)QS(1)KS(0.899)PT(0.099)GT(0.002)PAR	S(58.82)QS(45.21)KS(9.57)PT(-9.57)GT(-25.97)PAR	3	2	728.767	-0.44947	40014	NMP_S3
Q96CW6	308	Q96CW6	Q96CW6	Probable RNA polymerase II nuclear localization protein SLC7A6OS	SLC7A6OS	>sp|Q96CW6|S7A6O_HUMAN Probable RNA polymerase II nuclear localization protein SLC7A6OS OS=Homo sapiens GN=SLC7A6OS PE=1 SV=2	1	64.9627	1	Q96CW6	S	DVQKEFGYDSPHDLDSD______________	TRUE	115.06	115.06	_EFGYDSPHDLDS(ph)D_	EFGYDSPHDLDS(1)D	EFGY(-114.66)DS(-64.96)PHDLDS(64.96)D	12	2	788.777	0.17332	90747	NMP_S2
Q96CW6	308	Q96CW6	Q96CW6	Probable RNA polymerase II nuclear localization protein SLC7A6OS	SLC7A6OS	>sp|Q96CW6|S7A6O_HUMAN Probable RNA polymerase II nuclear localization protein SLC7A6OS OS=Homo sapiens GN=SLC7A6OS PE=1 SV=2	0.985539	18.3347	1	Q96CW6	S	DVQKEFGYDSPHDLDSD______________	FALSE	85.45	85.45	_EFGYDSPHDLDS(ph)D_	EFGYDS(0.014)PHDLDS(0.986)D	EFGY(-77.14)DS(-18.33)PHDLDS(18.33)D	12	2	788.777	-0.054929	109230	NMP_S3
P38159;Q96E39;P38159-2;H3BUY5;H3BT71;H0Y6E7	219;219;206;91;219;221	P38159	P38159	RNA-binding motif protein, X chromosome;RNA-binding motif protein, X chromosome, N-terminally processed;RNA binding motif protein, X-linked-like-1;RNA binding motif protein, X-linked-like-1, N-terminally processed	RBMX;RBMXL1;RBMX;RBMX;RBMX	>sp|P38159|RBMX_HUMAN RNA-binding motif protein, X chromosome OS=Homo sapiens GN=RBMX PE=1 SV=3;>sp|Q96E39|RMXL1_HUMAN RNA binding motif protein, X-linked-like-1 OS=Homo sapiens GN=RBMXL1 PE=1 SV=1;>sp|P38159-2|RBMX_HUMAN Isoform 2 of RNA-binding motif pro	0.983804	13.0787	6	P38159	S	DVYLSPRDDGYSTKDSYSSRDYPSSRDTRDY	FALSE	37.013	37.013	_DS(ph)Y(ph)S(ph)S(ph)RDY(ph)PS(ph)SRDTR_	DS(0.984)Y(0.805)S(0.752)S(0.752)RDY(0.652)PS(0.513)S(0.726)RDT(0.817)R	DS(13.08)Y(0.07)S(0.72)S(0.72)RDY(0.72)PS(0.07)S(-0.07)RDT(-0.07)R	2	3	757.867	-1.6036	0	NMP_S3
Q9NYF8;Q9NYF8-2;E9PK91;Q9NYF8-3;E9PKI6;E9PQN2;E9PK09	397;395;397;395;397;395;397	Q9NYF8	Q9NYF8	Bcl-2-associated transcription factor 1	BCLAF1;BCLAF1;BCLAF1;BCLAF1;BCLAF1	>sp|Q9NYF8|BCLF1_HUMAN Bcl-2-associated transcription factor 1 OS=Homo sapiens GN=BCLAF1 PE=1 SV=2;>sp|Q9NYF8-2|BCLF1_HUMAN Isoform 2 of Bcl-2-associated transcription factor 1 OS=Homo sapiens GN=BCLAF1;>tr|E9PK91|E9PK91_HUMAN Bcl-2-associated transcriptio	1	105.298	1;2	Q9NYF8	S	DYFSDKESGKQKFNDSEGDDTEETEDYRQFR	TRUE	297.68	143.47	_FNDS(ph)EGDDT(ph)EETEDYR_	FNDS(1)EGDDT(1)EETEDYR	FNDS(105.3)EGDDT(57.7)EET(-57.7)EDY(-94.58)R	4	2	1041.33	-0.14892	3265200	NMP_S3
Q9NYF8;Q9NYF8-2;E9PK91;Q9NYF8-3;E9PKI6;E9PQN2;E9PK09	397;395;397;395;397;395;397	Q9NYF8	Q9NYF8	Bcl-2-associated transcription factor 1	BCLAF1;BCLAF1;BCLAF1;BCLAF1;BCLAF1	>sp|Q9NYF8|BCLF1_HUMAN Bcl-2-associated transcription factor 1 OS=Homo sapiens GN=BCLAF1 PE=1 SV=2;>sp|Q9NYF8-2|BCLF1_HUMAN Isoform 2 of Bcl-2-associated transcription factor 1 OS=Homo sapiens GN=BCLAF1;>tr|E9PK91|E9PK91_HUMAN Bcl-2-associated transcriptio	1	102.94	1;2	Q9NYF8	S	DYFSDKESGKQKFNDSEGDDTEETEDYRQFR	TRUE	166.01	124.31	_FNDS(ph)EGDDT(ph)EETEDYR_	FNDS(1)EGDDT(1)EETEDYR	FNDS(102.94)EGDDT(57.12)EET(-57.12)EDY(-90.65)R	4	2	1041.33	-0.01501	2531600	NMP_S2
Q9NYF8;Q9NYF8-2;E9PK91;Q9NYF8-3;E9PKI6;E9PQN2;E9PK09	397;395;397;395;397;395;397	Q9NYF8	Q9NYF8	Bcl-2-associated transcription factor 1	BCLAF1;BCLAF1;BCLAF1;BCLAF1;BCLAF1	>sp|Q9NYF8|BCLF1_HUMAN Bcl-2-associated transcription factor 1 OS=Homo sapiens GN=BCLAF1 PE=1 SV=2;>sp|Q9NYF8-2|BCLF1_HUMAN Isoform 2 of Bcl-2-associated transcription factor 1 OS=Homo sapiens GN=BCLAF1;>tr|E9PK91|E9PK91_HUMAN Bcl-2-associated transcriptio	1	72.9903	1;2	Q9NYF8	S	DYFSDKESGKQKFNDSEGDDTEETEDYRQFR	FALSE	171.42	122.18	_FNDS(ph)EGDDT(ph)EETEDYR_	FNDS(1)EGDDT(0.999)EET(0.001)EDYR	FNDS(72.99)EGDDT(30.17)EET(-30.17)EDY(-62.32)R	4	2	1041.33	-0.10511	2901800	NMP_S6
Q15760	319	Q15760	Q15760	Probable G-protein coupled receptor 19	GPR19	>sp|Q15760|GPR19_HUMAN Probable G-protein coupled receptor 19 OS=Homo sapiens GN=GPR19 PE=2 SV=2	0.953609	13.5533	4	Q15760	S	DYKKSSLVFTAITWISFSSSASKPTLYSIYN	FALSE	39.905	39.905	_KSSLVFTAITWIS(ph)FSS(ph)S(ph)AS(ph)K_	KS(0.006)S(0.006)LVFT(0.01)AIT(0.017)WIS(0.954)FS(0.487)S(0.84)S(0.84)AS(0.84)K	KS(-30.05)S(-29.92)LVFT(-25.72)AIT(-20.32)WIS(13.55)FS(-5.26)S(5.26)S(5.26)AS(5.26)K	13	3	823.006	-2.7847	46543	NMP_S3
Q9P2B4	547	Q9P2B4	Q9P2B4	CTTNBP2 N-terminal-like protein	CTTNBP2NL	>sp|Q9P2B4|CT2NL_HUMAN CTTNBP2 N-terminal-like protein OS=Homo sapiens GN=CTTNBP2NL PE=1 SV=2	0.997473	28.5557	7	Q9P2B4	S	DYRNLANTANPRGDTSHSPTPGKVSSPLSPL	FALSE	51.533	51.533	_GDT(ph)S(ph)HS(ph)PT(ph)PGKVS(ph)SPLSPLS(ph)PGIKS(ph)PTIPR_	GDT(0.998)S(0.997)HS(0.997)PT(0.991)PGKVS(0.467)S(0.467)PLS(0.239)PLS(0.844)PGIKS(0.925)PT(0.072)IPR	GDT(29.59)S(28.56)HS(28.56)PT(19.77)PGKVS(0)S(0)PLS(-4.43)PLS(8.43)PGIKS(11.18)PT(-11.18)IPR	4	4	890.097	-3.829	195710	NMP_S6
P51858-3;P51858;P51858-2	148;132;125	P51858-3	P51858-3	Hepatoma-derived growth factor	HDGF	>sp|P51858-3|HDGF_HUMAN Isoform 3 of Hepatoma-derived growth factor OS=Homo sapiens GN=HDGF;>sp|P51858|HDGF_HUMAN Hepatoma-derived growth factor OS=Homo sapiens GN=HDGF PE=1 SV=1;>sp|P51858-2|HDGF_HUMAN Isoform 2 of Hepatoma-derived growth factor OS=Homo s	1	124.844	2	P51858-3	S	EAAEGDGDKKGNAEGSSDEEGKLVIDEPAKE	TRUE	124.84	124.84	_GNAEGS(ph)S(ph)DEEGKLVIDEPAK_	GNAEGS(1)S(1)DEEGKLVIDEPAK	GNAEGS(124.84)S(124.84)DEEGKLVIDEPAK	6	3	735.638	-0.12113	407400	NMP_S6
P51858-3;P51858;P51858-2	148;132;125	P51858-3	P51858-3	Hepatoma-derived growth factor	HDGF	>sp|P51858-3|HDGF_HUMAN Isoform 3 of Hepatoma-derived growth factor OS=Homo sapiens GN=HDGF;>sp|P51858|HDGF_HUMAN Hepatoma-derived growth factor OS=Homo sapiens GN=HDGF PE=1 SV=1;>sp|P51858-2|HDGF_HUMAN Isoform 2 of Hepatoma-derived growth factor OS=Homo s	1	80.9842	2	P51858-3	S	EAAEGDGDKKGNAEGSSDEEGKLVIDEPAKE	TRUE	93.226	80.984	_GNAEGS(ph)S(ph)DEEGKLVIDEPAK_	GNAEGS(1)S(1)DEEGKLVIDEPAK	GNAEGS(80.98)S(80.98)DEEGKLVIDEPAK	6	2	1102.95	0.49165	185520	NMP_S2
P51858-3;P51858;P51858-2	148;132;125	P51858-3	P51858-3	Hepatoma-derived growth factor	HDGF	>sp|P51858-3|HDGF_HUMAN Isoform 3 of Hepatoma-derived growth factor OS=Homo sapiens GN=HDGF;>sp|P51858|HDGF_HUMAN Hepatoma-derived growth factor OS=Homo sapiens GN=HDGF PE=1 SV=1;>sp|P51858-2|HDGF_HUMAN Isoform 2 of Hepatoma-derived growth factor OS=Homo s	1	72.3025	2	P51858-3	S	EAAEGDGDKKGNAEGSSDEEGKLVIDEPAKE	FALSE	105.58	72.302	_GNAEGS(ph)S(ph)DEEGKLVIDEPAKEK_	GNAEGS(1)S(1)DEEGKLVIDEPAKEK	GNAEGS(72.3)S(72.3)DEEGKLVIDEPAKEK	6	3	821.351	-0.010603	313040	NMP_S3
Q5H9R7-5;Q5H9R7;Q5H9R7-2;Q5H9R7-6;E9PKF6;H7BXH2;Q5H9R7-4;Q5H9R7-3;E9PQP7;H0YEN2	617;617;611;588;582;571;537;537;385;324	Q5H9R7-5	Q5H9R7-5	Serine/threonine-protein phosphatase 6 regulatory subunit 3	PPP6R3;PPP6R3;PPP6R3;PPP6R3;PPP6R3	>sp|Q5H9R7-5|PP6R3_HUMAN Isoform 5 of Serine/threonine-protein phosphatase 6 regulatory subunit 3 OS=Homo sapiens GN=PPP6R3;>sp|Q5H9R7|PP6R3_HUMAN Serine/threonine-protein phosphatase 6 regulatory subunit 3 OS=Homo sapiens GN=PPP6R3 PE=1 SV=2;>sp|Q5H9R7-2|	1	130.302	1	Q5H9R7-5	S	EACCKERIQQFDDGGSDEEDIWEEKHIAFTP	TRUE	130.3	130.3	_IQQFDDGGS(ph)DEEDIWEEK_	IQQFDDGGS(1)DEEDIWEEK	IQQFDDGGS(130.3)DEEDIWEEK	9	2	1110.44	0.22884	657230	NMP_S6
Q5H9R7-5;Q5H9R7;Q5H9R7-2;Q5H9R7-6;E9PKF6;H7BXH2;Q5H9R7-4;Q5H9R7-3;E9PQP7;H0YEN2	617;617;611;588;582;571;537;537;385;324	Q5H9R7-5	Q5H9R7-5	Serine/threonine-protein phosphatase 6 regulatory subunit 3	PPP6R3;PPP6R3;PPP6R3;PPP6R3;PPP6R3	>sp|Q5H9R7-5|PP6R3_HUMAN Isoform 5 of Serine/threonine-protein phosphatase 6 regulatory subunit 3 OS=Homo sapiens GN=PPP6R3;>sp|Q5H9R7|PP6R3_HUMAN Serine/threonine-protein phosphatase 6 regulatory subunit 3 OS=Homo sapiens GN=PPP6R3 PE=1 SV=2;>sp|Q5H9R7-2|	1	123.139	1	Q5H9R7-5	S	EACCKERIQQFDDGGSDEEDIWEEKHIAFTP	TRUE	211.75	123.14	_IQQFDDGGS(ph)DEEDIWEEK_	IQQFDDGGS(1)DEEDIWEEK	IQQFDDGGS(123.14)DEEDIWEEK	9	3	740.627	-0.17703	491110	NMP_S3
Q5H9R7-5;Q5H9R7;Q5H9R7-2;Q5H9R7-6;E9PKF6;H7BXH2;Q5H9R7-4;Q5H9R7-3;E9PQP7;H0YEN2	617;617;611;588;582;571;537;537;385;324	Q5H9R7-5	Q5H9R7-5	Serine/threonine-protein phosphatase 6 regulatory subunit 3	PPP6R3;PPP6R3;PPP6R3;PPP6R3;PPP6R3	>sp|Q5H9R7-5|PP6R3_HUMAN Isoform 5 of Serine/threonine-protein phosphatase 6 regulatory subunit 3 OS=Homo sapiens GN=PPP6R3;>sp|Q5H9R7|PP6R3_HUMAN Serine/threonine-protein phosphatase 6 regulatory subunit 3 OS=Homo sapiens GN=PPP6R3 PE=1 SV=2;>sp|Q5H9R7-2|	1	63.9176	1	Q5H9R7-5	S	EACCKERIQQFDDGGSDEEDIWEEKHIAFTP	FALSE	172.98	63.918	_IQQFDDGGS(ph)DEEDIWEEK_	IQQFDDGGS(1)DEEDIWEEK	IQQFDDGGS(63.92)DEEDIWEEK	9	3	740.627	0.66788	242210	NMP_S2
Q16204	240	Q16204	Q16204	Coiled-coil domain-containing protein 6	CCDC6	>sp|Q16204|CCDC6_HUMAN Coiled-coil domain-containing protein 6 OS=Homo sapiens GN=CCDC6 PE=1 SV=2	1	144.331	2	Q16204	S	EAEKRILQEKLDQPVSAPPSPRDISMEIDSP	FALSE	144.33	144.33	_LDQPVS(ph)APPS(ph)PR_	LDQPVS(1)APPS(1)PR	LDQPVS(144.33)APPS(144.33)PR	6	2	712.305	0.06496	294260	NMP_S2
P25788;P25788-2;G3V4X5;H0YJ03	250;243;175;78	P25788	P25788	Proteasome subunit alpha type-3	PSMA3;PSMA3;PSMA3	>sp|P25788|PSA3_HUMAN Proteasome subunit alpha type-3 OS=Homo sapiens GN=PSMA3 PE=1 SV=2;>sp|P25788-2|PSA3_HUMAN Isoform 2 of Proteasome subunit alpha type-3 OS=Homo sapiens GN=PSMA3;>tr|G3V4X5|G3V4X5_HUMAN Proteasome subunit alpha type-3 OS=Homo sapiens G	1	176.782	1	P25788	S	EAEKYAKESLKEEDESDDDNM__________	TRUE	350.49	313.04	_ESLKEEDES(ph)DDDNM_	ESLKEEDES(1)DDDNM	ES(-176.78)LKEEDES(176.78)DDDNM	9	2	868.298	-0.51095	8837900	NMP_S6
P25788;P25788-2;G3V4X5;H0YJ03	250;243;175;78	P25788	P25788	Proteasome subunit alpha type-3	PSMA3;PSMA3;PSMA3	>sp|P25788|PSA3_HUMAN Proteasome subunit alpha type-3 OS=Homo sapiens GN=PSMA3 PE=1 SV=2;>sp|P25788-2|PSA3_HUMAN Isoform 2 of Proteasome subunit alpha type-3 OS=Homo sapiens GN=PSMA3;>tr|G3V4X5|G3V4X5_HUMAN Proteasome subunit alpha type-3 OS=Homo sapiens G	1	111.019	1	P25788	S	EAEKYAKESLKEEDESDDDNM__________	TRUE	406.15	260.24	_ESLKEEDES(ph)DDDNM_	ESLKEEDES(1)DDDNM	ES(-111.02)LKEEDES(111.02)DDDNM	9	2	868.298	-0.30311	9409100	NMP_S2
P25788;P25788-2;G3V4X5;H0YJ03	250;243;175;78	P25788	P25788	Proteasome subunit alpha type-3	PSMA3;PSMA3;PSMA3	>sp|P25788|PSA3_HUMAN Proteasome subunit alpha type-3 OS=Homo sapiens GN=PSMA3 PE=1 SV=2;>sp|P25788-2|PSA3_HUMAN Isoform 2 of Proteasome subunit alpha type-3 OS=Homo sapiens GN=PSMA3;>tr|G3V4X5|G3V4X5_HUMAN Proteasome subunit alpha type-3 OS=Homo sapiens G	1	107.231	1	P25788	S	EAEKYAKESLKEEDESDDDNM__________	FALSE	307.92	243.86	_ESLKEEDES(ph)DDDNM_	ESLKEEDES(1)DDDNM	ES(-107.23)LKEEDES(107.23)DDDNM	9	2	868.298	-0.3104	8464900	NMP_S3
P07225;G5E9F8	668;537	P07225	P07225	Vitamin K-dependent protein S	PROS1;PROS1	>sp|P07225|PROS_HUMAN Vitamin K-dependent protein S OS=Homo sapiens GN=PROS1 PE=1 SV=1;>tr|G5E9F8|G5E9F8_HUMAN Protein S (Alpha), isoform CRA_b OS=Homo sapiens GN=PROS1 PE=1 SV=1	1	42.8094	2	P07225	S	EAISKHNDIRAHSCPSVWKKTKNS_______	FALSE	42.809	42.809	_AHS(ph)CPS(ph)VWK_	AHS(1)CPS(1)VWK	AHS(42.81)CPS(42.81)VWK	6	2	616.222	-0.11447	35829	NMP_S3
Q9H1E3	58	Q9H1E3	Q9H1E3	Nuclear ubiquitous casein and cyclin-dependent kinase substrate 1	NUCKS1	>sp|Q9H1E3|NUCKS_HUMAN Nuclear ubiquitous casein and cyclin-dependent kinase substrate 1 OS=Homo sapiens GN=NUCKS1 PE=1 SV=1	1	89.1517	2;3	Q9H1E3	S	EAKNKRRSGKNSQEDSEDSEDKDVKTKKDDS	TRUE	172.98	172.98	_SGKNS(ph)QEDS(ph)EDS(ph)EDKDVK_	S(0.019)GKNS(0.981)QEDS(1)EDS(1)EDKDVK	S(-17.18)GKNS(17.18)QEDS(89.15)EDS(114.03)EDKDVK	9	2	1118.88	0.092585	8334400	NMP_S2
Q9H1E3	58	Q9H1E3	Q9H1E3	Nuclear ubiquitous casein and cyclin-dependent kinase substrate 1	NUCKS1	>sp|Q9H1E3|NUCKS_HUMAN Nuclear ubiquitous casein and cyclin-dependent kinase substrate 1 OS=Homo sapiens GN=NUCKS1 PE=1 SV=1	1	72.0307	2;3	Q9H1E3	S	EAKNKRRSGKNSQEDSEDSEDKDVKTKKDDS	TRUE	155.46	136.62	_SGKNSQEDS(ph)EDS(ph)EDKDVK_	SGKNSQEDS(1)EDS(1)EDKDVK	S(-78.82)GKNS(-72.03)QEDS(72.03)EDS(89.64)EDKDVK	9	3	719.602	-0.82194	2288300	NMP_S6
Q9H1E3	58	Q9H1E3	Q9H1E3	Nuclear ubiquitous casein and cyclin-dependent kinase substrate 1	NUCKS1	>sp|Q9H1E3|NUCKS_HUMAN Nuclear ubiquitous casein and cyclin-dependent kinase substrate 1 OS=Homo sapiens GN=NUCKS1 PE=1 SV=1	0.999999	60.6206	2;3	Q9H1E3	S	EAKNKRRSGKNSQEDSEDSEDKDVKTKKDDS	FALSE	234.73	103.71	_SGKNS(ph)QEDS(ph)EDS(ph)EDKDVK_	S(0.3)GKNS(0.7)QEDS(1)EDS(1)EDKDVK	S(-3.67)GKNS(3.67)QEDS(60.62)EDS(68.9)EDKDVK	9	2	1118.88	0.17041	3084100	NMP_S3
P51911;P51911-2;B7Z7E1;K7ERK4;K7EQ72;K7ENC5	122;102;72;61;50;72	P51911	P51911	Calponin-1	CNN1;CNN1	>sp|P51911|CNN1_HUMAN Calponin-1 OS=Homo sapiens GN=CNN1 PE=1 SV=2;>sp|P51911-2|CNN1_HUMAN Isoform 2 of Calponin-1 OS=Homo sapiens GN=CNN1;>tr|B7Z7E1|B7Z7E1_HUMAN Calponin OS=Homo sapiens GN=CNN1 PE=1 SV=1;>tr|K7ERK4|K7ERK4_HUMAN Transgelin (Fragment) OS=H	1	39.3881	5	P51911	S	EANDLFENTNHTQVQSTLLALASMAKTKGNK	FALSE	39.388	39.388	_PHDIFEANDLFENT(ph)NHT(ph)QVQS(ph)T(ph)LLALAS(ph)MAK_	PHDIFEANDLFENT(1)NHT(1)QVQS(1)T(1)LLALAS(1)MAK	PHDIFEANDLFENT(39.39)NHT(39.39)QVQS(39.39)T(39.39)LLALAS(39.39)MAK	21	3	1285.85	0.53178	142300	NMP_S2
Q9UPR3	562	Q9UPR3	Q9UPR3	Protein SMG5	SMG5	>sp|Q9UPR3|SMG5_HUMAN Protein SMG5 OS=Homo sapiens GN=SMG5 PE=1 SV=3	0.933165	9.513	6	Q9UPR3	S	EAPDSLNGPLGPSEASIASNLQAMSTQMFQT	FALSE	33.289	33.289	_SEAPDS(ph)LNGPLGPS(ph)EAS(ph)IAS(ph)NLQAMST(ph)QMFQT(ph)KR_	S(0.281)EAPDS(0.782)LNGPLGPS(0.947)EAS(0.933)IAS(0.864)NLQAMS(0.629)T(0.888)QMFQT(0.676)KR	S(-5.38)EAPDS(5.38)LNGPLGPS(13.3)EAS(9.51)IAS(5.38)NLQAMS(-0.61)T(5.38)QMFQT(0.61)KR	17	4	1011.63	-0.72382	146250	NMP_S2
Q9Y618;Q9Y618-3;C9JFD3;C9JQE8	750;750;750;750	Q9Y618	Q9Y618	Nuclear receptor corepressor 2	NCOR2;NCOR2;NCOR2	>sp|Q9Y618|NCOR2_HUMAN Nuclear receptor corepressor 2 OS=Homo sapiens GN=NCOR2 PE=1 SV=2;>sp|Q9Y618-3|NCOR2_HUMAN Isoform 3 of Nuclear receptor corepressor 2 OS=Homo sapiens GN=NCOR2;>tr|C9JFD3|C9JFD3_HUMAN Nuclear receptor corepressor 2 OS=Homo sapiens GN	0.932108	13.236	3	Q9Y618	S	ECSGPATVNNSSDTESIPSPHTEAAKDTGQN	FALSE	52.359	52.359	_GECSGPATVNNS(ph)SDTES(ph)IPS(ph)PHTEAAK_	GECS(0.007)GPAT(0.124)VNNS(0.323)S(0.333)DT(0.28)ES(0.932)IPS(0.685)PHT(0.315)EAAK	GECS(-17.54)GPAT(-5.08)VNNS(0)S(0)DT(0)ES(13.24)IPS(2.74)PHT(-2.74)EAAK	17	3	995.042	-0.81864	84463	NMP_S2
Q96J02;Q96J02-2;Q96J02-3	240;199;89	Q96J02	Q96J02	E3 ubiquitin-protein ligase Itchy homolog	ITCH	>sp|Q96J02|ITCH_HUMAN E3 ubiquitin-protein ligase Itchy homolog OS=Homo sapiens GN=ITCH PE=1 SV=2;>sp|Q96J02-2|ITCH_HUMAN Isoform 2 of E3 ubiquitin-protein ligase Itchy homolog OS=Homo sapiens GN=ITCH;>sp|Q96J02-3|ITCH_HUMAN Isoform 3 of E3 ubiquitin-prote	1	57.8021	4	Q96J02	S	EDAGAGENRRVSGNNSPSLSNGGFKPSRPPR	TRUE	57.802	57.802	_RVS(ph)GNNS(ph)PS(ph)LS(ph)NGGFK_	RVS(1)GNNS(1)PS(1)LS(1)NGGFK	RVS(57.8)GNNS(57.8)PS(57.8)LS(57.8)NGGFK	7	2	970.841	0.52552	309730	NMP_S3
Q96J02;Q96J02-2;Q96J02-3	240;199;89	Q96J02	Q96J02	E3 ubiquitin-protein ligase Itchy homolog	ITCH	>sp|Q96J02|ITCH_HUMAN E3 ubiquitin-protein ligase Itchy homolog OS=Homo sapiens GN=ITCH PE=1 SV=2;>sp|Q96J02-2|ITCH_HUMAN Isoform 2 of E3 ubiquitin-protein ligase Itchy homolog OS=Homo sapiens GN=ITCH;>sp|Q96J02-3|ITCH_HUMAN Isoform 3 of E3 ubiquitin-prote	1	54.8978	4	Q96J02	S	EDAGAGENRRVSGNNSPSLSNGGFKPSRPPR	FALSE	54.898	54.898	_RVS(ph)GNNS(ph)PS(ph)LS(ph)NGGFK_	RVS(1)GNNS(1)PS(1)LS(1)NGGFK	RVS(54.9)GNNS(54.9)PS(54.9)LS(54.9)NGGFK	7	2	970.841	0.64836	134230	NMP_S6
Q8WVC0;Q8WVC0-2	658;598	Q8WVC0	Q8WVC0	RNA polymerase-associated protein LEO1	LEO1	>sp|Q8WVC0|LEO1_HUMAN RNA polymerase-associated protein LEO1 OS=Homo sapiens GN=LEO1 PE=1 SV=1;>sp|Q8WVC0-2|LEO1_HUMAN Isoform 2 of RNA polymerase-associated protein LEO1 OS=Homo sapiens GN=LEO1	1	110.758	1	Q8WVC0	S	EDDDKANKKHKKYVISDEEEEDDD_______	TRUE	237.59	237.59	_KYVIS(ph)DEEEEDDD_	KYVIS(1)DEEEEDDD	KY(-110.76)VIS(110.76)DEEEEDDD	5	2	833.306	0.14571	2196000	NMP_S2
Q8WVC0;Q8WVC0-2	658;598	Q8WVC0	Q8WVC0	RNA polymerase-associated protein LEO1	LEO1	>sp|Q8WVC0|LEO1_HUMAN RNA polymerase-associated protein LEO1 OS=Homo sapiens GN=LEO1 PE=1 SV=1;>sp|Q8WVC0-2|LEO1_HUMAN Isoform 2 of RNA polymerase-associated protein LEO1 OS=Homo sapiens GN=LEO1	1	74.1343	1	Q8WVC0	S	EDDDKANKKHKKYVISDEEEEDDD_______	TRUE	153.22	153.22	_KYVIS(ph)DEEEEDDD_	KYVIS(1)DEEEEDDD	KY(-74.13)VIS(74.13)DEEEEDDD	5	2	833.306	0.4774	2156500	NMP_S6
Q8WVC0;Q8WVC0-2	658;598	Q8WVC0	Q8WVC0	RNA polymerase-associated protein LEO1	LEO1	>sp|Q8WVC0|LEO1_HUMAN RNA polymerase-associated protein LEO1 OS=Homo sapiens GN=LEO1 PE=1 SV=1;>sp|Q8WVC0-2|LEO1_HUMAN Isoform 2 of RNA polymerase-associated protein LEO1 OS=Homo sapiens GN=LEO1	0.999999	58.4169	1	Q8WVC0	S	EDDDKANKKHKKYVISDEEEEDDD_______	FALSE	143.31	143.31	_KYVIS(ph)DEEEEDDD_	KYVIS(1)DEEEEDDD	KY(-58.42)VIS(58.42)DEEEEDDD	5	2	833.306	0.36622	2282100	NMP_S3
Q5JS13-4	291	Q5JS13-4	Q5JS13-4			>sp|Q5JS13-4|RGPS1_HUMAN Isoform 4 of Ras-specific guanine nucleotide-releasing factor RalGPS1 OS=Homo sapiens GN=RALGPS1	0.991254	19.4612	4	Q5JS13-4	S	EDDNYKLSLRIEPGSSSPRLVSSKEDLAAM_	FALSE	34.721	34.721	_IEPGS(ph)S(ph)S(ph)PRLVSS(ph)KEDLAAM(ox)_	IEPGS(0.991)S(0.991)S(0.991)PRLVS(0.227)S(0.799)KEDLAAM	IEPGS(19.25)S(19.46)S(19.46)PRLVS(-5.85)S(5.85)KEDLAAM	6	3	803.974	3.4197	0	NMP_S2
Q9H1E3;Q9H1E3-2	223;183	Q9H1E3	Q9H1E3	Nuclear ubiquitous casein and cyclin-dependent kinase substrate 1	NUCKS1	>sp|Q9H1E3|NUCKS_HUMAN Nuclear ubiquitous casein and cyclin-dependent kinase substrate 1 OS=Homo sapiens GN=NUCKS1 PE=1 SV=1;>sp|Q9H1E3-2|NUCKS_HUMAN Isoform 2 of Nuclear ubiquitous casein and cyclin-dependent kinase substrate 1 OS=Homo sapiens GN=NUCKS1	0.620122	6.75344	3	Q9H1E3	S	EDEEPESPPEKKTSTSPPPEKSGDEGSEDEA	FALSE	61.911	61.911	_TSTS(ph)PPPEKSGDEGS(ph)EDEAPS(ph)GED_	T(0.114)S(0.124)T(0.136)S(0.62)PPPEKS(0.193)GDEGS(0.855)EDEAPS(0.958)GED	T(-7.6)S(-7.18)T(-6.75)S(6.75)PPPEKS(-8.02)GDEGS(8.02)EDEAPS(12.94)GED	4	3	882.296	-0.043731	461380	NMP_S6
Q9UN86;Q9UN86-2;D6RB17	149;149;149	Q9UN86	Q9UN86	Ras GTPase-activating protein-binding protein 2	G3BP2;G3BP2	>sp|Q9UN86|G3BP2_HUMAN Ras GTPase-activating protein-binding protein 2 OS=Homo sapiens GN=G3BP2 PE=1 SV=2;>sp|Q9UN86-2|G3BP2_HUMAN Isoform B of Ras GTPase-activating protein-binding protein 2 OS=Homo sapiens GN=G3BP2;>tr|D6RB17|D6RB17_HUMAN Ras GTPase-acti	1	67.627	1;2	Q9UN86	S	EDEVFGDSEPELDEESEDEVEEEQEERQPSP	TRUE	95.666	95.666	_YEDEVFGDS(ph)EPELDEES(ph)EDEVEEEQEER_	YEDEVFGDS(1)EPELDEES(1)EDEVEEEQEER	Y(-37.93)EDEVFGDS(37.93)EPELDEES(67.63)EDEVEEEQEER	17	3	1184.09	-0.07895	483200	NMP_S6
Q9UN86;Q9UN86-2;D6RB17	149;149;149	Q9UN86	Q9UN86	Ras GTPase-activating protein-binding protein 2	G3BP2;G3BP2	>sp|Q9UN86|G3BP2_HUMAN Ras GTPase-activating protein-binding protein 2 OS=Homo sapiens GN=G3BP2 PE=1 SV=2;>sp|Q9UN86-2|G3BP2_HUMAN Isoform B of Ras GTPase-activating protein-binding protein 2 OS=Homo sapiens GN=G3BP2;>tr|D6RB17|D6RB17_HUMAN Ras GTPase-acti	0.999998	56.9674	1	Q9UN86	S	EDEVFGDSEPELDEESEDEVEEEQEERQPSP	TRUE	126.04	126.04	_YEDEVFGDSEPELDEES(ph)EDEVEEEQEER_	YEDEVFGDSEPELDEES(1)EDEVEEEQEER	Y(-92.2)EDEVFGDS(-56.97)EPELDEES(56.97)EDEVEEEQEER	17	3	1157.44	0.28638	237290	NMP_S2
Q9UN86;Q9UN86-2;D6RB17	149;149;149	Q9UN86	Q9UN86	Ras GTPase-activating protein-binding protein 2	G3BP2;G3BP2	>sp|Q9UN86|G3BP2_HUMAN Ras GTPase-activating protein-binding protein 2 OS=Homo sapiens GN=G3BP2 PE=1 SV=2;>sp|Q9UN86-2|G3BP2_HUMAN Isoform B of Ras GTPase-activating protein-binding protein 2 OS=Homo sapiens GN=G3BP2;>tr|D6RB17|D6RB17_HUMAN Ras GTPase-acti	0.999838	37.8962	1;2	Q9UN86	S	EDEVFGDSEPELDEESEDEVEEEQEERQPSP	FALSE	79.426	57.145	_YEDEVFGDS(ph)EPELDEES(ph)EDEVEEEQEER_	Y(0.004)EDEVFGDS(0.997)EPELDEES(1)EDEVEEEQEER	Y(-24.73)EDEVFGDS(24.73)EPELDEES(37.9)EDEVEEEQEER	17	3	1184.09	-0.24565	389790	NMP_S3
P40198-2	173	P40198-2	P40198-2			>sp|P40198-2|CEAM3_HUMAN Isoform 2 of Carcinoembryonic antigen-related cell adhesion molecule 3 OS=Homo sapiens GN=CEACAM3	0.999355	29.0545	7	P40198-2	S	EDKDAVAFTCEPEIHSTTCL___________	FALSE	30.904	30.904	_PSIS(ph)S(ph)NNS(ph)NPKEDKDAVAFT(ph)CEPEIHS(ph)T(ph)T(ph)CL_	PS(0.481)IS(0.841)S(0.846)NNS(0.835)NPKEDKDAVAFT(0.998)CEPEIHS(0.999)T(0.999)T(0.999)CL	PS(-4.98)IS(5.13)S(5.29)NNS(4.98)NPKEDKDAVAFT(24.71)CEPEIHS(29.05)T(29.05)T(29.05)CL	27	3	1336.78	0.6825	0	NMP_S2
P08238;Q58FF8	255;177	P08238	P08238	Heat shock protein HSP 90-beta;Putative heat shock protein HSP 90-beta 2	HSP90AB1;HSP90AB2P	>sp|P08238|HS90B_HUMAN Heat shock protein HSP 90-beta OS=Homo sapiens GN=HSP90AB1 PE=1 SV=4;>sp|Q58FF8|H90B2_HUMAN Putative heat shock protein HSP 90-beta 2 OS=Homo sapiens GN=HSP90AB2P PE=1 SV=2	1	96.282	1	P08238	S	EDKDDEEKPKIEDVGSDEEDDSGKDKKKKTK	TRUE	263.55	245.61	_IEDVGS(ph)DEEDDSGKDKK_	IEDVGS(1)DEEDDSGKDKK	IEDVGS(96.28)DEEDDS(-96.28)GKDKK	6	2	973.399	0.15107	10456000	NMP_S6
P08238;Q58FF8	255;177	P08238	P08238	Heat shock protein HSP 90-beta;Putative heat shock protein HSP 90-beta 2	HSP90AB1;HSP90AB2P	>sp|P08238|HS90B_HUMAN Heat shock protein HSP 90-beta OS=Homo sapiens GN=HSP90AB1 PE=1 SV=4;>sp|Q58FF8|H90B2_HUMAN Putative heat shock protein HSP 90-beta 2 OS=Homo sapiens GN=HSP90AB2P PE=1 SV=2	1	83.2506	1;2	P08238	S	EDKDDEEKPKIEDVGSDEEDDSGKDKKKKTK	TRUE	101.49	83.251	_IEDVGS(ph)DEEDDS(ph)GKDK_	IEDVGS(1)DEEDDS(1)GKDK	IEDVGS(83.25)DEEDDS(83.25)GKDK	6	2	949.335	-0.83417	6388800	NMP_S2
P08238;Q58FF8	255;177	P08238	P08238	Heat shock protein HSP 90-beta;Putative heat shock protein HSP 90-beta 2	HSP90AB1;HSP90AB2P	>sp|P08238|HS90B_HUMAN Heat shock protein HSP 90-beta OS=Homo sapiens GN=HSP90AB1 PE=1 SV=4;>sp|Q58FF8|H90B2_HUMAN Putative heat shock protein HSP 90-beta 2 OS=Homo sapiens GN=HSP90AB2P PE=1 SV=2	1	76.6932	1;2	P08238	S	EDKDDEEKPKIEDVGSDEEDDSGKDKKKKTK	FALSE	155.92	76.693	_IEDVGS(ph)DEEDDS(ph)GKDK_	IEDVGS(1)DEEDDS(1)GKDK	IEDVGS(76.69)DEEDDS(76.69)GKDK	6	2	949.335	-0.36959	2253900	NMP_S3
F8W8Y7	1974	F8W8Y7	F8W8Y7		ARMCX4	>tr|F8W8Y7|F8W8Y7_HUMAN Armadillo repeat-containing X-linked protein 4 OS=Homo sapiens GN=ARMCX4 PE=1 SV=3	0.623367	6.16281	3	F8W8Y7	S	EDKSAPKAKAKKSSESRGIYPYMVPGAGMGS	FALSE	30.816	30.816	_KS(ph)SES(ph)RGIY(ph)PYMVPGAGMGSWDGAM(ox)IWSETK_	KS(0.746)S(0.298)ES(0.623)RGIY(0.594)PY(0.324)MVPGAGMGS(0.21)WDGAMIWS(0.103)ET(0.103)K	KS(5.37)S(-5.37)ES(6.16)RGIY(5.37)PY(-5.37)MVPGAGMGS(-9.61)WDGAMIWS(-14.54)ET(-14.54)K	5	4	909.369	-0.84301	20850	NMP_S2
Q7Z4H3;Q7Z4H3-2	170;136	Q7Z4H3	Q7Z4H3	HD domain-containing protein 2	HDDC2	>sp|Q7Z4H3|HDDC2_HUMAN HD domain-containing protein 2 OS=Homo sapiens GN=HDDC2 PE=1 SV=1;>sp|Q7Z4H3-2|HDDC2_HUMAN Isoform 2 of HD domain-containing protein 2 OS=Homo sapiens GN=HDDC2	1	70.0893	3	Q7Z4H3	S	EDLEHKPGRLQDFYDSTAGKFNHPEIVQLVS	FALSE	70.089	70.089	_LQDFY(ph)DS(ph)T(ph)AGK_	LQDFY(1)DS(1)T(1)AGK	LQDFY(70.09)DS(70.09)T(70.09)AGK	7	2	742.743	-0.58983	16032	NMP_S6
P13861;P13861-2	99;99	P13861	P13861	cAMP-dependent protein kinase type II-alpha regulatory subunit	PRKAR2A	>sp|P13861|KAP2_HUMAN cAMP-dependent protein kinase type II-alpha regulatory subunit OS=Homo sapiens GN=PRKAR2A PE=1 SV=2;>sp|P13861-2|KAP2_HUMAN Isoform 2 of cAMP-dependent protein kinase type II-alpha regulatory subunit OS=Homo sapiens GN=PRKAR2A	0.988647	19.4517	1	P13861	S	EDLEVPVPSRFNRRVSVCAETYNPDEEEEDT	FALSE	75.533	75.533	_RVS(ph)VCAETYNPDEEEEDTDPR_	RVS(0.989)VCAET(0.011)YNPDEEEEDTDPR	RVS(19.45)VCAET(-19.45)Y(-38.61)NPDEEEEDT(-64.98)DPR	3	3	864.346	-0.04276	297590	NMP_S6
Q5T764	94	Q5T764	Q5T764	Interferon-induced protein with tetratricopeptide repeats 1B	IFIT1B	>sp|Q5T764|IFT1B_HUMAN Interferon-induced protein with tetratricopeptide repeats 1B OS=Homo sapiens GN=IFIT1B PE=2 SV=1	1	34.3462	4	Q5T764	S	EDLIQKEHANQADIRSLVTWGNFAWVYYHMG	FALSE	34.346	34.346	_S(ph)LVT(ph)WGNFAWVY(ph)Y(ph)HM(ox)GR_	S(1)LVT(1)WGNFAWVY(1)Y(1)HMGR	S(34.35)LVT(34.35)WGNFAWVY(34.35)Y(34.35)HMGR	1	3	808.29	-0.37975	149260	NMP_S2
Q99549-2;Q99549	51;51	Q99549-2	Q99549-2	M-phase phosphoprotein 8	MPHOSPH8	>sp|Q99549-2|MPP8_HUMAN Isoform 2 of M-phase phosphoprotein 8 OS=Homo sapiens GN=MPHOSPH8;>sp|Q99549|MPP8_HUMAN M-phase phosphoprotein 8 OS=Homo sapiens GN=MPHOSPH8 PE=1 SV=2	1	130.164	1	Q99549-2	S	EDNDAAARGAEAFGDSEEDGEDVFEVEKILD	TRUE	130.16	130.16	_GAEAFGDS(ph)EEDGEDVFEVEK_	GAEAFGDS(1)EEDGEDVFEVEK	GAEAFGDS(130.16)EEDGEDVFEVEK	8	2	1119.93	0.72461	244110	NMP_S2
Q99549-2;Q99549	51;51	Q99549-2	Q99549-2	M-phase phosphoprotein 8	MPHOSPH8	>sp|Q99549-2|MPP8_HUMAN Isoform 2 of M-phase phosphoprotein 8 OS=Homo sapiens GN=MPHOSPH8;>sp|Q99549|MPP8_HUMAN M-phase phosphoprotein 8 OS=Homo sapiens GN=MPHOSPH8 PE=1 SV=2	1	50.0546	1	Q99549-2	S	EDNDAAARGAEAFGDSEEDGEDVFEVEKILD	TRUE	192.58	50.055	_GAEAFGDS(ph)EEDGEDVFEVEK_	GAEAFGDS(1)EEDGEDVFEVEK	GAEAFGDS(50.05)EEDGEDVFEVEK	8	3	746.958	-0.076682	395140	NMP_S6
Q99549-2;Q99549	51;51	Q99549-2	Q99549-2	M-phase phosphoprotein 8	MPHOSPH8	>sp|Q99549-2|MPP8_HUMAN Isoform 2 of M-phase phosphoprotein 8 OS=Homo sapiens GN=MPHOSPH8;>sp|Q99549|MPP8_HUMAN M-phase phosphoprotein 8 OS=Homo sapiens GN=MPHOSPH8 PE=1 SV=2	1	48.8717	1	Q99549-2	S	EDNDAAARGAEAFGDSEEDGEDVFEVEKILD	FALSE	48.872	48.872	_GAEAFGDS(ph)EEDGEDVFEVEK_	GAEAFGDS(1)EEDGEDVFEVEK	GAEAFGDS(48.87)EEDGEDVFEVEK	8	2	1119.93	0.41533	163390	NMP_S3
P27824-2;P27824;P27824-3	618;583;475	P27824-2	P27824-2	Calnexin	CANX	>sp|P27824-2|CALX_HUMAN Isoform 2 of Calnexin OS=Homo sapiens GN=CANX;>sp|P27824|CALX_HUMAN Calnexin OS=Homo sapiens GN=CANX PE=1 SV=2;>sp|P27824-3|CALX_HUMAN Isoform 3 of Calnexin OS=Homo sapiens GN=CANX	1	48.9809	1	P27824-2	S	EDRKPKAEEDEILNRSPRNRKPRRE______	FALSE	48.981	48.981	_AEEDEILNRS(ph)PR_	AEEDEILNRS(1)PR	AEEDEILNRS(48.98)PR	10	3	503.563	1.5021	0	NMP_S6
Q9H8Y8-3;Q9H8Y8;Q9H8Y8-2	453;441;373	Q9H8Y8-3	Q9H8Y8-3	Golgi reassembly-stacking protein 2	GORASP2	>sp|Q9H8Y8-3|GORS2_HUMAN Isoform 3 of Golgi reassembly-stacking protein 2 OS=Homo sapiens GN=GORASP2;>sp|Q9H8Y8|GORS2_HUMAN Golgi reassembly-stacking protein 2 OS=Homo sapiens GN=GORASP2 PE=1 SV=3;>sp|Q9H8Y8-2|GORS2_HUMAN Isoform 2 of Golgi reassembly-stac	0.988397	24.0894	2	Q9H8Y8-3	S	EDRVGDSTPVSEKPVSAAVDANASESP____	FALSE	65.887	65.887	_VGDSTPVSEKPVS(ph)AAVDANAS(ph)ESP_	VGDS(0.004)T(0.004)PVS(0.004)EKPVS(0.988)AAVDANAS(0.5)ES(0.5)P	VGDS(-24.09)T(-24.09)PVS(-24.09)EKPVS(24.09)AAVDANAS(0)ES(0)P	13	3	825.351	0.38963	59684	NMP_S6
A0AV96;A0AV96-2;D6R9D6;D6RBS9;D6REZ6;D6R9M7;D6RFL5;D6RA49;D6RBP6;D6RCT1	19;19;19;19;19;19;19;19;19;19	A0AV96	A0AV96	RNA-binding protein 47	RBM47;RBM47;RBM47;RBM47;RBM47;RBM47;RBM47;RBM47;RBM47	>sp|A0AV96|RBM47_HUMAN RNA-binding protein 47 OS=Homo sapiens GN=RBM47 PE=1 SV=2;>sp|A0AV96-2|RBM47_HUMAN Isoform 2 of RNA-binding protein 47 OS=Homo sapiens GN=RBM47;>tr|D6R9D6|D6R9D6_HUMAN RNA-binding protein 47 OS=Homo sapiens GN=RBM47 PE=1 SV=1;>tr|D6R	0.981732	24.7018	3	A0AV96	S	EDSTAAMSSDSAAGSSAKVPEGVAGAPNEAA	FALSE	45.957	45.957	_(ac)T(ph)AEDSTAAMSSDSAAGS(ph)S(ph)AK_	T(0.915)AEDS(0.058)T(0.025)AAMS(0.016)S(0.016)DS(0.024)AAGS(0.965)S(0.982)AK	T(12.41)AEDS(-12.41)T(-18.07)AAMS(-21.89)S(-21.61)DS(-19.3)AAGS(19.3)S(24.7)AK	18	2	1063.85	-0.95053	41491	NMP_S6
E7EQZ4;Q16637;Q16637-3;Q16637-2;Q16637-4;B4DP61	31;31;31;31;31;31	E7EQZ4	E7EQZ4	Survival motor neuron protein	SMN1;SMN1;SMN1	>tr|E7EQZ4|E7EQZ4_HUMAN Survival motor neuron protein OS=Homo sapiens GN=SMN1 PE=1 SV=1;>sp|Q16637|SMN_HUMAN Survival motor neuron protein OS=Homo sapiens GN=SMN1 PE=1 SV=1;>sp|Q16637-3|SMN_HUMAN Isoform SMN-delta7 of Survival motor neuron protein OS=Homo	0.999837	37.9714	2	E7EQZ4	S	EDSVLFRRGTGQSDDSDIWDDTALIKAYDKA	TRUE	121.56	83.165	_RGTGQS(ph)DDS(ph)DIWDDTALIK_	RGT(0.031)GQS(0.969)DDS(1)DIWDDTALIK	RGT(-14.96)GQS(14.96)DDS(37.97)DIWDDT(-50.73)ALIK	9	2	1126.96	-0.51941	367650	NMP_S3
E7EQZ4;Q16637;Q16637-3;Q16637-2;Q16637-4;B4DP61	31;31;31;31;31;31	E7EQZ4	E7EQZ4	Survival motor neuron protein	SMN1;SMN1;SMN1	>tr|E7EQZ4|E7EQZ4_HUMAN Survival motor neuron protein OS=Homo sapiens GN=SMN1 PE=1 SV=1;>sp|Q16637|SMN_HUMAN Survival motor neuron protein OS=Homo sapiens GN=SMN1 PE=1 SV=1;>sp|Q16637-3|SMN_HUMAN Isoform SMN-delta7 of Survival motor neuron protein OS=Homo	0.974409	14.1224	2	E7EQZ4	S	EDSVLFRRGTGQSDDSDIWDDTALIKAYDKA	FALSE	106.1	68.41	_RGT(ph)GQSDDS(ph)DIWDDTALIK_	RGT(0.686)GQS(0.339)DDS(0.974)DIWDDTALIK	RGT(3.24)GQS(-3.24)DDS(14.12)DIWDDT(-46.73)ALIK	9	3	751.642	-0.29157	330980	NMP_S6
O60333-3	663	O60333-3	O60333-3			>sp|O60333-3|KIF1B_HUMAN Isoform 3 of Kinesin-like protein KIF1B OS=Homo sapiens GN=KIF1B	0.999987	48.9081	2	O60333-3	S	EEADLLLEQQRLDADSDSGDDSDKRSCEESW	TRUE	80.859	80.859	_LDADS(ph)DS(ph)GDDSDKR_	LDADS(1)DS(0.999)GDDS(0.001)DKR	LDADS(48.91)DS(28.89)GDDS(-28.89)DKR	5	2	828.277	0.39211	52002	NMP_S2
O60333-3	663	O60333-3	O60333-3			>sp|O60333-3|KIF1B_HUMAN Isoform 3 of Kinesin-like protein KIF1B OS=Homo sapiens GN=KIF1B	0.691433	2.85308	2	O60333-3	S	EEADLLLEQQRLDADSDSGDDSDKRSCEESW	FALSE	50.493	50.493	_LDADS(ph)DS(ph)GDDSDKR_	LDADS(0.691)DS(0.904)GDDS(0.405)DKR	LDADS(2.85)DS(7.91)GDDS(-2.85)DKR	5	2	828.277	0.36173	37931	NMP_S3
O43896	674	O43896	O43896	Kinesin-like protein KIF1C	KIF1C	>sp|O43896|KIF1C_HUMAN Kinesin-like protein KIF1C OS=Homo sapiens GN=KIF1C PE=1 SV=3	0.997612	26.2675	2	O43896	S	EEADLLLEQQRLYADSDSGDDSDKRSCEESW	FALSE	82.482	82.482	_LYADS(ph)DS(ph)GDDSDKR_	LYADS(0.998)DS(0.989)GDDS(0.013)DKR	LY(-42.4)ADS(26.27)DS(19.54)GDDS(-19.54)DKR	5	2	852.295	-0.039201	44787	NMP_S3
Q1KMD3;H3BQZ7	168;168	Q1KMD3	Q1KMD3	Heterogeneous nuclear ribonucleoprotein U-like protein 2	HNRNPUL2;hCG_2044799	>sp|Q1KMD3|HNRL2_HUMAN Heterogeneous nuclear ribonucleoprotein U-like protein 2 OS=Homo sapiens GN=HNRNPUL2 PE=1 SV=1;>tr|H3BQZ7|H3BQZ7_HUMAN HCG2044799 OS=Homo sapiens GN=HNRNPUL2-BSCL2 PE=4 SV=1	0.999562	33.3995	2	Q1KMD3	S	EEDEPEERSGDETPGSEVPGDKAAEEQGDDQ	TRUE	66.325	66.325	_SGDET(ph)PGS(ph)EVPGDK_	S(0.043)GDET(0.958)PGS(1)EVPGDK	S(-13.54)GDET(13.54)PGS(33.4)EVPGDK	8	2	767.771	-0.0882	32032	NMP_S3
Q1KMD3;H3BQZ7	168;168	Q1KMD3	Q1KMD3	Heterogeneous nuclear ribonucleoprotein U-like protein 2	HNRNPUL2;hCG_2044799	>sp|Q1KMD3|HNRL2_HUMAN Heterogeneous nuclear ribonucleoprotein U-like protein 2 OS=Homo sapiens GN=HNRNPUL2 PE=1 SV=1;>tr|H3BQZ7|H3BQZ7_HUMAN HCG2044799 OS=Homo sapiens GN=HNRNPUL2-BSCL2 PE=4 SV=1	0.998408	27.528	2	Q1KMD3	S	EEDEPEERSGDETPGSEVPGDKAAEEQGDDQ	TRUE	84.892	60.093	_SGDET(ph)PGS(ph)EVPGDK_	S(0.099)GDET(0.903)PGS(0.998)EVPGDK	S(-9.67)GDET(9.67)PGS(27.53)EVPGDK	8	2	767.771	0.02302	91271	NMP_S6
Q1KMD3;H3BQZ7	168;168	Q1KMD3	Q1KMD3	Heterogeneous nuclear ribonucleoprotein U-like protein 2	HNRNPUL2;hCG_2044799	>sp|Q1KMD3|HNRL2_HUMAN Heterogeneous nuclear ribonucleoprotein U-like protein 2 OS=Homo sapiens GN=HNRNPUL2 PE=1 SV=1;>tr|H3BQZ7|H3BQZ7_HUMAN HCG2044799 OS=Homo sapiens GN=HNRNPUL2-BSCL2 PE=4 SV=1	0.997149	23.0185	2	Q1KMD3	S	EEDEPEERSGDETPGSEVPGDKAAEEQGDDQ	FALSE	78.441	74.048	_REEDEPEERS(ph)GDETPGS(ph)EVPGDK_	REEDEPEERS(0.574)GDET(0.429)PGS(0.997)EVPGDK	REEDEPEERS(1.28)GDET(-1.28)PGS(23.02)EVPGDK	17	3	902.015	-0.25002	125930	NMP_S2
Q9ULX3	201	Q9ULX3	Q9ULX3	RNA-binding protein NOB1	NOB1	>sp|Q9ULX3|NOB1_HUMAN RNA-binding protein NOB1 OS=Homo sapiens GN=NOB1 PE=1 SV=1	0.999934	42.559	1	Q9ULX3	S	EEEEEENGFEDRKDDSDDDGGGWITPSNIKQ	FALSE	72.99	72.99	_KDDS(ph)DDDGGGWITPSNIK_	KDDS(1)DDDGGGWITPSNIK	KDDS(42.56)DDDGGGWIT(-42.56)PS(-49.86)NIK	4	2	1000.42	2.3175	39123	NMP_S6
Q13435;E9PPJ0;A0A087WZZ5;H0YCG1;E9PJ04	307;290;283;301;305	Q13435	Q13435	Splicing factor 3B subunit 2	SF3B2;SF3B2;SF3B2;SF3B2	>sp|Q13435|SF3B2_HUMAN Splicing factor 3B subunit 2 OS=Homo sapiens GN=SF3B2 PE=1 SV=2;>tr|E9PPJ0|E9PPJ0_HUMAN Splicing factor 3B subunit 2 OS=Homo sapiens GN=SF3B2 PE=1 SV=1;>tr|A0A087WZZ5|A0A087WZZ5_HUMAN Splicing factor 3B subunit 2 OS=Homo sapiens GN=S	0.670324	6.15988	2	Q13435	S	EEEEMETDARSSLGQSASETEEDTVSVSKKE	FALSE	44.577	44.577	_SSLGQS(ph)AS(ph)ETEEDTVSVSKK_	S(0.165)S(0.165)LGQS(0.67)AS(0.782)ET(0.076)EEDT(0.097)VS(0.036)VS(0.008)KK	S(-6.16)S(-6.16)LGQS(6.16)AS(9.83)ET(-9.83)EEDT(-9.83)VS(-14.49)VS(-22.91)KK	6	3	743.645	-0.32331	55704	NMP_S3
Q96ST2;Q96ST2-3;Q96ST2-2	400;193;75	Q96ST2	Q96ST2	Protein IWS1 homolog	IWS1	>sp|Q96ST2|IWS1_HUMAN Protein IWS1 homolog OS=Homo sapiens GN=IWS1 PE=1 SV=2;>sp|Q96ST2-3|IWS1_HUMAN Isoform 3 of Protein IWS1 homolog OS=Homo sapiens GN=IWS1;>sp|Q96ST2-2|IWS1_HUMAN Isoform 2 of Protein IWS1 homolog OS=Homo sapiens GN=IWS1	0.999948	42.859	2	Q96ST2	S	EEEKVAKRKAAVLSDSEDEEKASAKKSRVVS	FALSE	67.76	67.76	_AAVLS(ph)DS(ph)EDEEKASAK_	AAVLS(1)DS(1)EDEEKASAK	AAVLS(54.63)DS(42.86)EDEEKAS(-42.86)AK	7	2	905.363	0.068309	39263	NMP_S3
Q8WVC0;Q8WVC0-2	279;279	Q8WVC0	Q8WVC0	RNA polymerase-associated protein LEO1	LEO1	>sp|Q8WVC0|LEO1_HUMAN RNA polymerase-associated protein LEO1 OS=Homo sapiens GN=LEO1 PE=1 SV=1;>sp|Q8WVC0-2|LEO1_HUMAN Isoform 2 of RNA polymerase-associated protein LEO1 OS=Homo sapiens GN=LEO1	0.997006	25.1549	2	Q8WVC0	S	EEEQDHKSESARGSDSEDEVLRMKRKNAIAS	FALSE	80.469	80.469	_SESARGS(ph)DS(ph)EDEVLR_	SES(0.02)ARGS(0.983)DS(0.997)EDEVLR	S(-50.49)ES(-17.58)ARGS(17.58)DS(25.15)EDEVLR	9	3	599.563	0.2662	26085	NMP_S3
Q96F63	337	Q96F63	Q96F63	Coiled-coil domain-containing protein 97	CCDC97	>sp|Q96F63|CCD97_HUMAN Coiled-coil domain-containing protein 97 OS=Homo sapiens GN=CCDC97 PE=1 SV=1	0.999999	58.344	1	Q96F63	S	EEERYFDEEEPEDAPSPELDGD_________	FALSE	68.257	68.257	_YFDEEEPEDAPS(ph)PELDGD_	YFDEEEPEDAPS(1)PELDGD	Y(-58.34)FDEEEPEDAPS(58.34)PELDGD	12	2	1067.39	0.070257	48150	NMP_S2
P54105;E9PJF4	102;102	P54105	P54105	Methylosome subunit pICln	CLNS1A;CLNS1A	>sp|P54105|ICLN_HUMAN Methylosome subunit pICln OS=Homo sapiens GN=CLNS1A PE=1 SV=1;>tr|E9PJF4|E9PJF4_HUMAN Methylosome subunit pICln OS=Homo sapiens GN=CLNS1A PE=1 SV=1	0.999995	52.7742	1	P54105	S	EEESKEPVADEEEEDSDDDVEPITEFRFVPS	TRUE	164.31	164.31	_FEEESKEPVADEEEEDS(ph)DDDVEPITEFR_	FEEESKEPVADEEEEDS(1)DDDVEPITEFR	FEEES(-118.16)KEPVADEEEEDS(52.77)DDDVEPIT(-52.77)EFR	17	3	1132.12	-0.10025	8539400	NMP_S2
P54105;E9PJF4	102;102	P54105	P54105	Methylosome subunit pICln	CLNS1A;CLNS1A	>sp|P54105|ICLN_HUMAN Methylosome subunit pICln OS=Homo sapiens GN=CLNS1A PE=1 SV=1;>tr|E9PJF4|E9PJF4_HUMAN Methylosome subunit pICln OS=Homo sapiens GN=CLNS1A PE=1 SV=1	0.999985	48.2588	1	P54105	S	EEESKEPVADEEEEDSDDDVEPITEFRFVPS	TRUE	146.2	146.2	_FEEESKEPVADEEEEDS(ph)DDDVEPITEFR_	FEEESKEPVADEEEEDS(1)DDDVEPITEFR	FEEES(-99.54)KEPVADEEEEDS(48.26)DDDVEPIT(-48.26)EFR	17	3	1132.12	-0.040046	8185900	NMP_S3
P54105;E9PJF4	102;102	P54105	P54105	Methylosome subunit pICln	CLNS1A;CLNS1A	>sp|P54105|ICLN_HUMAN Methylosome subunit pICln OS=Homo sapiens GN=CLNS1A PE=1 SV=1;>tr|E9PJF4|E9PJF4_HUMAN Methylosome subunit pICln OS=Homo sapiens GN=CLNS1A PE=1 SV=1	0.999926	41.3156	1	P54105	S	EEESKEPVADEEEEDSDDDVEPITEFRFVPS	FALSE	131.38	131.38	_FEEESKEPVADEEEEDS(ph)DDDVEPITEFR_	FEEESKEPVADEEEEDS(1)DDDVEPITEFR	FEEES(-80.72)KEPVADEEEEDS(41.32)DDDVEPIT(-41.32)EFR	17	3	1132.12	0.059752	9462300	NMP_S6
F5H847	19	F5H847	F5H847		ATP6V0A2	>tr|F5H847|F5H847_HUMAN V-type proton ATPase subunit a (Fragment) OS=Homo sapiens GN=ATP6V0A2 PE=1 SV=1	0.571469	5.58257	3	F5H847	S	EEFNFGEILMTQVIHSIEYCLGCISNTASYL	FALSE	33.798	33.798	_M(ox)ACEEFNFGEILM(ox)TQVIHS(ph)IEYCLGCISNT(ph)ASY(ph)LR_	MACEEFNFGEILMT(0.148)QVIHS(0.571)IEY(0.206)CLGCIS(0.274)NT(0.641)AS(0.357)Y(0.803)LR	MACEEFNFGEILMT(-6.47)QVIHS(5.58)IEY(-5.81)CLGCIS(-5.58)NT(4.99)AS(-4.99)Y(5.81)LR	19	4	1107.95	2.7994	818300	NMP_S6
O75643;O75643-2	225;225	O75643	O75643	U5 small nuclear ribonucleoprotein 200 kDa helicase	SNRNP200	>sp|O75643|U520_HUMAN U5 small nuclear ribonucleoprotein 200 kDa helicase OS=Homo sapiens GN=SNRNP200 PE=1 SV=2;>sp|O75643-2|U520_HUMAN Isoform 2 of U5 small nuclear ribonucleoprotein 200 kDa helicase OS=Homo sapiens GN=SNRNP200	1	148.409	1	O75643	S	EEGDEDVYGEVREEASDDDMEGDEAVVRCTL	TRUE	194.05	148.41	_EEAS(ph)DDDMEGDEAVVR_	EEAS(1)DDDMEGDEAVVR	EEAS(148.41)DDDMEGDEAVVR	4	3	616.228	-0.75822	893090	NMP_S3
O75643;O75643-2	225;225	O75643	O75643	U5 small nuclear ribonucleoprotein 200 kDa helicase	SNRNP200	>sp|O75643|U520_HUMAN U5 small nuclear ribonucleoprotein 200 kDa helicase OS=Homo sapiens GN=SNRNP200 PE=1 SV=2;>sp|O75643-2|U520_HUMAN Isoform 2 of U5 small nuclear ribonucleoprotein 200 kDa helicase OS=Homo sapiens GN=SNRNP200	1	127.712	1	O75643	S	EEGDEDVYGEVREEASDDDMEGDEAVVRCTL	TRUE	222.3	127.71	_EEAS(ph)DDDMEGDEAVVR_	EEAS(1)DDDMEGDEAVVR	EEAS(127.71)DDDMEGDEAVVR	4	3	616.228	-0.5713	1427100	NMP_S2
O75643;O75643-2	225;225	O75643	O75643	U5 small nuclear ribonucleoprotein 200 kDa helicase	SNRNP200	>sp|O75643|U520_HUMAN U5 small nuclear ribonucleoprotein 200 kDa helicase OS=Homo sapiens GN=SNRNP200 PE=1 SV=2;>sp|O75643-2|U520_HUMAN Isoform 2 of U5 small nuclear ribonucleoprotein 200 kDa helicase OS=Homo sapiens GN=SNRNP200	1	104.954	1	O75643	S	EEGDEDVYGEVREEASDDDMEGDEAVVRCTL	FALSE	187.39	104.95	_EEAS(ph)DDDMEGDEAVVR_	EEAS(1)DDDMEGDEAVVR	EEAS(104.95)DDDMEGDEAVVR	4	2	923.838	-1.6148	1690500	NMP_S6
Q86WB0;Q86WB0-2;C9J0I9;Q86WB0-3;F8WAU5	58;37;58;58;58	Q86WB0	Q86WB0	Nuclear-interacting partner of ALK	ZC3HC1;ZC3HC1;ZC3HC1	>sp|Q86WB0|NIPA_HUMAN Nuclear-interacting partner of ALK OS=Homo sapiens GN=ZC3HC1 PE=1 SV=1;>sp|Q86WB0-2|NIPA_HUMAN Isoform 2 of Nuclear-interacting partner of ALK OS=Homo sapiens GN=ZC3HC1;>tr|C9J0I9|C9J0I9_HUMAN Nuclear-interacting partner of ALK OS=Hom	0.978539	20.617	2	Q86WB0	S	EEGGVDAKDTSATSQSVNGSPQAEQPSLEST	TRUE	55.302	55.302	_DTSATSQS(ph)VNGS(ph)PQAEQPSLESTSK_	DT(0.003)S(0.003)AT(0.007)S(0.017)QS(0.979)VNGS(0.984)PQAEQPS(0.001)LES(0.002)T(0.002)S(0.002)K	DT(-30.38)S(-30.38)AT(-24.72)S(-20.62)QS(20.62)VNGS(24.38)PQAEQPS(-35.88)LES(-31.41)T(-31.41)S(-31.41)K	8	3	899.371	0.068977	49107	NMP_S3
Q86WB0;Q86WB0-2;C9J0I9;Q86WB0-3;F8WAU5	58;37;58;58;58	Q86WB0	Q86WB0	Nuclear-interacting partner of ALK	ZC3HC1;ZC3HC1;ZC3HC1	>sp|Q86WB0|NIPA_HUMAN Nuclear-interacting partner of ALK OS=Homo sapiens GN=ZC3HC1 PE=1 SV=1;>sp|Q86WB0-2|NIPA_HUMAN Isoform 2 of Nuclear-interacting partner of ALK OS=Homo sapiens GN=ZC3HC1;>tr|C9J0I9|C9J0I9_HUMAN Nuclear-interacting partner of ALK OS=Hom	0.800366	7.46113	2	Q86WB0	S	EEGGVDAKDTSATSQSVNGSPQAEQPSLEST	FALSE	62.589	62.589	_DTSATSQS(ph)VNGS(ph)PQAEQPSLESTSK_	DT(0.014)S(0.005)AT(0.039)S(0.148)QS(0.8)VNGS(0.992)PQAEQPS(0.001)LESTSK	DT(-18.05)S(-22.82)AT(-13.46)S(-7.46)QS(7.46)VNGS(26.09)PQAEQPS(-34.63)LES(-38.27)T(-40.47)S(-40.47)K	8	3	899.371	-0.2273	62824	NMP_S2
P07900-2;P07900	385;263	P07900-2	P07900-2	Heat shock protein HSP 90-alpha	HSP90AA1	>sp|P07900-2|HS90A_HUMAN Isoform 2 of Heat shock protein HSP 90-alpha OS=Homo sapiens GN=HSP90AA1;>sp|P07900|HS90A_HUMAN Heat shock protein HSP 90-alpha OS=Homo sapiens GN=HSP90AA1 PE=1 SV=5	1	111.902	1	P07900-2	S	EEKESEDKPEIEDVGSDEEEEKKDGDKKKKK	TRUE	169.7	169.7	_ESEDKPEIEDVGS(ph)DEEEEKK_	ESEDKPEIEDVGS(1)DEEEEKK	ES(-111.9)EDKPEIEDVGS(111.9)DEEEEKK	13	3	800.999	-0.35445	2160800	NMP_S6
P07900-2;P07900	385;263	P07900-2	P07900-2	Heat shock protein HSP 90-alpha	HSP90AA1	>sp|P07900-2|HS90A_HUMAN Isoform 2 of Heat shock protein HSP 90-alpha OS=Homo sapiens GN=HSP90AA1;>sp|P07900|HS90A_HUMAN Heat shock protein HSP 90-alpha OS=Homo sapiens GN=HSP90AA1 PE=1 SV=5	1	72.8047	1	P07900-2	S	EEKESEDKPEIEDVGSDEEEEKKDGDKKKKK	TRUE	117.35	117.35	_ESEDKPEIEDVGS(ph)DEEEEK_	ESEDKPEIEDVGS(1)DEEEEK	ES(-72.8)EDKPEIEDVGS(72.8)DEEEEK	13	2	1136.95	0.19039	195400	NMP_S2
P07900-2;P07900	385;263	P07900-2	P07900-2	Heat shock protein HSP 90-alpha	HSP90AA1	>sp|P07900-2|HS90A_HUMAN Isoform 2 of Heat shock protein HSP 90-alpha OS=Homo sapiens GN=HSP90AA1;>sp|P07900|HS90A_HUMAN Heat shock protein HSP 90-alpha OS=Homo sapiens GN=HSP90AA1 PE=1 SV=5	0.999987	48.8354	1	P07900-2	S	EEKESEDKPEIEDVGSDEEEEKKDGDKKKKK	FALSE	108.37	108.37	_ESEDKPEIEDVGS(ph)DEEEEK_	ESEDKPEIEDVGS(1)DEEEEK	ES(-48.84)EDKPEIEDVGS(48.84)DEEEEK	13	3	758.3	-0.31066	931910	NMP_S3
Q96ST2;Q96ST2-3;Q96ST2-2	513;306;188	Q96ST2	Q96ST2	Protein IWS1 homolog	IWS1	>sp|Q96ST2|IWS1_HUMAN Protein IWS1 homolog OS=Homo sapiens GN=IWS1 PE=1 SV=2;>sp|Q96ST2-3|IWS1_HUMAN Isoform 3 of Protein IWS1 homolog OS=Homo sapiens GN=IWS1;>sp|Q96ST2-2|IWS1_HUMAN Isoform 2 of Protein IWS1 homolog OS=Homo sapiens GN=IWS1	1	109.361	2	Q96ST2	S	EEKGETQVKEAEDSDSDDNIKRGKHMDFLSD	TRUE	109.36	109.36	_EAEDS(ph)DS(ph)DDNIKR_	EAEDS(1)DS(1)DDNIKR	EAEDS(109.36)DS(109.36)DDNIKR	7	2	827.287	-0.072931	1040400	NMP_S3
Q96ST2;Q96ST2-3;Q96ST2-2	513;306;188	Q96ST2	Q96ST2	Protein IWS1 homolog	IWS1	>sp|Q96ST2|IWS1_HUMAN Protein IWS1 homolog OS=Homo sapiens GN=IWS1 PE=1 SV=2;>sp|Q96ST2-3|IWS1_HUMAN Isoform 3 of Protein IWS1 homolog OS=Homo sapiens GN=IWS1;>sp|Q96ST2-2|IWS1_HUMAN Isoform 2 of Protein IWS1 homolog OS=Homo sapiens GN=IWS1	1	90.7928	2	Q96ST2	S	EEKGETQVKEAEDSDSDDNIKRGKHMDFLSD	TRUE	140.46	90.793	_EAEDS(ph)DS(ph)DDNIKR_	EAEDS(1)DS(1)DDNIKR	EAEDS(90.79)DS(90.79)DDNIKR	7	2	827.287	-0.069246	723250	NMP_S2
Q96ST2;Q96ST2-3;Q96ST2-2	513;306;188	Q96ST2	Q96ST2	Protein IWS1 homolog	IWS1	>sp|Q96ST2|IWS1_HUMAN Protein IWS1 homolog OS=Homo sapiens GN=IWS1 PE=1 SV=2;>sp|Q96ST2-3|IWS1_HUMAN Isoform 3 of Protein IWS1 homolog OS=Homo sapiens GN=IWS1;>sp|Q96ST2-2|IWS1_HUMAN Isoform 2 of Protein IWS1 homolog OS=Homo sapiens GN=IWS1	1	87.1795	2	Q96ST2	S	EEKGETQVKEAEDSDSDDNIKRGKHMDFLSD	FALSE	87.18	87.18	_EAEDS(ph)DS(ph)DDNIKR_	EAEDS(1)DS(1)DDNIKR	EAEDS(87.18)DS(87.18)DDNIKR	7	2	827.287	0.13865	801220	NMP_S6
P27824-2;P27824;P27824-3	599;564;456	P27824-2	P27824-2	Calnexin	CANX	>sp|P27824-2|CALX_HUMAN Isoform 2 of Calnexin OS=Homo sapiens GN=CANX;>sp|P27824|CALX_HUMAN Calnexin OS=Homo sapiens GN=CANX PE=1 SV=2;>sp|P27824-3|CALX_HUMAN Isoform 3 of Calnexin OS=Homo sapiens GN=CANX	0.942297	12.1299	2	P27824-2	S	EEKQKSDAEEDGGTVSQEEEDRKPKAEEDEI	TRUE	101.5	101.5	_QKS(ph)DAEEDGGTVS(ph)QEEEDR_	QKS(1)DAEEDGGT(0.058)VS(0.942)QEEEDR	QKS(60.68)DAEEDGGT(-12.13)VS(12.13)QEEEDR	13	3	756.944	0.19181	219120	NMP_S2
P27824-2;P27824;P27824-3	599;564;456	P27824-2	P27824-2	Calnexin	CANX	>sp|P27824-2|CALX_HUMAN Isoform 2 of Calnexin OS=Homo sapiens GN=CANX;>sp|P27824|CALX_HUMAN Calnexin OS=Homo sapiens GN=CANX PE=1 SV=2;>sp|P27824-3|CALX_HUMAN Isoform 3 of Calnexin OS=Homo sapiens GN=CANX	0.858351	7.82444	2	P27824-2	S	EEKQKSDAEEDGGTVSQEEEDRKPKAEEDEI	FALSE	61.102	61.102	_QKS(ph)DAEEDGGTVS(ph)QEEEDR_	QKS(1)DAEEDGGT(0.142)VS(0.858)QEEEDR	QKS(47.44)DAEEDGGT(-7.82)VS(7.82)QEEEDR	13	2	1134.91	0.47145	25859	NMP_S3
Q9NRG0;H0YBP8	124;90	Q9NRG0	Q9NRG0	Chromatin accessibility complex protein 1	CHRAC1;CHRAC1	>sp|Q9NRG0|CHRC1_HUMAN Chromatin accessibility complex protein 1 OS=Homo sapiens GN=CHRAC1 PE=1 SV=1;>tr|H0YBP8|H0YBP8_HUMAN Chromatin accessibility complex protein 1 (Fragment) OS=Homo sapiens GN=CHRAC1 PE=1 SV=1	0.999981	47.1928	1	Q9NRG0	S	EEKREEDEENDNDNESDHDEADS________	TRUE	94.73	90.453	_REEDEENDNDNES(ph)DHDEADS_	REEDEENDNDNES(1)DHDEADS	REEDEENDNDNES(47.19)DHDEADS(-47.19)	13	3	815.269	0.032533	339000	NMP_S2
Q9NRG0;H0YBP8	124;90	Q9NRG0	Q9NRG0	Chromatin accessibility complex protein 1	CHRAC1;CHRAC1	>sp|Q9NRG0|CHRC1_HUMAN Chromatin accessibility complex protein 1 OS=Homo sapiens GN=CHRAC1 PE=1 SV=1;>tr|H0YBP8|H0YBP8_HUMAN Chromatin accessibility complex protein 1 (Fragment) OS=Homo sapiens GN=CHRAC1 PE=1 SV=1	0.999368	31.9867	1	Q9NRG0	S	EEKREEDEENDNDNESDHDEADS________	TRUE	97.542	78.501	_REEDEENDNDNES(ph)DHDEADS_	REEDEENDNDNES(0.999)DHDEADS(0.001)	REEDEENDNDNES(31.99)DHDEADS(-31.99)	13	3	815.269	0.16848	372900	NMP_S3
Q9NRG0;H0YBP8	124;90	Q9NRG0	Q9NRG0	Chromatin accessibility complex protein 1	CHRAC1;CHRAC1	>sp|Q9NRG0|CHRC1_HUMAN Chromatin accessibility complex protein 1 OS=Homo sapiens GN=CHRAC1 PE=1 SV=1;>tr|H0YBP8|H0YBP8_HUMAN Chromatin accessibility complex protein 1 (Fragment) OS=Homo sapiens GN=CHRAC1 PE=1 SV=1	0.995609	23.5553	1	Q9NRG0	S	EEKREEDEENDNDNESDHDEADS________	FALSE	66.793	61.815	_REEDEENDNDNES(ph)DHDEADS_	REEDEENDNDNES(0.996)DHDEADS(0.004)	REEDEENDNDNES(23.56)DHDEADS(-23.56)	13	3	815.269	0.33747	222260	NMP_S6
Q5VZL5;Q5VZL5-4;Q5VZL5-2;Q5VZL5-3;H7C1I7	1547;1515;1458;1223;1206	Q5VZL5	Q5VZL5	Zinc finger MYM-type protein 4	ZMYM4;ZMYM4	>sp|Q5VZL5|ZMYM4_HUMAN Zinc finger MYM-type protein 4 OS=Homo sapiens GN=ZMYM4 PE=1 SV=1;>sp|Q5VZL5-4|ZMYM4_HUMAN Isoform 4 of Zinc finger MYM-type protein 4 OS=Homo sapiens GN=ZMYM4;>sp|Q5VZL5-2|ZMYM4_HUMAN Isoform 2 of Zinc finger MYM-type protein 4 OS=H	1	99.381	1;2	Q5VZL5	S	EELAKAKSEDSDVELSD______________	TRUE	107.35	105.39	_AKSEDS(ph)DVELS(ph)D_	AKSEDS(1)DVELS(1)D	AKS(-40.83)EDS(40.83)DVELS(99.38)D	11	2	727.752	0.069469	333840	NMP_S2
Q5VZL5;Q5VZL5-4;Q5VZL5-2;Q5VZL5-3;H7C1I7	1547;1515;1458;1223;1206	Q5VZL5	Q5VZL5	Zinc finger MYM-type protein 4	ZMYM4;ZMYM4	>sp|Q5VZL5|ZMYM4_HUMAN Zinc finger MYM-type protein 4 OS=Homo sapiens GN=ZMYM4 PE=1 SV=1;>sp|Q5VZL5-4|ZMYM4_HUMAN Isoform 4 of Zinc finger MYM-type protein 4 OS=Homo sapiens GN=ZMYM4;>sp|Q5VZL5-2|ZMYM4_HUMAN Isoform 2 of Zinc finger MYM-type protein 4 OS=H	0.999999	61.8943	1;2	Q5VZL5	S	EELAKAKSEDSDVELSD______________	TRUE	84.759	69.805	_AKSEDS(ph)DVELS(ph)D_	AKS(0.072)EDS(0.928)DVELS(1)D	AKS(-11.13)EDS(11.13)DVELS(61.89)D	11	2	727.752	-0.073964	331910	NMP_S6
Q5VZL5;Q5VZL5-4;Q5VZL5-2;Q5VZL5-3;H7C1I7	1547;1515;1458;1223;1206	Q5VZL5	Q5VZL5	Zinc finger MYM-type protein 4	ZMYM4;ZMYM4	>sp|Q5VZL5|ZMYM4_HUMAN Zinc finger MYM-type protein 4 OS=Homo sapiens GN=ZMYM4 PE=1 SV=1;>sp|Q5VZL5-4|ZMYM4_HUMAN Isoform 4 of Zinc finger MYM-type protein 4 OS=Homo sapiens GN=ZMYM4;>sp|Q5VZL5-2|ZMYM4_HUMAN Isoform 2 of Zinc finger MYM-type protein 4 OS=H	0.99998	44.3418	2	Q5VZL5	S	EELAKAKSEDSDVELSD______________	FALSE	62.813	62.813	_AKS(ph)EDSDVELS(ph)D_	AKS(0.544)EDS(0.456)DVELS(1)D	AKS(0.76)EDS(-0.76)DVELS(44.34)D	11	2	727.752	-0.32119	185620	NMP_S3
Q9NS69	45	Q9NS69	Q9NS69	Mitochondrial import receptor subunit TOM22 homolog	TOMM22	>sp|Q9NS69|TOM22_HUMAN Mitochondrial import receptor subunit TOM22 homolog OS=Homo sapiens GN=TOMM22 PE=1 SV=3	0.996967	25.1674	1	Q9NS69	S	EELEEDDDEELDETLSERLWGLTEMFPERVR	FALSE	79.9	79.9	_GDAEKPEEELEEDDDEELDETLS(ph)ER_	GDAEKPEEELEEDDDEELDET(0.003)LS(0.997)ER	GDAEKPEEELEEDDDEELDET(-25.17)LS(25.17)ER	23	3	1001.07	-0.6901	28893	NMP_S3
P47712	434	P47712	P47712	Cytosolic phospholipase A2;Phospholipase A2;Lysophospholipase	PLA2G4A	>sp|P47712|PA24A_HUMAN Cytosolic phospholipase A2 OS=Homo sapiens GN=PLA2G4A PE=1 SV=2	0.74047	6.49668	2	P47712	S	EELENITTKHIVSNDSSDSDDESHEPKGTEN	FALSE	106.42	106.42	_HIVSNDS(ph)SDS(ph)DDESHEPK_	HIVS(0.166)NDS(0.74)S(0.096)DS(0.969)DDES(0.029)HEPK	HIVS(-6.5)NDS(6.5)S(-8.97)DS(15.35)DDES(-15.35)HEPK	7	3	719.926	-0.40412	580290	NMP_S3
O75962;O75962-4;O75962-2;O75962-5;E7EPJ7;E7EWP2;A0A087X139	1929;1870;1929;1929;1662;1870;9	O75962	O75962	Triple functional domain protein	TRIO;TRIO;TRIO	>sp|O75962|TRIO_HUMAN Triple functional domain protein OS=Homo sapiens GN=TRIO PE=1 SV=2;>sp|O75962-4|TRIO_HUMAN Isoform 4 of Triple functional domain protein OS=Homo sapiens GN=TRIO;>sp|O75962-2|TRIO_HUMAN Isoform 2 of Triple functional domain protein OS=	0.969633	20.2192	5	O75962	S	EELVKSKMALEDRPSSLLVDQGDSSSPSFNP	FALSE	30.076	30.076	_PS(ph)S(ph)LLVDQGDS(ph)SSPS(ph)FNPS(ph)DNSLLSSSSPIDEMEER_	PS(0.97)S(0.97)LLVDQGDS(0.328)S(0.328)S(0.328)PS(0.445)FNPS(0.341)DNS(0.345)LLS(0.264)S(0.264)S(0.209)S(0.209)PIDEMEER	PS(20.22)S(20.22)LLVDQGDS(0)S(0)S(0)PS(5.01)FNPS(0)DNS(0)LLS(-4.52)S(-4.52)S(-5.27)S(-5.27)PIDEMEER	3	4	1053.39	-3.0514	315400	NMP_S6
Q13435;E9PPJ0;A0A087WZZ5;H0YCG1;E9PJ04	309;292;285;303;307	Q13435	Q13435	Splicing factor 3B subunit 2	SF3B2;SF3B2;SF3B2;SF3B2	>sp|Q13435|SF3B2_HUMAN Splicing factor 3B subunit 2 OS=Homo sapiens GN=SF3B2 PE=1 SV=2;>tr|E9PPJ0|E9PPJ0_HUMAN Splicing factor 3B subunit 2 OS=Homo sapiens GN=SF3B2 PE=1 SV=1;>tr|A0A087WZZ5|A0A087WZZ5_HUMAN Splicing factor 3B subunit 2 OS=Homo sapiens GN=S	0.782134	9.82957	2	Q13435	S	EEMETDARSSLGQSASETEEDTVSVSKKEKN	FALSE	44.577	44.577	_SSLGQS(ph)AS(ph)ETEEDTVSVSKK_	S(0.165)S(0.165)LGQS(0.67)AS(0.782)ET(0.076)EEDT(0.097)VS(0.036)VS(0.008)KK	S(-6.16)S(-6.16)LGQS(6.16)AS(9.83)ET(-9.83)EEDT(-9.83)VS(-14.49)VS(-22.91)KK	8	3	743.645	-0.32331	55704	NMP_S3
Q9H4L7-2;Q9H4L7;D6RAY8	57;57;57	Q9H4L7-2	Q9H4L7-2	SWI/SNF-related matrix-associated actin-dependent regulator of chromatin subfamily A containing DEAD/H box 1	SMARCAD1;SMARCAD1	>sp|Q9H4L7-2|SMRCD_HUMAN Isoform 2 of SWI/SNF-related matrix-associated actin-dependent regulator of chromatin subfamily A containing DEAD/H box 1 OS=Homo sapiens GN=SMARCAD1;>sp|Q9H4L7|SMRCD_HUMAN SWI/SNF-related matrix-associated actin-dependent regulato	0.785736	9.28201	2	Q9H4L7-2	S	EENAEGEVSRANTPDSDITEKTEDSSVPETP	FALSE	66.52	66.52	_ANT(ph)PDS(ph)DITEKTEDSSVPETPDNER_	ANT(0.722)PDS(0.786)DIT(0.251)EKT(0.098)EDS(0.135)S(0.009)VPETPDNER	ANT(8.15)PDS(9.28)DIT(-8.15)EKT(-11.89)EDS(-11.31)S(-23.17)VPET(-46.77)PDNER	6	3	969.72	-0.52298	159720	NMP_S3
CON__Q86YZ3;Q86YZ3	133;133	CON__Q86YZ3	CON__Q86YZ3	Hornerin	HRNR	>Q86YZ3 SWISS-PROT:Q86YZ3 Tax_Id=9606 Gene_Symbol=HRNR Hornerin;>sp|Q86YZ3|HORN_HUMAN Hornerin OS=Homo sapiens GN=HRNR PE=1 SV=2	0.69122	3.95372	4	CON__Q86YZ3	S	EENKRQESSFSHSSWSAGENDSYSRNVRGSL	FALSE	32.565	32.565	_RQES(ph)S(ph)FSHSSWS(ph)AGENDSYS(ph)R_	RQES(0.448)S(0.449)FS(0.47)HS(0.47)S(0.431)WS(0.691)AGENDS(0.192)Y(0.18)S(0.669)R	RQES(0.81)S(0.81)FS(-0.81)HS(-0.81)S(-0.81)WS(3.95)AGENDS(-6.33)Y(-6.68)S(6.33)R	12	3	908.633	4.1167	0	NMP_S2
Q13595	20	Q13595	Q13595	Transformer-2 protein homolog alpha	TRA2A	>sp|Q13595|TRA2A_HUMAN Transformer-2 protein homolog alpha OS=Homo sapiens GN=TRA2A PE=1 SV=1	0.998389	27.9224	4	Q13595	S	EENNFEGRESRSQSKSPTGTPARVKSESRSG	TRUE	112.58	112.58	_S(ph)QS(ph)KS(ph)PTGT(ph)PAR_	S(1)QS(1)KS(0.998)PT(0.002)GT(1)PAR	S(73.22)QS(59.55)KS(27.92)PT(-27.92)GT(51.64)PAR	5	2	768.75	-0.43176	40805	NMP_S6
Q13595	20	Q13595	Q13595	Transformer-2 protein homolog alpha	TRA2A	>sp|Q13595|TRA2A_HUMAN Transformer-2 protein homolog alpha OS=Homo sapiens GN=TRA2A PE=1 SV=1	0.898566	9.57231	3	Q13595	S	EENNFEGRESRSQSKSPTGTPARVKSESRSG	TRUE	95.417	95.417	_S(ph)QS(ph)KS(ph)PTGTPAR_	S(1)QS(1)KS(0.899)PT(0.099)GT(0.002)PAR	S(58.82)QS(45.21)KS(9.57)PT(-9.57)GT(-25.97)PAR	5	2	728.767	-0.44947	40014	NMP_S3
Q13595	20	Q13595	Q13595	Transformer-2 protein homolog alpha	TRA2A	>sp|Q13595|TRA2A_HUMAN Transformer-2 protein homolog alpha OS=Homo sapiens GN=TRA2A PE=1 SV=1	0.86761	9.60385	3	Q13595	S	EENNFEGRESRSQSKSPTGTPARVKSESRSG	FALSE	81.346	81.346	_S(ph)QS(ph)KS(ph)PTGTPAR_	S(1)QS(1)KS(0.868)PT(0.037)GT(0.095)PAR	S(58.7)QS(48.07)KS(9.6)PT(-13.66)GT(-9.6)PAR	5	2	728.767	-0.10741	60484	NMP_S2
A2VDJ0-5;A2VDJ0;A2VDJ0-3;A2VDJ0-6;H0Y2M0;A2VDJ0-2	1072;1071;988;924;849;701	A2VDJ0-5	A2VDJ0-5	Transmembrane protein 131-like	KIAA0922;KIAA0922	>sp|A2VDJ0-5|T131L_HUMAN Isoform 4 of Transmembrane protein 131-like OS=Homo sapiens GN=KIAA0922;>sp|A2VDJ0|T131L_HUMAN Transmembrane protein 131-like OS=Homo sapiens GN=KIAA0922 PE=1 SV=2;>sp|A2VDJ0-3|T131L_HUMAN Isoform 3 of Transmembrane protein 131-lik	0.99755	27.4236	3	A2VDJ0-5	S	EENTLKNTIVFSNPSSECSMKEGIQTCMFPK	FALSE	50.843	50.843	_NTIVFSNPS(ph)S(ph)ECS(ph)M(ox)K_	NT(0.001)IVFS(0.004)NPS(0.998)S(0.998)ECS(0.999)MK	NT(-35.34)IVFS(-27.42)NPS(28.24)S(27.42)ECS(35.34)MK	10	2	978.832	-0.28734	43659	NMP_S3
Q58WW2-3;Q58WW2-4;Q58WW2-2;Q58WW2	734;703;677;657	Q58WW2-3	Q58WW2-3	DDB1- and CUL4-associated factor 6	DCAF6	>sp|Q58WW2-3|DCAF6_HUMAN Isoform 3 of DDB1- and CUL4-associated factor 6 OS=Homo sapiens GN=DCAF6;>sp|Q58WW2-4|DCAF6_HUMAN Isoform 4 of DDB1- and CUL4-associated factor 6 OS=Homo sapiens GN=DCAF6;>sp|Q58WW2-2|DCAF6_HUMAN Isoform 2 of DDB1- and CUL4-associa	0.835149	7.28929	1	Q58WW2-3	S	EETSTRDSALQDTDDSDDDPVLIPGARYRAG	FALSE	88.264	88.264	_DSALQDTDDS(ph)DDDPVLIPGAR_	DS(0.009)ALQDT(0.156)DDS(0.835)DDDPVLIPGAR	DS(-19.7)ALQDT(-7.29)DDS(7.29)DDDPVLIPGAR	10	3	765.66	0.25071	77524	NMP_S2
Q9HCK5	762	Q9HCK5	Q9HCK5	Protein argonaute-4	EIF2C4	>sp|Q9HCK5|AGO4_HUMAN Protein argonaute-4 OS=Homo sapiens GN=AGO4 PE=1 SV=2	0.951751	16.8678	6	Q9HCK5	S	EFDFYLCSHAGIQGTSRPSHYQVLWDDNCFT	FALSE	43.831	43.831	_VGKS(ph)GNVPAGTT(ph)VDS(ph)T(ph)ITHPSEFDFYLCSHAGIQGT(ph)S(ph)R_	VGKS(0.941)GNVPAGT(0.174)T(0.608)VDS(0.638)T(0.638)IT(0.625)HPS(0.356)EFDFY(0.086)LCS(0.126)HAGIQGT(0.856)S(0.952)R	VGKS(12.23)GNVPAGT(-8.06)T(0.91)VDS(0.91)T(0.91)IT(-0.91)HPS(-4.54)EFDFY(-13.22)LCS(-9.74)HAGIQGT(9.74)S(16.87)R	37	4	1119.18	2.4901	31954000	NMP_S6
O43719	616	O43719	O43719	HIV Tat-specific factor 1	HTATSF1	>sp|O43719|HTSF1_HUMAN HIV Tat-specific factor 1 OS=Homo sapiens GN=HTATSF1 PE=1 SV=1	1	73.7308	2	O43719	S	EFEDDGSEKVLDEEGSEREFDEDSDEKEEEE	TRUE	83.562	83.562	_VLDEEGS(ph)EREFDEDS(ph)DEKEEEEDTYEK_	VLDEEGS(1)EREFDEDS(1)DEKEEEEDTYEK	VLDEEGS(73.73)EREFDEDS(35.75)DEKEEEEDT(-35.75)Y(-48.36)EK	7	3	1147.43	0.07748	294440	NMP_S2
O43719	616	O43719	O43719	HIV Tat-specific factor 1	HTATSF1	>sp|O43719|HTSF1_HUMAN HIV Tat-specific factor 1 OS=Homo sapiens GN=HTATSF1 PE=1 SV=1	0.999999	63.579	2	O43719	S	EFEDDGSEKVLDEEGSEREFDEDSDEKEEEE	FALSE	70.316	70.316	_VLDEEGS(ph)EREFDEDS(ph)DEKEEEEDTYEK_	VLDEEGS(1)EREFDEDS(1)DEKEEEEDTYEK	VLDEEGS(63.58)EREFDEDS(35.32)DEKEEEEDT(-35.32)Y(-41.05)EK	7	3	1147.43	-0.051133	242370	NMP_S6
O43719	579	O43719	O43719	HIV Tat-specific factor 1	HTATSF1	>sp|O43719|HTSF1_HUMAN HIV Tat-specific factor 1 OS=Homo sapiens GN=HTATSF1 PE=1 SV=1	1	144.103	1	O43719	S	EFEENGLEKDLDEEGSEKELHENVLDKELEE	TRUE	144.1	144.1	_DLDEEGS(ph)EK_	DLDEEGS(1)EK	DLDEEGS(144.1)EK	7	2	551.203	0.12831	116430	NMP_S2
O43719	579	O43719	O43719	HIV Tat-specific factor 1	HTATSF1	>sp|O43719|HTSF1_HUMAN HIV Tat-specific factor 1 OS=Homo sapiens GN=HTATSF1 PE=1 SV=1	1	123.671	1	O43719	S	EFEENGLEKDLDEEGSEKELHENVLDKELEE	FALSE	123.67	123.67	_DLDEEGS(ph)EK_	DLDEEGS(1)EK	DLDEEGS(123.67)EK	7	2	551.203	-0.061741	151040	NMP_S6
Q9UJK0	259	Q9UJK0	Q9UJK0	Probable ribosome biogenesis protein C16orf42	C16orf42	>sp|Q9UJK0|TSR3_HUMAN Ribosome biogenesis protein TSR3 homolog OS=Homo sapiens GN=TSR3 PE=1 SV=1	0.955041	15.2737	1	Q9UJK0	S	EFGNPNRPVASTRLPSDTDDSDASEDPGPGA	FALSE	79.762	79.762	_LPS(ph)DTDDSDASEDPGPGAER_	LPS(0.955)DT(0.028)DDS(0.007)DAS(0.01)EDPGPGAER	LPS(15.27)DT(-15.27)DDS(-21.39)DAS(-19.95)EDPGPGAER	3	2	1055.91	0.22564	29431	NMP_S3
Q96ST2;Q96ST2-3;Q96ST2-2	398;191;73	Q96ST2	Q96ST2	Protein IWS1 homolog	IWS1	>sp|Q96ST2|IWS1_HUMAN Protein IWS1 homolog OS=Homo sapiens GN=IWS1 PE=1 SV=2;>sp|Q96ST2-3|IWS1_HUMAN Isoform 3 of Protein IWS1 homolog OS=Homo sapiens GN=IWS1;>sp|Q96ST2-2|IWS1_HUMAN Isoform 2 of Protein IWS1 homolog OS=Homo sapiens GN=IWS1	0.999997	54.6303	2	Q96ST2	S	EGEEEKVAKRKAAVLSDSEDEEKASAKKSRV	FALSE	67.76	67.76	_AAVLS(ph)DS(ph)EDEEKASAK_	AAVLS(1)DS(1)EDEEKASAK	AAVLS(54.63)DS(42.86)EDEEKAS(-42.86)AK	5	2	905.363	0.068309	39263	NMP_S3
Q13442	57	Q13442	Q13442	28 kDa heat- and acid-stable phosphoprotein	PDAP1	>sp|Q13442|HAP28_HUMAN 28 kDa heat- and acid-stable phosphoprotein OS=Homo sapiens GN=PDAP1 PE=1 SV=1	0.948178	9.61374	1;2	Q13442	S	EGGDGAAGDPKKEKKSLDSDESEDEEDDYQQ	TRUE	281.66	73.296	_KS(ph)LDS(ph)DESEDEEDDYQQK_	KS(0.948)LDS(0.526)DES(0.526)EDEEDDYQQK	KS(9.61)LDS(0)DES(0)EDEEDDY(-50.07)QQK	2	3	773.94	0.069344	2078700	NMP_S2
Q13442	57	Q13442	Q13442	28 kDa heat- and acid-stable phosphoprotein	PDAP1	>sp|Q13442|HAP28_HUMAN 28 kDa heat- and acid-stable phosphoprotein OS=Homo sapiens GN=PDAP1 PE=1 SV=1	0.90823	9.62472	2	Q13442	S	EGGDGAAGDPKKEKKSLDSDESEDEEDDYQQ	FALSE	126.71	126.71	_S(ph)LDSDES(ph)EDEEDDYQQK_	S(0.908)LDS(0.158)DES(0.934)EDEEDDYQQK	S(9.62)LDS(-9.62)DES(11.02)EDEEDDY(-82.76)QQK	1	3	731.242	0.022788	560470	NMP_S3
Q8TF01;Q8TF01-2	290;290	Q8TF01	Q8TF01	Arginine/serine-rich protein PNISR	PNISR	>sp|Q8TF01|PNISR_HUMAN Arginine/serine-rich protein PNISR OS=Homo sapiens GN=PNISR PE=1 SV=2;>sp|Q8TF01-2|PNISR_HUMAN Isoform 2 of Arginine/serine-rich protein PNISR OS=Homo sapiens GN=PNISR	0.938455	12.2407	2	Q8TF01	S	EGGDGPRLPQRSKFDSDEEEEDTENVEAASS	TRUE	103.88	103.88	_SKFDS(ph)DEEEEDTENVEAAS(ph)SGK_	S(0.061)KFDS(0.938)DEEEEDTENVEAAS(0.545)S(0.455)GK	S(-12.24)KFDS(12.24)DEEEEDT(-38.58)ENVEAAS(0.84)S(-0.84)GK	5	3	854.981	-0.35994	47985	NMP_S2
Q8TF01;Q8TF01-2	290;290	Q8TF01	Q8TF01	Arginine/serine-rich protein PNISR	PNISR	>sp|Q8TF01|PNISR_HUMAN Arginine/serine-rich protein PNISR OS=Homo sapiens GN=PNISR PE=1 SV=2;>sp|Q8TF01-2|PNISR_HUMAN Isoform 2 of Arginine/serine-rich protein PNISR OS=Homo sapiens GN=PNISR	0.651233	2.75115	2	Q8TF01	S	EGGDGPRLPQRSKFDSDEEEEDTENVEAASS	FALSE	89.684	89.684	_SKFDS(ph)DEEEEDTENVEAAS(ph)SGK_	S(0.348)KFDS(0.651)DEEEEDT(0.001)ENVEAAS(0.837)S(0.163)GK	S(-2.75)KFDS(2.75)DEEEEDT(-29.27)ENVEAAS(7.18)S(-7.18)GK	5	3	854.981	-0.2516	59769	NMP_S3
Q14839-2;A0A0C4DGG9;Q14839;F5GWX5;F5H6N4;F5H596	103;100;103;96;103;96	Q14839-2	Q14839-2	Chromodomain-helicase-DNA-binding protein 4	CHD4;CHD4;CHD4;CHD4	>sp|Q14839-2|CHD4_HUMAN Isoform 2 of Chromodomain-helicase-DNA-binding protein 4 OS=Homo sapiens GN=CHD4;>tr|A0A0C4DGG9|A0A0C4DGG9_HUMAN Chromodomain-helicase-DNA-binding protein 4 OS=Homo sapiens GN=CHD4 PE=1 SV=1;>sp|Q14839|CHD4_HUMAN Chromodomain-helica	0.985155	17.1959	2	Q14839-2	S	EGPEFVEEEEEVALRSDSEGSDYTPGKKKKK	FALSE	111.74	111.74	_S(ph)DS(ph)EGSDYTPGK_	S(0.985)DS(0.784)EGS(0.229)DY(0.002)TPGK	S(17.2)DS(5.55)EGS(-5.55)DY(-26.28)T(-44.78)PGK	1	2	701.726	0.10808	37171	NMP_S2
Q13263;Q13263-2;M0R0K9	598;516;223	Q13263	Q13263	Transcription intermediary factor 1-beta	TRIM28	>sp|Q13263|TIF1B_HUMAN Transcription intermediary factor 1-beta OS=Homo sapiens GN=TRIM28 PE=1 SV=5;>sp|Q13263-2|TIF1B_HUMAN Isoform 2 of Transcription intermediary factor 1-beta OS=Homo sapiens GN=TRIM28;>tr|M0R0K9|M0R0K9_HUMAN Transcription intermediary	0.763328	4.79519	7	Q13263	S	EGPGAEGPRLASPSGSTSSGLEVVAPEGTSA	FALSE	32.51	32.51	_LASPS(ph)GS(ph)T(ph)S(ph)S(ph)GLEVVAPEGTSAPGGGPGT(ph)LDDS(ph)ATICR_	LAS(0.388)PS(0.768)GS(0.763)T(0.704)S(0.664)S(0.664)GLEVVAPEGT(0.7)S(0.349)APGGGPGT(0.875)LDDS(0.648)AT(0.478)ICR	LAS(-4.8)PS(5.04)GS(4.8)T(1.6)S(0)S(0)GLEVVAPEGT(0)S(-5.04)APGGGPGT(6.85)LDDS(1.6)AT(-1.6)ICR	7	3	1373.49	0.38744	24215000	NMP_S2
Q8WXH0-2;Q8WXH0;A0A0A0MRE3;G3V5X4	1066;1066;1066;1066	Q8WXH0-2	Q8WXH0-2	Nesprin-2	SYNE2;SYNE2	>sp|Q8WXH0-2|SYNE2_HUMAN Isoform 2 of Nesprin-2 OS=Homo sapiens GN=SYNE2;>sp|Q8WXH0|SYNE2_HUMAN Nesprin-2 OS=Homo sapiens GN=SYNE2 PE=1 SV=3;>tr|A0A0A0MRE3|A0A0A0MRE3_HUMAN Nesprin-2 OS=Homo sapiens GN=SYNE2 PE=1 SV=1;>tr|G3V5X4|G3V5X4_HUMAN Nesprin-2 OS=H	0.944379	11.1932	3	Q8WXH0-2	S	EGTITTSENRGGDPHSEAPFAKSDNQPSTEK	FALSE	30.223	30.223	_GGDPHS(ph)EAPFAKSDNQPS(ph)TEKAM(ox)EPT(ph)MK_	GGDPHS(0.944)EAPFAKS(0.298)DNQPS(0.394)T(0.394)EKAMEPT(0.969)MK	GGDPHS(11.19)EAPFAKS(-1.11)DNQPS(0)T(0)EKAMEPT(13.51)MK	6	3	1081.75	1.2932	52652	NMP_S2
Q13263;Q13263-2;M0R0K9	624;542;249	Q13263	Q13263	Transcription intermediary factor 1-beta	TRIM28	>sp|Q13263|TIF1B_HUMAN Transcription intermediary factor 1-beta OS=Homo sapiens GN=TRIM28 PE=1 SV=5;>sp|Q13263-2|TIF1B_HUMAN Isoform 2 of Transcription intermediary factor 1-beta OS=Homo sapiens GN=TRIM28;>tr|M0R0K9|M0R0K9_HUMAN Transcription intermediary	0.647777	1.60122	7	Q13263	S	EGTSAPGGGPGTLDDSATICRVCQKPGDLVM	FALSE	32.51	32.51	_LASPS(ph)GS(ph)T(ph)S(ph)S(ph)GLEVVAPEGTSAPGGGPGT(ph)LDDS(ph)ATICR_	LAS(0.388)PS(0.768)GS(0.763)T(0.704)S(0.664)S(0.664)GLEVVAPEGT(0.7)S(0.349)APGGGPGT(0.875)LDDS(0.648)AT(0.478)ICR	LAS(-4.8)PS(5.04)GS(4.8)T(1.6)S(0)S(0)GLEVVAPEGT(0)S(-5.04)APGGGPGT(6.85)LDDS(1.6)AT(-1.6)ICR	33	3	1373.49	0.38744	24215000	NMP_S2
E9PGC8;P78559-2;P78559	1077;839;839	E9PGC8	E9PGC8	Microtubule-associated protein 1A;MAP1 light chain LC2	MAP1A;MAP1A	>tr|E9PGC8|E9PGC8_HUMAN Microtubule-associated protein 1A OS=Homo sapiens GN=MAP1A PE=1 SV=1;>sp|P78559-2|MAP1A_HUMAN Isoform 2 of Microtubule-associated protein 1A OS=Homo sapiens GN=MAP1A;>sp|P78559|MAP1A_HUMAN Microtubule-associated protein 1A OS=Homo s	0.941972	11.4481	6	E9PGC8	S	EHVSSATSITECDKLSSFATSVAEDQSVASL	FALSE	37.944	37.944	_LS(ph)S(ph)FAT(ph)SVAEDQS(ph)VASLT(ph)APQT(ph)EETGK_	LS(0.942)S(0.944)FAT(0.557)S(0.557)VAEDQS(0.831)VAS(0.401)LT(0.774)APQT(0.748)EET(0.246)GK	LS(11.45)S(11.68)FAT(0)S(0)VAEDQS(6.52)VAS(-4.83)LT(4.83)APQT(5.14)EET(-5.14)GK	2	3	1078.71	-4.5465	66636	NMP_S6
P19338	184	P19338	P19338	Nucleolin	NCL	>sp|P19338|NUCL_HUMAN Nucleolin OS=Homo sapiens GN=NCL PE=1 SV=3	0.999997	58.1966	2	P19338	S	EIEPAAMKAAAAAPASEDEDDEDDEDDEDDD	TRUE	72.113	72.113	_AAAAAPAS(ph)EDEDDEDDEDDEDDDDDEEDDS(ph)EEEAM(ox)ETTPAK_	AAAAAPAS(1)EDEDDEDDEDDEDDDDDEEDDS(0.988)EEEAMET(0.01)T(0.003)PAK	AAAAAPAS(58.2)EDEDDEDDEDDEDDDDDEEDDS(20.14)EEEAMET(-20.14)T(-25.42)PAK	8	4	1156.38	0.16477	1276200	NMP_S2
P19338	184	P19338	P19338	Nucleolin	NCL	>sp|P19338|NUCL_HUMAN Nucleolin OS=Homo sapiens GN=NCL PE=1 SV=3	0.99981	40.2603	2	P19338	S	EIEPAAMKAAAAAPASEDEDDEDDEDDEDDD	FALSE	44.167	44.167	_AAAAAPAS(ph)EDEDDEDDEDDEDDDDDEEDDS(ph)EEEAM(ox)ETTPAK_	AAAAAPAS(1)EDEDDEDDEDDEDDDDDEEDDS(0.947)EEEAMET(0.046)T(0.007)PAK	AAAAAPAS(40.26)EDEDDEDDEDDEDDDDDEEDDS(13.17)EEEAMET(-13.17)T(-21.11)PAK	8	4	1156.38	0.020424	211550	NMP_S3
Q659C4;Q659C4-2;Q659C4-5;Q659C4-6;Q659C4-7	806;747;225;152;152	Q659C4	Q659C4	La-related protein 1B	LARP1B	>sp|Q659C4|LAR1B_HUMAN La-related protein 1B OS=Homo sapiens GN=LARP1B PE=1 SV=2;>sp|Q659C4-2|LAR1B_HUMAN Isoform 2 of La-related protein 1B OS=Homo sapiens GN=LARP1B;>sp|Q659C4-5|LAR1B_HUMAN Isoform 5 of La-related protein 1B OS=Homo sapiens GN=LARP1B;>sp	1	35.6568	3	Q659C4	S	EIFQDFQEETKKDYESGQLYGLEKFWAYLKY	FALSE	35.657	35.657	_KDY(ph)ES(ph)GQLY(ph)GLEK_	KDY(1)ES(1)GQLY(1)GLEK	KDY(35.66)ES(35.66)GQLY(35.66)GLEK	5	2	885.327	1.8509	10686	NMP_S3
P28358	265	P28358	P28358	Homeobox protein Hox-D10	HOXD10	>sp|P28358|HXD10_HUMAN Homeobox protein Hox-D10 OS=Homo sapiens GN=HOXD10 PE=1 SV=2	0.993106	21.0146	3	P28358	S	EIKSDTPTSNWLTAKSGRKKRCPYTKHQTLE	FALSE	69.259	69.259	_SDTPT(ph)S(ph)NWLTAKS(ph)GR_	S(0.002)DT(0.002)PT(0.922)S(0.933)NWLT(0.149)AKS(0.993)GR	S(-28.57)DT(-28.57)PT(10.42)S(11.15)NWLT(-10.42)AKS(21.01)GR	13	2	930.852	2.8302	245780	NMP_S6
REV__B4DTS2;REV__Q9BZL6;REV__Q9BZL6-2	652;642;642	REV__B4DTS2	REV__B4DTS2			>tr|B4DTS2|B4DTS2_HUMAN Serine/threonine-protein kinase OS=Homo sapiens GN=PRKD2 PE=1 SV=1;>sp|Q9BZL6|KPCD2_HUMAN Serine/threonine-protein kinase D2 OS=Homo sapiens GN=PRKD2 PE=1 SV=2;>sp|Q9BZL6-2|KPCD2_HUMAN Isoform 2 of Serine/threonine-protein kinase D2	0.737396	6.28145	2	REV__B4DTS2	S	EIRPGTYSSASSSSSSSPRRPPLLETTRSSL	FALSE	57.806	57.806	_PGTYSSAS(ph)SSSSS(ph)SPR_	PGT(0.001)Y(0.001)S(0.004)S(0.013)AS(0.427)S(0.428)S(0.119)S(0.015)S(0.074)S(0.737)S(0.181)PR	PGT(-29.52)Y(-27.76)S(-21.14)S(-16.55)AS(0)S(0)S(-5.72)S(-17.61)S(-10.06)S(6.28)S(-6.28)PR	13	2	852.811	0.76468	27062	NMP_S2
H0YEF5	161	H0YEF5	H0YEF5		GDPD5	>tr|H0YEF5|H0YEF5_HUMAN Glycerophosphodiester phosphodiesterase domain-containing protein 5 (Fragment) OS=Homo sapiens GN=GDPD5 PE=4 SV=6	0.69892	5.25523	7	H0YEF5	S	EISDGVEVSDVLSVCSDNSYDTYANSTATP_	FALSE	32.373	32.373	_LIFS(ph)EISDGVEVSDVLSVCS(ph)DNSY(ph)DT(ph)Y(ph)ANS(ph)T(ph)ATP_	LIFS(0.308)EIS(0.316)DGVEVS(0.342)DVLS(0.393)VCS(0.699)DNS(0.418)Y(0.724)DT(0.787)Y(0.8)ANS(0.863)T(0.675)AT(0.674)P	LIFS(0)EIS(0)DGVEVS(0)DVLS(-0.3)VCS(5.26)DNS(-4.47)Y(4.19)DT(4.74)Y(4.19)ANS(5.01)T(0)AT(0)P	20	3	1405.81	-0.95988	255900	NMP_S6
Q9UNS1;Q9UNS1-2	701;700	Q9UNS1	Q9UNS1	Protein timeless homolog	TIMELESS	>sp|Q9UNS1|TIM_HUMAN Protein timeless homolog OS=Homo sapiens GN=TIMELESS PE=1 SV=2;>sp|Q9UNS1-2|TIM_HUMAN Isoform 2 of Protein timeless homolog OS=Homo sapiens GN=TIMELESS	0.968522	14.8816	1	Q9UNS1	S	EKEFNFLDYLKRFACSTVVRAYVLLLRSYQQ	FALSE	64.224	64.224	_FACS(ph)TVVRAYVLLLR_	FACS(0.969)T(0.031)VVRAYVLLLR	FACS(14.88)T(-14.88)VVRAY(-53.76)VLLLR	4	2	924.484	-3.8669	0	NMP_S6
Q9UBS9-2;Q9UBS9;B4DYM4	455;297;260	Q9UBS9-2	Q9UBS9-2	Protein osteopotentia homolog	C1orf9	>sp|Q9UBS9-2|SUCO_HUMAN Isoform 2 of SUN domain-containing ossification factor OS=Homo sapiens GN=SUCO;>sp|Q9UBS9|SUCO_HUMAN SUN domain-containing ossification factor OS=Homo sapiens GN=SUCO PE=1 SV=1;>tr|B4DYM4|B4DYM4_HUMAN SUN domain-containing ossificat	1	30.2987	6	Q9UBS9-2	S	EKEKSQSMHASSNGGSHATKKVQKNRNNYAS	FALSE	30.299	30.299	_S(ph)QS(ph)MHAS(ph)S(ph)NGGS(ph)HAT(ph)KK_	S(1)QS(1)MHAS(1)S(1)NGGS(1)HAT(1)KK	S(30.3)QS(30.3)MHAS(30.3)S(30.3)NGGS(30.3)HAT(30.3)KK	12	2	1097.8	-0.24116	68443	NMP_S3
Q8NE71;Q8NE71-2;Q5STZ8;F5GYK6	109;109;110;12	Q8NE71	Q8NE71	ATP-binding cassette sub-family F member 1	ABCF1;ABCF1;ABCF1	>sp|Q8NE71|ABCF1_HUMAN ATP-binding cassette sub-family F member 1 OS=Homo sapiens GN=ABCF1 PE=1 SV=2;>sp|Q8NE71-2|ABCF1_HUMAN Isoform 2 of ATP-binding cassette sub-family F member 1 OS=Homo sapiens GN=ABCF1;>tr|Q5STZ8|Q5STZ8_HUMAN ATP-binding cassette sub-	1	68.4198	3	Q8NE71	S	EKELMERLKKLSVPTSDEEDEVPAPKPRGGK	FALSE	68.42	68.42	_KLS(ph)VPT(ph)S(ph)DEEDEVPAPKPR_	KLS(1)VPT(1)S(1)DEEDEVPAPKPR	KLS(68.42)VPT(68.42)S(68.42)DEEDEVPAPKPR	7	3	778.662	0.27729	72640	NMP_S2
P18615-3;P18615;P18615-4;A0A0A0MSN9;A0A0A0MT02;E9PD43;A0A0G2JI50;A2ABK4	122;115;115;115;115;115;115;115	P18615-3	P18615-3	Negative elongation factor E	RDBP;RDBP;RDBP	>sp|P18615-3|NELFE_HUMAN Isoform 2 of Negative elongation factor E OS=Homo sapiens GN=NELFE;>sp|P18615|NELFE_HUMAN Negative elongation factor E OS=Homo sapiens GN=NELFE PE=1 SV=3;>sp|P18615-4|NELFE_HUMAN Isoform 3 of Negative elongation factor E OS=Homo sa	0.994076	22.2482	1	P18615-3	S	EKGPVPTFQPFQRSISADDDLQESSRRPQRK	TRUE	102.08	102.08	_SIS(ph)ADDDLQESSR_	S(0.006)IS(0.994)ADDDLQESSR	S(-22.25)IS(22.25)ADDDLQES(-63.78)S(-76.64)R	3	2	751.804	-0.16314	88335	NMP_S6
P18615-3;P18615;P18615-4;A0A0A0MSN9;A0A0A0MT02;E9PD43;A0A0G2JI50;A2ABK4	122;115;115;115;115;115;115;115	P18615-3	P18615-3	Negative elongation factor E	RDBP;RDBP;RDBP	>sp|P18615-3|NELFE_HUMAN Isoform 2 of Negative elongation factor E OS=Homo sapiens GN=NELFE;>sp|P18615|NELFE_HUMAN Negative elongation factor E OS=Homo sapiens GN=NELFE PE=1 SV=3;>sp|P18615-4|NELFE_HUMAN Isoform 3 of Negative elongation factor E OS=Homo sa	0.979812	16.8608	1	P18615-3	S	EKGPVPTFQPFQRSISADDDLQESSRRPQRK	FALSE	96.666	96.666	_SIS(ph)ADDDLQESSR_	S(0.02)IS(0.98)ADDDLQESSR	S(-16.86)IS(16.86)ADDDLQES(-60.86)S(-75.86)R	3	2	751.804	-0.20803	37959	NMP_S2
Q1A5X6-2	95	Q1A5X6-2	Q1A5X6-2			>sp|Q1A5X6-2|IQCJ_HUMAN Isoform 2 of IQ domain-containing protein J OS=Homo sapiens GN=IQCJ	0.823027	5.27015	7	Q1A5X6-2	S	EKLSSSVSMNTFSDSSTPVSVMFLFLCPDLT	FALSE	30.509	30.509	_LS(ph)SSVS(ph)MNT(ph)FS(ph)DS(ph)S(ph)TPVS(ph)VM(ox)FLFLCPDLTFN_	LS(0.569)S(0.569)S(0.569)VS(0.784)MNT(0.836)FS(0.789)DS(0.827)S(0.823)T(0.368)PVS(0.762)VMFLFLCPDLT(0.105)FN	LS(0)S(0)S(0)VS(5.33)MNT(10.01)FS(5.27)DS(5.27)S(5.27)T(-5.33)PVS(5.33)VMFLFLCPDLT(-15.22)FN	14	3	1336.12	-4.6214	54160	NMP_S6
J3QR44;P21127;A0A0D9SEN2;A0A0D9SER5;Q9UQ88;B7ZVY7;P21127-2;P21127-3;J3QKR5;Q9UQ88-2;Q5QPR3;Q9UQ88-3;A0A0D9SEI3;P21127-8;Q9UQ88-4;J3QR29;P21127-9;Q5QPR4;P21127-6;P21127-10;Q9UQ88-9;P21127-5;E7ESP2;J3KS35	283;283;273;271;271;270;270;269;268;268;267;267;260;260;258;236;236;234;226;53;210;14;281;268	J3QR44	J3QR44	Cyclin-dependent kinase 11B;Cyclin-dependent kinase 11A	CDK11B;CDK11A;CDC2L1;CDC2L2;CDC2L2;CDK11A	>tr|J3QR44|J3QR44_HUMAN Cyclin-dependent kinase 11B OS=Homo sapiens GN=CDK11B PE=1 SV=2;>sp|P21127|CD11B_HUMAN Cyclin-dependent kinase 11B OS=Homo sapiens GN=CDK11B PE=1 SV=3;>tr|A0A0D9SEN2|A0A0D9SEN2_HUMAN Cyclin-dependent kinase 11B OS=Homo sapiens GN=CD	0.999222	31.089	1	J3QR44	S	EKMEERDLLSDLQDISDSERKTSSAESSSAE	TRUE	201.18	201.18	_DLLSDLQDIS(ph)DSER_	DLLSDLQDIS(0.999)DS(0.001)ER	DLLS(-114.09)DLQDIS(31.09)DS(-31.09)ER	10	2	843.367	0.079049	626460	NMP_S6
J3QR44;P21127;A0A0D9SEN2;A0A0D9SER5;Q9UQ88;B7ZVY7;P21127-2;P21127-3;J3QKR5;Q9UQ88-2;Q5QPR3;Q9UQ88-3;A0A0D9SEI3;P21127-8;Q9UQ88-4;J3QR29;P21127-9;Q5QPR4;P21127-6;P21127-10;Q9UQ88-9;P21127-5;E7ESP2;J3KS35	283;283;273;271;271;270;270;269;268;268;267;267;260;260;258;236;236;234;226;53;210;14;281;268	J3QR44	J3QR44	Cyclin-dependent kinase 11B;Cyclin-dependent kinase 11A	CDK11B;CDK11A;CDC2L1;CDC2L2;CDC2L2;CDK11A	>tr|J3QR44|J3QR44_HUMAN Cyclin-dependent kinase 11B OS=Homo sapiens GN=CDK11B PE=1 SV=2;>sp|P21127|CD11B_HUMAN Cyclin-dependent kinase 11B OS=Homo sapiens GN=CDK11B PE=1 SV=3;>tr|A0A0D9SEN2|A0A0D9SEN2_HUMAN Cyclin-dependent kinase 11B OS=Homo sapiens GN=CD	0.99631	24.3132	1	J3QR44	S	EKMEERDLLSDLQDISDSERKTSSAESSSAE	TRUE	178.71	178.71	_DLLSDLQDIS(ph)DSER_	DLLSDLQDIS(0.996)DS(0.004)ER	DLLS(-110.8)DLQDIS(24.31)DS(-24.31)ER	10	2	843.367	-0.12863	780840	NMP_S2
J3QR44;P21127;A0A0D9SEN2;A0A0D9SER5;Q9UQ88;B7ZVY7;P21127-2;P21127-3;J3QKR5;Q9UQ88-2;Q5QPR3;Q9UQ88-3;A0A0D9SEI3;P21127-8;Q9UQ88-4;J3QR29;P21127-9;Q5QPR4;P21127-6;P21127-10;Q9UQ88-9;P21127-5;E7ESP2;J3KS35	283;283;273;271;271;270;270;269;268;268;267;267;260;260;258;236;236;234;226;53;210;14;281;268	J3QR44	J3QR44	Cyclin-dependent kinase 11B;Cyclin-dependent kinase 11A	CDK11B;CDK11A;CDC2L1;CDC2L2;CDC2L2;CDK11A	>tr|J3QR44|J3QR44_HUMAN Cyclin-dependent kinase 11B OS=Homo sapiens GN=CDK11B PE=1 SV=2;>sp|P21127|CD11B_HUMAN Cyclin-dependent kinase 11B OS=Homo sapiens GN=CDK11B PE=1 SV=3;>tr|A0A0D9SEN2|A0A0D9SEN2_HUMAN Cyclin-dependent kinase 11B OS=Homo sapiens GN=CD	0.810826	6.32065	1	J3QR44	S	EKMEERDLLSDLQDISDSERKTSSAESSSAE	FALSE	118.48	118.48	_DLLSDLQDIS(ph)DSER_	DLLSDLQDIS(0.811)DS(0.189)ER	DLLS(-88.79)DLQDIS(6.32)DS(-6.32)ER	10	2	843.367	0.014985	641790	NMP_S3
O75129-6	390	O75129-6	O75129-6			>sp|O75129-6|ASTN2_HUMAN Isoform 6 of Astrotactin-2 OS=Homo sapiens GN=ASTN2	0.999999	58.7892	5	O75129-6	S	EKMVSMARNTYYLTLSKVSPF__________	FALSE	62.303	62.303	_M(ox)VSM(ox)ARNT(ph)Y(ph)Y(ph)LT(ph)LS(ph)K_	MVS(0.039)MARNT(0.962)Y(0.999)Y(1)LT(1)LS(1)K	MVS(-14.05)MARNT(14.05)Y(30.02)Y(34.57)LT(49.24)LS(58.79)K	14	2	1105.36	-0.13118	81989	NMP_S2
P08238;Q58FF8	261;183	P08238	P08238	Heat shock protein HSP 90-beta;Putative heat shock protein HSP 90-beta 2	HSP90AB1;HSP90AB2P	>sp|P08238|HS90B_HUMAN Heat shock protein HSP 90-beta OS=Homo sapiens GN=HSP90AB1 PE=1 SV=4;>sp|Q58FF8|H90B2_HUMAN Putative heat shock protein HSP 90-beta 2 OS=Homo sapiens GN=HSP90AB2P PE=1 SV=2	1	83.2506	2	P08238	S	EKPKIEDVGSDEEDDSGKDKKKKTKKIKEKY	TRUE	83.251	83.251	_IEDVGS(ph)DEEDDS(ph)GKDK_	IEDVGS(1)DEEDDS(1)GKDK	IEDVGS(83.25)DEEDDS(83.25)GKDK	12	2	949.335	-0.83417	46215	NMP_S2
P08238;Q58FF8	261;183	P08238	P08238	Heat shock protein HSP 90-beta;Putative heat shock protein HSP 90-beta 2	HSP90AB1;HSP90AB2P	>sp|P08238|HS90B_HUMAN Heat shock protein HSP 90-beta OS=Homo sapiens GN=HSP90AB1 PE=1 SV=4;>sp|Q58FF8|H90B2_HUMAN Putative heat shock protein HSP 90-beta 2 OS=Homo sapiens GN=HSP90AB2P PE=1 SV=2	1	76.6932	2	P08238	S	EKPKIEDVGSDEEDDSGKDKKKKTKKIKEKY	FALSE	76.693	76.693	_IEDVGS(ph)DEEDDS(ph)GKDK_	IEDVGS(1)DEEDDS(1)GKDK	IEDVGS(76.69)DEEDDS(76.69)GKDK	12	2	949.335	-0.36959	30809	NMP_S3
Q9GZU2;Q9GZU2-4;Q9GZU2-2	1009;885;883	Q9GZU2	Q9GZU2	Paternally-expressed gene 3 protein	PEG3	>sp|Q9GZU2|PEG3_HUMAN Paternally-expressed gene 3 protein OS=Homo sapiens GN=PEG3 PE=1 SV=1;>sp|Q9GZU2-4|PEG3_HUMAN Isoform 4 of Paternally-expressed gene 3 protein OS=Homo sapiens GN=PEG3;>sp|Q9GZU2-2|PEG3_HUMAN Isoform 2 of Paternally-expressed gene 3 pr	0.998639	32.4527	4	Q9GZU2	S	EKPSGSRNYEWSVIRSLAPTDPQTSYAQEQY	FALSE	59.261	59.261	_S(ph)LAPT(ph)DPQTSY(ph)AQEQY(ph)AK_	S(0.999)LAPT(0.994)DPQT(0.133)S(0.133)Y(0.742)AQEQY(1)AK	S(32.45)LAPT(24.35)DPQT(-7.57)S(-7.57)Y(7.57)AQEQY(34.78)AK	1	3	773.275	1.0295	457110	NMP_S3
Q14978-2;A0A0A0MRM9;Q14978-3;Q14978	339;338;330;329	Q14978-2	Q14978-2	Nucleolar and coiled-body phosphoprotein 1	NOLC1	>sp|Q14978-2|NOLC1_HUMAN Isoform Beta of Nucleolar and coiled-body phosphoprotein 1 OS=Homo sapiens GN=NOLC1;>tr|A0A0A0MRM9|A0A0A0MRM9_HUMAN Nucleolar and coiled-body phosphoprotein 1 (Fragment) OS=Homo sapiens GN=NOLC1 PE=1 SV=1;>sp|Q14978-3|NOLC1_HUMAN I	0.6051	6.422	2	Q14978-2	S	EKQQPVESSEDSSDESDSSSEEEKKPPTKAV	FALSE	67.413	67.413	_QQPVESSEDS(ph)SDES(ph)DSSSEEEKKPPTK_	QQPVESS(0.001)EDS(0.445)S(0.446)DES(0.605)DS(0.223)S(0.223)S(0.053)EEEKKPPT(0.004)K	QQPVES(-38.46)S(-27.13)EDS(0)S(0)DES(6.42)DS(-6.42)S(-6.42)S(-13.67)EEEKKPPT(-25.5)K	14	4	782.31	-0.064518	209370	NMP_S3
Q9BPX3	1015	Q9BPX3	Q9BPX3	Condensin complex subunit 3	NCAPG	>sp|Q9BPX3|CND3_HUMAN Condensin complex subunit 3 OS=Homo sapiens GN=NCAPG PE=1 SV=1	1	119.386	1	Q9BPX3	S	EKSKLNLAQFLNEDLS_______________	TRUE	119.39	119.39	_LNLAQFLNEDLS(ph)_	LNLAQFLNEDLS(1)	LNLAQFLNEDLS(119.39)	12	2	728.84	-0.020185	20201	NMP_S2
Q9BPX3	1015	Q9BPX3	Q9BPX3	Condensin complex subunit 3	NCAPG	>sp|Q9BPX3|CND3_HUMAN Condensin complex subunit 3 OS=Homo sapiens GN=NCAPG PE=1 SV=1	1	91.9142	1	Q9BPX3	S	EKSKLNLAQFLNEDLS_______________	TRUE	91.914	91.914	_LNLAQFLNEDLS(ph)_	LNLAQFLNEDLS(1)	LNLAQFLNEDLS(91.91)	12	2	728.84	0.75341	32792	NMP_S6
Q9BPX3	1015	Q9BPX3	Q9BPX3	Condensin complex subunit 3	NCAPG	>sp|Q9BPX3|CND3_HUMAN Condensin complex subunit 3 OS=Homo sapiens GN=NCAPG PE=1 SV=1	1	82.5431	1	Q9BPX3	S	EKSKLNLAQFLNEDLS_______________	FALSE	82.543	82.543	_LNLAQFLNEDLS(ph)_	LNLAQFLNEDLS(1)	LNLAQFLNEDLS(82.54)	12	2	728.84	0.72222	18751	NMP_S3
Q99590;F8VXG7;Q99590-2;A0A0A0MTP7	413;221;98;353	Q99590	Q99590	Protein SCAF11	SCAF11;SCAF11	>sp|Q99590|SCAFB_HUMAN Protein SCAF11 OS=Homo sapiens GN=SCAF11 PE=1 SV=2;>tr|F8VXG7|F8VXG7_HUMAN Protein SCAF11 OS=Homo sapiens GN=SCAF11 PE=1 SV=1;>sp|Q99590-2|SCAFB_HUMAN Isoform 2 of Protein SCAF11 OS=Homo sapiens GN=SCAF11;>tr|A0A0A0MTP7|A0A0A0MTP7_HU	0.947421	13.3295	2	Q99590	S	EKSSSNDSVDEETAESDTSPVLEKEHQPDVD	FALSE	55.453	55.453	_S(ph)SSNDSVDEETAES(ph)DTSPVLEK_	S(0.25)S(0.25)S(0.25)NDS(0.25)VDEET(0.006)AES(0.947)DT(0.044)S(0.004)PVLEK	S(0)S(0)S(0)NDS(0)VDEET(-21.8)AES(13.33)DT(-13.33)S(-23.54)PVLEK	14	3	829.317	-0.25924	57178	NMP_S2
O14737;K7EQA1	119;81	O14737	O14737	Programmed cell death protein 5	PDCD5	>sp|O14737|PDCD5_HUMAN Programmed cell death protein 5 OS=Homo sapiens GN=PDCD5 PE=1 SV=3;>tr|K7EQA1|K7EQA1_HUMAN Programmed cell death protein 5 OS=Homo sapiens GN=PDCD5 PE=1 SV=1	1	114.101	1	O14737	S	EKTTTVKFNRRKVMDSDEDDDY_________	TRUE	168.89	168.89	_KVM(ox)DS(ph)DEDDDY_	KVMDS(1)DEDDDY	KVMDS(114.1)DEDDDY(-114.1)	5	2	714.231	-0.057114	555220	NMP_S2
O14737;K7EQA1	119;81	O14737	O14737	Programmed cell death protein 5	PDCD5	>sp|O14737|PDCD5_HUMAN Programmed cell death protein 5 OS=Homo sapiens GN=PDCD5 PE=1 SV=3;>tr|K7EQA1|K7EQA1_HUMAN Programmed cell death protein 5 OS=Homo sapiens GN=PDCD5 PE=1 SV=1	1	93.3125	1	O14737	S	EKTTTVKFNRRKVMDSDEDDDY_________	TRUE	177.44	152.85	_KVMDS(ph)DEDDDY_	KVMDS(1)DEDDDY	KVMDS(93.31)DEDDDY(-93.31)	5	2	706.234	-0.017883	2962000	NMP_S6
O14737;K7EQA1	119;81	O14737	O14737	Programmed cell death protein 5	PDCD5	>sp|O14737|PDCD5_HUMAN Programmed cell death protein 5 OS=Homo sapiens GN=PDCD5 PE=1 SV=3;>tr|K7EQA1|K7EQA1_HUMAN Programmed cell death protein 5 OS=Homo sapiens GN=PDCD5 PE=1 SV=1	1	79.5004	1	O14737	S	EKTTTVKFNRRKVMDSDEDDDY_________	FALSE	186.56	113.71	_VMDS(ph)DEDDDY_	VMDS(1)DEDDDY	VMDS(79.5)DEDDDY(-79.5)	4	2	642.187	0.37354	3356600	NMP_S3
P62070-4	28	P62070-4	P62070-4			>sp|P62070-4|RRAS2_HUMAN Isoform 4 of Ras-related protein R-Ras2 OS=Homo sapiens GN=RRAS2	0.987275	22.7849	6	P62070-4	S	EKYRLVVVGGGGVGKSALTIQFIQFFLFLQS	FALSE	38.234	38.234	_S(ph)ALT(ph)IQFIQFFLFLQSYFVT(ph)DY(ph)DPTIEDS(ph)YT(ph)K_	S(0.987)ALT(0.987)IQFIQFFLFLQS(0.102)Y(0.261)FVT(0.713)DY(0.699)DPT(0.263)IEDS(0.669)Y(0.648)T(0.669)K	S(22.78)ALT(22.78)IQFIQFFLFLQS(-12.51)Y(-6.6)FVT(6.6)DY(6.34)DPT(-6.34)IEDS(0.3)Y(-0.3)T(0.3)K	1	4	1080.93	-0.29288	41757	NMP_S3
A0A087WUH0;R4GMW8;P28715	563;989;563	A0A087WUH0	A0A087WUH0	DNA repair protein complementing XP-G cells	ERCC5	>tr|A0A087WUH0|A0A087WUH0_HUMAN DNA repair protein-complementing XP-G cells OS=Homo sapiens GN=ERCC5 PE=1 SV=1;>tr|R4GMW8|R4GMW8_HUMAN Protein BIVM-ERCC5 (Fragment) OS=Homo sapiens GN=BIVM-ERCC5 PE=4 SV=1;>sp|P28715|ERCC5_HUMAN DNA repair protein complemen	0.702145	3.78139	1	A0A087WUH0	S	ELCPYESKFDSSLLSSDDETKCKPNSASEVI	TRUE	115.57	115.57	_FDSSLLSS(ph)DDETK_	FDSSLLS(0.294)S(0.702)DDET(0.004)K	FDS(-59.05)S(-53.22)LLS(-3.78)S(3.78)DDET(-22.56)K	8	2	762.311	0.31385	41776	NMP_S2
R4GMW8;P28715;A0A087WUH0	989;563;563	R4GMW8	R4GMW8	DNA repair protein complementing XP-G cells	ERCC5	>tr|R4GMW8|R4GMW8_HUMAN Protein BIVM-ERCC5 (Fragment) OS=Homo sapiens GN=BIVM-ERCC5 PE=4 SV=1;>sp|P28715|ERCC5_HUMAN DNA repair protein complementing XP-G cells OS=Homo sapiens GN=ERCC5 PE=1 SV=3;>tr|A0A087WUH0|A0A087WUH0_HUMAN DNA repair protein-complemen	0.944734	12.3286	1	R4GMW8	S	ELCPYESKFDSSLLSSDDETKCKPNSASEVI	TRUE	159.4	159.4	_FDSSLLSS(ph)DDETK_	FDSSLLS(0.055)S(0.945)DDETK	FDS(-101.61)S(-89.96)LLS(-12.33)S(12.33)DDET(-58.39)K	8	2	762.311	0.061175	79001	NMP_S6
R4GMW8;P28715;A0A087WUH0	989;563;563	R4GMW8	R4GMW8	DNA repair protein complementing XP-G cells	ERCC5	>tr|R4GMW8|R4GMW8_HUMAN Protein BIVM-ERCC5 (Fragment) OS=Homo sapiens GN=BIVM-ERCC5 PE=4 SV=1;>sp|P28715|ERCC5_HUMAN DNA repair protein complementing XP-G cells OS=Homo sapiens GN=ERCC5 PE=1 SV=3;>tr|A0A087WUH0|A0A087WUH0_HUMAN DNA repair protein-complemen	0.778148	5.81153	1	R4GMW8	S	ELCPYESKFDSSLLSSDDETKCKPNSASEVI	FALSE	85.45	85.45	_FDSSLLSS(ph)DDETK_	FDS(0.002)S(0.015)LLS(0.204)S(0.778)DDETK	FDS(-25.24)S(-17.04)LLS(-5.81)S(5.81)DDET(-60.33)K	8	2	762.311	-0.052003	47347	NMP_S3
Q7Z6Z7;Q7Z6Z7-3;Q7Z6Z7-2	2362;2353;2362	Q7Z6Z7	Q7Z6Z7	E3 ubiquitin-protein ligase HUWE1	HUWE1	>sp|Q7Z6Z7|HUWE1_HUMAN E3 ubiquitin-protein ligase HUWE1 OS=Homo sapiens GN=HUWE1 PE=1 SV=3;>sp|Q7Z6Z7-3|HUWE1_HUMAN Isoform 3 of E3 ubiquitin-protein ligase HUWE1 OS=Homo sapiens GN=HUWE1;>sp|Q7Z6Z7-2|HUWE1_HUMAN Isoform 2 of E3 ubiquitin-protein ligase H	0.99973	32.6674	2	Q7Z6Z7	S	ELEDLIDELLERDGGSGNSTIIVSRSGEDES	TRUE	149.86	149.86	_DGGS(ph)GNS(ph)TIIVSR_	DGGS(1)GNS(0.5)T(0.5)IIVSR	DGGS(32.67)GNS(0)T(0)IIVS(-121.51)R	4	2	711.787	0.018268	195530	NMP_S2
Q7Z6Z7;Q7Z6Z7-3;Q7Z6Z7-2	2362;2353;2362	Q7Z6Z7	Q7Z6Z7	E3 ubiquitin-protein ligase HUWE1	HUWE1	>sp|Q7Z6Z7|HUWE1_HUMAN E3 ubiquitin-protein ligase HUWE1 OS=Homo sapiens GN=HUWE1 PE=1 SV=3;>sp|Q7Z6Z7-3|HUWE1_HUMAN Isoform 3 of E3 ubiquitin-protein ligase HUWE1 OS=Homo sapiens GN=HUWE1;>sp|Q7Z6Z7-2|HUWE1_HUMAN Isoform 2 of E3 ubiquitin-protein ligase H	0.998632	25.6244	2	Q7Z6Z7	S	ELEDLIDELLERDGGSGNSTIIVSRSGEDES	TRUE	93.753	93.753	_DGGS(ph)GNS(ph)TIIVSR_	DGGS(0.999)GNS(0.501)T(0.501)IIVSR	DGGS(25.62)GNS(0)T(0)IIVS(-87.23)R	4	2	711.787	0.13169	266770	NMP_S6
Q7Z6Z7;Q7Z6Z7-3;Q7Z6Z7-2	2362;2353;2362	Q7Z6Z7	Q7Z6Z7	E3 ubiquitin-protein ligase HUWE1	HUWE1	>sp|Q7Z6Z7|HUWE1_HUMAN E3 ubiquitin-protein ligase HUWE1 OS=Homo sapiens GN=HUWE1 PE=1 SV=3;>sp|Q7Z6Z7-3|HUWE1_HUMAN Isoform 3 of E3 ubiquitin-protein ligase HUWE1 OS=Homo sapiens GN=HUWE1;>sp|Q7Z6Z7-2|HUWE1_HUMAN Isoform 2 of E3 ubiquitin-protein ligase H	0.865722	5.08344	2	Q7Z6Z7	S	ELEDLIDELLERDGGSGNSTIIVSRSGEDES	FALSE	156.67	156.67	_DGGS(ph)GNS(ph)TIIVSR_	DGGS(0.866)GNS(0.567)T(0.567)IIVSR	DGGS(5.08)GNS(0)T(0)IIVS(-133.79)R	4	2	711.787	-0.074522	222400	NMP_S3
P47712	435	P47712	P47712	Cytosolic phospholipase A2;Phospholipase A2;Lysophospholipase	PLA2G4A	>sp|P47712|PA24A_HUMAN Cytosolic phospholipase A2 OS=Homo sapiens GN=PLA2G4A PE=1 SV=2	0.884607	11.5179	2	P47712	S	ELENITTKHIVSNDSSDSDDESHEPKGTENE	FALSE	106.42	71.651	_HIVSNDSS(ph)DS(ph)DDESHEPK_	HIVSNDS(0.057)S(0.885)DS(0.962)DDES(0.096)HEPK	HIVS(-36.1)NDS(-11.99)S(11.52)DS(13.85)DDES(-11.52)HEPK	8	2	1079.39	-1.0616	261370	NMP_S2
Q9C0D6	720	Q9C0D6	Q9C0D6	FH2 domain-containing protein 1	FHDC1	>sp|Q9C0D6|FHDC1_HUMAN FH2 domain-containing protein 1 OS=Homo sapiens GN=FHDC1 PE=1 SV=2	0.767673	6.83081	4	Q9C0D6	S	ELESVGHRGPQSLSASSSSLTPMGRDALGSL	FALSE	36.576	36.576	_GPQS(ph)LSAS(ph)S(ph)SS(ph)LTPM(ox)GR_	GPQS(0.802)LS(0.341)AS(0.768)S(0.615)S(0.588)S(0.84)LT(0.047)PMGR	GPQS(5.69)LS(-5.69)AS(6.83)S(0.32)S(-0.32)S(6.55)LT(-14.04)PMGR	8	2	999.84	0.20869	41290	NMP_S3
Q13950;Q13950-2;Q13950-3;A0A0D9SEN7	381;367;359;345	Q13950	Q13950	Runt-related transcription factor 2	RUNX2	>sp|Q13950|RUNX2_HUMAN Runt-related transcription factor 2 OS=Homo sapiens GN=RUNX2 PE=1 SV=2;>sp|Q13950-2|RUNX2_HUMAN Isoform 2 of Runt-related transcription factor 2 OS=Homo sapiens GN=RUNX2;>sp|Q13950-3|RUNX2_HUMAN Isoform 3 of Runt-related transcriptio	0.820973	5.70802	4	Q13950	S	ELGPFSDPRQFPSISSLTESRFSNPRMHYPA	FALSE	63.681	63.681	_QFPS(ph)ISS(ph)LT(ph)ES(ph)R_	QFPS(1)IS(0.334)S(0.821)LT(0.951)ES(0.895)R	QFPS(35.65)IS(-5.71)S(5.71)LT(11.31)ES(8.02)R	7	2	836.279	2.6437	5775.3	NMP_S6
Q9UQ35;Q9UQ35-2	1519;1519	Q9UQ35	Q9UQ35	Serine/arginine repetitive matrix protein 2	SRRM2	>sp|Q9UQ35|SRRM2_HUMAN Serine/arginine repetitive matrix protein 2 OS=Homo sapiens GN=SRRM2 PE=1 SV=2;>sp|Q9UQ35-2|SRRM2_HUMAN Isoform 2 of Serine/arginine repetitive matrix protein 2 OS=Homo sapiens GN=SRRM2	1	62.6582	4	Q9UQ35	S	ELNNKCLTPQRERSGSESSVDQKTVARTPLG	FALSE	62.658	62.658	_ERS(ph)GS(ph)ES(ph)S(ph)VDQK_	ERS(1)GS(1)ES(1)S(1)VDQK	ERS(62.66)GS(62.66)ES(62.66)S(62.66)VDQK	5	2	814.738	0.70329	46068	NMP_S6
Q96PE2	948	Q96PE2	Q96PE2	Rho guanine nucleotide exchange factor 17	ARHGEF17	>sp|Q96PE2|ARHGH_HUMAN Rho guanine nucleotide exchange factor 17 OS=Homo sapiens GN=ARHGEF17 PE=1 SV=1	0.903783	13.1184	1	Q96PE2	S	ELRRDEGSQDQTGSLSRARPSSRHVRHASVP	FALSE	41.743	41.743	_DEGSQDQTGSLS(ph)R_	DEGS(0.008)QDQT(0.044)GS(0.044)LS(0.904)R	DEGS(-20.5)QDQT(-13.12)GS(-13.12)LS(13.12)R	12	2	730.288	0.82136	21320	NMP_S2
Q9UJX6;Q9UJX6-2	470;467	Q9UJX6	Q9UJX6	Anaphase-promoting complex subunit 2	ANAPC2	>sp|Q9UJX6|ANC2_HUMAN Anaphase-promoting complex subunit 2 OS=Homo sapiens GN=ANAPC2 PE=1 SV=1;>sp|Q9UJX6-2|ANC2_HUMAN Isoform 2 of Anaphase-promoting complex subunit 2 OS=Homo sapiens GN=ANAPC2	0.635198	5.35595	1	Q9UJX6	S	ELSKTDPASLETGQDSEDDSGEPEDWVPDPV	FALSE	47.537	47.537	_TDPASLETGQDS(ph)EDDSGEPEDWVPDPVDADPGK_	T(0.005)DPAS(0.005)LET(0.171)GQDS(0.635)EDDS(0.185)GEPEDWVPDPVDADPGK	T(-21.48)DPAS(-21.48)LET(-5.71)GQDS(5.36)EDDS(-5.36)GEPEDWVPDPVDADPGK	12	3	1184.14	-0.4415	460450	NMP_S6
P0DJ93	58	P0DJ93	P0DJ93	UPF0766 protein C6orf228	C6orf228	>sp|P0DJ93|SIM13_HUMAN Small integral membrane protein 13 OS=Homo sapiens GN=SMIM13 PE=3 SV=1	0.837153	10.9648	2	P0DJ93	S	ELVGDTGSQEGDHEPSGSETEEDTSSSPHRI	TRUE	55.691	55.691	_ELVGDTGSQEGDHEPS(ph)GS(ph)ETEEDTSSSPHR_	ELVGDT(0.008)GS(0.025)QEGDHEPS(0.837)GS(0.713)ET(0.239)EEDT(0.046)S(0.042)S(0.042)S(0.048)PHR	ELVGDT(-21.65)GS(-16.3)QEGDHEPS(10.96)GS(6.6)ET(-6.6)EEDT(-15.21)S(-16.77)S(-16.77)S(-16.77)PHR	16	3	1106.09	0.16735	110130	NMP_S3
P0DJ93	58	P0DJ93	P0DJ93	UPF0766 protein C6orf228	C6orf228	>sp|P0DJ93|SIM13_HUMAN Small integral membrane protein 13 OS=Homo sapiens GN=SMIM13 PE=3 SV=1	0.793588	6.4832	2	P0DJ93	S	ELVGDTGSQEGDHEPSGSETEEDTSSSPHRI	FALSE	47.73	47.73	_ELVGDTGSQEGDHEPS(ph)GS(ph)ETEEDTSSSPHR_	ELVGDT(0.008)GS(0.061)QEGDHEPS(0.794)GS(0.466)ET(0.407)EEDT(0.16)S(0.059)S(0.023)S(0.023)PHR	ELVGDT(-18.72)GS(-8.74)QEGDHEPS(6.48)GS(1.75)ET(-1.75)EEDT(-4.85)S(-9.53)S(-14.05)S(-14.05)PHR	16	3	1106.09	-0.034052	72905	NMP_S2
D6RB49;Q6ZMT9;Q6ZMT9-2	525;485;320	D6RB49	D6RB49	Death domain-containing protein 1	DTHD1;DTHD1	>tr|D6RB49|D6RB49_HUMAN Death domain-containing protein 1 OS=Homo sapiens GN=DTHD1 PE=4 SV=1;>sp|Q6ZMT9|DTHD1_HUMAN Death domain-containing protein 1 OS=Homo sapiens GN=DTHD1 PE=2 SV=3;>sp|Q6ZMT9-2|DTHD1_HUMAN Isoform 2 of Death domain-containing protein 1	1	38.7773	5	D6RB49	S	ELYEHLERFIVLHLSSTMDNSHLVTFVKSLE	FALSE	38.777	38.777	_FIVLHLS(ph)S(ph)T(ph)M(ox)DNS(ph)HLVT(ph)FVK_	FIVLHLS(1)S(1)T(1)MDNS(1)HLVT(1)FVK	FIVLHLS(38.78)S(38.78)T(38.78)MDNS(38.78)HLVT(38.78)FVK	8	3	902.017	-1.7877	125290	NMP_S3
Q15058	978	Q15058	Q15058	Kinesin-like protein KIF14	KIF14	>sp|Q15058|KIF14_HUMAN Kinesin-like protein KIF14 OS=Homo sapiens GN=KIF14 PE=1 SV=1	0.99156	17.5682	3	Q15058	S	EMAQQELSSQKAAYESKIKALEAELREESQR	FALSE	45.972	45.972	_EEMMQGIQIAKEM(ox)AQQELS(ph)SQKAAY(ph)ES(ph)K_	EEMMQGIQIAKEMAQQELS(0.521)S(0.521)QKAAY(0.966)ES(0.992)K	EEMMQGIQIAKEMAQQELS(0)S(0)QKAAY(11.51)ES(17.57)K	27	3	1148.14	0.64267	41069	NMP_S2
Q14137;Q14137-2;A0A075B729	127;15;57	Q14137	Q14137	Ribosome biogenesis protein BOP1	BOP1	>sp|Q14137|BOP1_HUMAN Ribosome biogenesis protein BOP1 OS=Homo sapiens GN=BOP1 PE=1 SV=2;>sp|Q14137-2|BOP1_HUMAN Isoform 2 of Ribosome biogenesis protein BOP1 OS=Homo sapiens GN=BOP1;>tr|A0A075B729|A0A075B729_HUMAN Ribosome biogenesis protein BOP1 (Fragmen	1	85.6522	2	Q14137	S	EMASARIGDEYAEDSSDEEDIRNTVGNVPLE	TRUE	165.53	165.53	_IGDEYAEDS(ph)S(ph)DEEDIR_	IGDEYAEDS(1)S(1)DEEDIR	IGDEY(-85.65)AEDS(91.84)S(85.65)DEEDIR	10	2	1001.85	0.098834	78359	NMP_S2
Q14137;Q14137-2;A0A075B729	127;15;57	Q14137	Q14137	Ribosome biogenesis protein BOP1	BOP1	>sp|Q14137|BOP1_HUMAN Ribosome biogenesis protein BOP1 OS=Homo sapiens GN=BOP1 PE=1 SV=2;>sp|Q14137-2|BOP1_HUMAN Isoform 2 of Ribosome biogenesis protein BOP1 OS=Homo sapiens GN=BOP1;>tr|A0A075B729|A0A075B729_HUMAN Ribosome biogenesis protein BOP1 (Fragmen	1	81.2309	2	Q14137	S	EMASARIGDEYAEDSSDEEDIRNTVGNVPLE	TRUE	148.66	148.66	_IGDEYAEDS(ph)S(ph)DEEDIR_	IGDEYAEDS(1)S(1)DEEDIR	IGDEY(-81.23)AEDS(82.88)S(81.23)DEEDIR	10	2	1001.85	0.50597	179520	NMP_S3
Q14137;Q14137-2;A0A075B729	127;15;57	Q14137	Q14137	Ribosome biogenesis protein BOP1	BOP1	>sp|Q14137|BOP1_HUMAN Ribosome biogenesis protein BOP1 OS=Homo sapiens GN=BOP1 PE=1 SV=2;>sp|Q14137-2|BOP1_HUMAN Isoform 2 of Ribosome biogenesis protein BOP1 OS=Homo sapiens GN=BOP1;>tr|A0A075B729|A0A075B729_HUMAN Ribosome biogenesis protein BOP1 (Fragmen	0.999994	51.8664	2	Q14137	S	EMASARIGDEYAEDSSDEEDIRNTVGNVPLE	FALSE	124.08	124.08	_IGDEYAEDS(ph)S(ph)DEEDIR_	IGDEYAEDS(1)S(1)DEEDIR	IGDEY(-51.87)AEDS(51.87)S(51.87)DEEDIR	10	2	1001.85	0.13329	93166	NMP_S6
Q9UQ35;Q9UQ35-2	1441;1441	Q9UQ35	Q9UQ35	Serine/arginine repetitive matrix protein 2	SRRM2	>sp|Q9UQ35|SRRM2_HUMAN Serine/arginine repetitive matrix protein 2 OS=Homo sapiens GN=SRRM2 PE=1 SV=2;>sp|Q9UQ35-2|SRRM2_HUMAN Isoform 2 of Serine/arginine repetitive matrix protein 2 OS=Homo sapiens GN=SRRM2	0.998259	27.5813	3	Q9UQ35	S	EMKDGLPRTPSRRSRSGSSPGLRDGSGTPSR	FALSE	77.746	72.315	_SRS(ph)GS(ph)S(ph)PGLR_	S(0.002)RS(0.998)GS(0.999)S(1)PGLR	S(-27.58)RS(27.58)GS(32.78)S(47.85)PGLR	3	2	622.217	0.031088	245550	NMP_S3
Q9UQ35;Q9UQ35-2;I3L4D8;I3L182	763;763;763;667	Q9UQ35	Q9UQ35	Serine/arginine repetitive matrix protein 2	SRRM2	>sp|Q9UQ35|SRRM2_HUMAN Serine/arginine repetitive matrix protein 2 OS=Homo sapiens GN=SRRM2 PE=1 SV=2;>sp|Q9UQ35-2|SRRM2_HUMAN Isoform 2 of Serine/arginine repetitive matrix protein 2 OS=Homo sapiens GN=SRRM2;>tr|I3L4D8|I3L4D8_HUMAN Serine/arginine repetit	1	73.3864	3;4	Q9UQ35	S	EMKKSRISSRRSRSLSSPRSKAKSRLSLRRS	FALSE	73.466	73.386	_S(ph)RS(ph)LS(ph)S(ph)PR_	S(1)RS(1)LS(1)S(1)PR	S(73.39)RS(73.39)LS(73.39)S(73.39)PR	5	2	605.179	-0.31611	656400	NMP_S3
J3KQ40;O95759;O95759-2	460;445;202	J3KQ40	J3KQ40	TBC1 domain family member 8	TBC1D8	>tr|J3KQ40|J3KQ40_HUMAN TBC1 domain family member 8 OS=Homo sapiens GN=TBC1D8 PE=1 SV=1;>sp|O95759|TBCD8_HUMAN TBC1 domain family member 8 OS=Homo sapiens GN=TBC1D8 PE=2 SV=3;>sp|O95759-2|TBCD8_HUMAN Isoform 2 of TBC1 domain family member 8 OS=Homo sapiens	0.970677	15.5437	3	J3KQ40	S	EMMSSQNSEESEKEKSPLMHPDALVTAFQQS	FALSE	61.96	61.96	_EKS(ph)PLM(ox)HPDALVTAFQQS(ph)GS(ph)QSPDSRMSR_	EKS(0.971)PLMHPDALVT(0.029)AFQQS(0.984)GS(0.965)QS(0.03)PDS(0.011)RMS(0.009)R	EKS(15.54)PLMHPDALVT(-15.54)AFQQS(21.94)GS(17.01)QS(-17.01)PDS(-22.91)RMS(-23.85)R	3	3	1148.48	-3.1384	7474800	NMP_S6
A0A087WUZ3;Q01082	2166;2164	A0A087WUZ3	A0A087WUZ3	Spectrin beta chain, brain 1	SPTBN1	>tr|A0A087WUZ3|A0A087WUZ3_HUMAN Spectrin beta chain, non-erythrocytic 1 OS=Homo sapiens GN=SPTBN1 PE=1 SV=1;>sp|Q01082|SPTB2_HUMAN Spectrin beta chain, non-erythrocytic 1 OS=Homo sapiens GN=SPTBN1 PE=1 SV=2	0.871784	8.33491	2	A0A087WUZ3	S	EMVNGATEQRTSSKESSPIPSPTSDRKAKTA	FALSE	69.815	69.815	_ES(ph)SPIPS(ph)PTSDR_	ES(0.872)S(0.128)PIPS(0.989)PT(0.011)S(0.001)DR	ES(8.33)S(-8.33)PIPS(19.67)PT(-19.67)S(-33.04)DR	2	2	716.773	-0.029651	56144	NMP_S3
A0A0A6YYI8;Q2M2H8;Q2M2H8-3	169;169;169	A0A0A6YYI8	A0A0A6YYI8	Putative maltase-glucoamylase-like protein LOC93432		>tr|A0A0A6YYI8|A0A0A6YYI8_HUMAN Protein LOC93432 OS=Homo sapiens GN=LOC93432 PE=1 SV=1;>sp|Q2M2H8|MGAL_HUMAN Probable maltase-glucoamylase 2 OS=Homo sapiens GN=MGAM2 PE=2 SV=3;>sp|Q2M2H8-3|MGAL_HUMAN Isoform 2 of Probable maltase-glucoamylase 2 OS=Homo sap	0.989557	22.6797	5	A0A0A6YYI8	S	ENINLVDGIADASNLSYYVEVTDKPFSIKIM	FALSE	33.548	33.548	_YEVSHENINLVDGIADAS(ph)NLS(ph)Y(ph)Y(ph)VEVT(ph)DK_	Y(0.085)EVS(0.051)HENINLVDGIADAS(0.925)NLS(0.99)Y(0.978)Y(0.978)VEVT(0.993)DK	Y(-12.53)EVS(-15.7)HENINLVDGIADAS(12.53)NLS(22.68)Y(18.73)Y(18.73)VEVT(25.5)DK	21	3	1219.8	0.29697	67952	NMP_S6
P47712	437	P47712	P47712	Cytosolic phospholipase A2;Phospholipase A2;Lysophospholipase	PLA2G4A	>sp|P47712|PA24A_HUMAN Cytosolic phospholipase A2 OS=Homo sapiens GN=PLA2G4A PE=1 SV=2	0.983766	17.6556	2	P47712	S	ENITTKHIVSNDSSDSDDESHEPKGTENEDA	TRUE	106.42	106.42	_HIVSNDSS(ph)DS(ph)DDESHEPK_	HIVS(0.001)NDS(0.172)S(0.766)DS(0.984)DDES(0.077)HEPK	HIVS(-30.07)NDS(-6.5)S(6.5)DS(17.66)DDES(-10.92)HEPK	10	3	719.926	-0.089243	261370	NMP_S2
P47712	437	P47712	P47712	Cytosolic phospholipase A2;Phospholipase A2;Lysophospholipase	PLA2G4A	>sp|P47712|PA24A_HUMAN Cytosolic phospholipase A2 OS=Homo sapiens GN=PLA2G4A PE=1 SV=2	0.968671	15.3474	1;2	P47712	S	ENITTKHIVSNDSSDSDDESHEPKGTENEDA	TRUE	106.42	106.42	_HIVSNDS(ph)SDS(ph)DDESHEPK_	HIVS(0.166)NDS(0.74)S(0.096)DS(0.969)DDES(0.029)HEPK	HIVS(-6.5)NDS(6.5)S(-8.97)DS(15.35)DDES(-15.35)HEPK	10	3	719.926	-0.40412	880930	NMP_S3
P47712	437	P47712	P47712	Cytosolic phospholipase A2;Phospholipase A2;Lysophospholipase	PLA2G4A	>sp|P47712|PA24A_HUMAN Cytosolic phospholipase A2 OS=Homo sapiens GN=PLA2G4A PE=1 SV=2	0.835926	9.41368	1	P47712	S	ENITTKHIVSNDSSDSDDESHEPKGTENEDA	FALSE	68.576	68.576	_HIVSNDSSDS(ph)DDESHEPK_	HIVS(0.005)NDS(0.003)S(0.06)DS(0.836)DDES(0.096)HEPK	HIVS(-22.42)NDS(-23.84)S(-11.43)DS(9.41)DDES(-9.41)HEPK	10	3	693.271	0.41725	509330	NMP_S6
Q9BYI3;Q9BYI3-2	431;90	Q9BYI3	Q9BYI3	Hyccin	FAM126A	>sp|Q9BYI3|HYCCI_HUMAN Hyccin OS=Homo sapiens GN=FAM126A PE=1 SV=2;>sp|Q9BYI3-2|HYCCI_HUMAN Isoform 2 of Hyccin OS=Homo sapiens GN=FAM126A	0.999729	32.6449	6	Q9BYI3	S	ENLELLSLKRLTLTTSQSLPKPSSHGLAKTA	FALSE	55.975	55.975	_LT(ph)LT(ph)T(ph)S(ph)QS(ph)LPKPS(ph)SHGLAK_	LT(1)LT(1)T(1)S(1)QS(0.999)LPKPS(0.501)S(0.501)HGLAK	LT(43)LT(32.64)T(32.64)S(32.64)QS(27.35)LPKPS(0)S(0)HGLAK	6	3	815.97	-2.6269	17843	NMP_S6
[truncated: 2,921 more rows]

## Sheet: Unique phosphoylation sites
						Supplementary Data 1 The enriched and identified phosphopeptides with PNI-co-ATBA@SiO2
[truncated: 2,700 more rows]
