# Supplementary material for: Hydrogen bond based smart polymer for highly selective and tunable capture of multiply phosphorylated peptides
Source: Nat Commun. 2017 Sep 6;8:461. doi: 10.1038/s41467-017-00464-0 (PMC5587758; doi:10.1038/s41467-017-00464-0)
Supplement: Supplementary file 3 — Dataset 2 [file 41467_2017_464_MOESM3_ESM.xlsx]

## Sheet: Non-modified peptides
Supplementary Data 2 The non-modified peptides identified with PNI-co-ATBA@SiO2, these peptides were co-eluted with phosphopeptides.
Sequence	Mass	Mass Fractional Part	Proteins	Gene Names	Protein Names	Retention time	Charges	MS/MS Scan Number	Score	Delta score	Intensity
AAAAAAAGDSDSWDADAFSVEDPVR	2506.09	0.0884403	O75822;O75822-3;O75822-2	EIF3J	Eukaryotic translation initiation factor 3 subunit J	93.965	3	30822	124.31	81.334	40676000
AAAAAAAGDSDSWDADAFSVEDPVR	2506.09	0.0884403	O75822;O75822-3;O75822-2	EIF3J	Eukaryotic translation initiation factor 3 subunit J	93.712	3	31104	78.456	38.371	67749
AAEAAAAPAESAAPAAGEEPSKEEGEPK	2635.22	0.224934	P80723	BASP1	Brain acid soluble protein 1	46.191	3	13084	60.991	11.803	56746
AAEDDEDDDVDTK	1436.54	0.542692	P06454;P06454-2;B8ZZQ6;H7C2N1;B8ZZW7;A0A087WUT1;B8ZZA1	PTMA	Prothymosin alpha;Thymosin alpha-1	34.03	2	8488	198.74	198.74	8278400
AAEDDEDDDVDTKK	1564.64	0.637655	P06454;P06454-2;B8ZZQ6;H7C2N1;B8ZZW7;A0A087WUT1;B8ZZA1	PTMA	Prothymosin alpha;Thymosin alpha-1	31.297	2,3	8702	134.04	65.528	12476000
ACAEDDDEEDEEEEEEEPDPDPEMEHV	3217.11	0.114318	O95983;O95983-2;K7EIE8	MBD3	Methyl-CpG-binding domain protein 3	66.699	3	21352	64.619	32.331	7156400
ADDLDFETGDAGASATFPMQCSALR	2703.14	0.14286	I3L504;P63241;Q6IS14;I3L397	EIF5A;EIF5AL1	Eukaryotic translation initiation factor 5A-1;Eukaryotic translation initiation factor 5A-1-like	91.911	3	30883	36.744	4.6231	6857700
ADDVDQQQTTNTVEEPLDLIR	2441.16	0.155792	P62310	LSM3	U6 snRNA-associated Sm-like protein LSm3	93.903	3	30823	67.251	22.588	6682400
ADIDNKEQSELDQDLDDVEEVEEEETGEETK	3621.53	0.53371	P55209;F5H4R6;F8W0J6;P55209-2;F8VY35;F8VUX1;F8VXI6;F8W020;F8VVB5	NAP1L1	Nucleosome assembly protein 1-like 1	94.518	3	31047	52.069	6.9434	4551600
ADIDVSGPSVDTDAPDLDIEGPEGK	2511.15	0.150037	Q09666	AHNAK	Neuroblast differentiation-associated protein AHNAK	79.521	2,3	25784	109.44	67.532	4364300
ADLINNLGTIAK	1241.7	0.697951	P08238;Q58FF8;Q14568;P07900-2;P07900	HSP90AB1;HSP90AB2P;HSP90AA2;HSP90AA1	Heat shock protein HSP 90-beta;Putative heat shock protein HSP 90-beta 2;Putative heat shock protein HSP 90-alpha A2;Heat shock protein HSP 90-alpha	78.558	2	24512	107.53	56.277	55357
AENDVDNELLDYEDDEVETAAGGDGAEAPAK	3263.38	0.374965	Q13838-2;Q13838;Q5STU3;F6WLT2;F6TRA5;A0A0A0MT12;F6S4E6;F6R6M7;F6S2B7;F6U6E2;A0A0G2JHN7	DDX39B;BAT1	Spliceosome RNA helicase DDX39B	93.154	3	30907	69.356	39.904	191910
AENDVDNELLDYEDDEVETAAGGDGAEAPAKK	3391.47	0.469928	Q13838-2;Q13838;Q5STU3;F6WLT2;F6TRA5;A0A0A0MT12;F6S4E6;F6R6M7;F6S2B7;F6U6E2;A0A0G2JHN7	DDX39B;BAT1	Spliceosome RNA helicase DDX39B	89.266	3,4	29254	91.599	45.197	3745500
AEPPKAPEQEQAAPGPAAGGEAPK	2297.13	0.128789	P80723	BASP1	Brain acid soluble protein 1	44.184	3	12279	60.747	32.545	56933
AEQDVENDLLDYDEEEEPQAPQESTPAPPK	3424.5	0.495414	O00148;O00148-2;O00148-3;K7EQN7;K7EN69;K7EIL8;K7EL56;K7ENP6	DDX39A	ATP-dependent RNA helicase DDX39A	91.777	3,4	30404	48.118	9.1323	153700
AGAHLQGGAKR	1064.58	0.583925	P04406;P04406-2;E7EUT5	GAPDH	Glyceraldehyde-3-phosphate dehydrogenase	28.096	2	6512	68.657	38.914	24983
AGDSLLLDPCRR	1371.69	0.692883	REV__Q96F83;REV__J3KPM0;REV__F8VUA8			56.436	2	17721	65.842	2.3689	3045100
AGFAGDDAPR	975.441	0.441008	CON__P60712;P60709;P63261;P62736;P68032;P68133;P63267;P63267-2;A6NL76;I3L4N8;I3L1U9;I3L3I0;E7EVS6;G5E9R0;A5A3E0;Q6S8J3;J3KT65;I3L3R2;K7EM38;C9JZR7;C9JUM1;C9JTX5;P0CG38;P0CG39;F6QUT6;F6UVQ4;C9JFL5;B8ZZJ2;F8WB63;F8WCH0	ACTB;ACTG1;ACTA2;ACTC1;ACTA1;ACTG2;POTEF;POTEE;POTEI;POTEJ	Actin, cytoplasmic 1;Actin, cytoplasmic 1, N-terminally processed;Actin, cytoplasmic 2;Actin, cytoplasmic 2, N-terminally processed;Actin, aortic smooth muscle;Actin, alpha cardiac muscle 1;Actin, alpha skeletal muscle;Actin, gamma-enteric smooth muscle;POTE ankyrin domain family member F;POTE ankyrin domain family member E;POTE ankyrin domain family member I;POTE ankyrin domain family member J	44.45	2	13442	100.48	72.735	189000
AGGEEEDDDDEAAGGR	1591.59	0.587016	A0A087WUD1			32.019	2	9001	91.969	56.212	2601800
AKDDDDDDDDDAEM	1583.51	0.50532	Q8IYL3	C1orf174	UPF0688 protein C1orf174	38.916	2	11451	103.76	68.993	2516500
APKPEDIDEEDDDVPDLVENFDEASKNEAN	3358.45	0.448464	Q96K17;Q96K17-2	BTF3L4	Transcription factor BTF3 homolog 4	88.837	3	29144	75.018	35.809	1728800
APLATGEDDDDEVPDLVENFDEASK	2690.17	0.171895	P20290;P20290-2	BTF3	Transcription factor BTF3	93.089	3	30520	67.11	30.388	1717000
ASAGHAVSIAQDDAGADDWETDPDFVNDVSEK	3331.44	0.438902	Q14247-2;Q14247;Q14247-3	CTTN	Src substrate cortactin	80.272	3	26072	104.09	70.747	1587900
ASGVAVSDGVIK	1143.61	0.613553	E9PK25;P23528;E9PP50;E9PS23	CFL1	Cofilin-1	67.367	2	20582	110.31	56.047	73774
ATAGDTHLGGEDFDNR	1674.72	0.723391	A0A0G2JIW1;P0DMV8;P0DMV9;P0DMV8-2;V9GZ37;P34931;Q53FA3;P17066;P48741	HSPA1L;HSPA6;HSPA7	Heat shock 70 kDa protein 1-like;Heat shock 70 kDa protein 6;Putative heat shock 70 kDa protein 7	51.82	3	15129	54.09	26.827	24660
CDFTEDQTAEFK	1531.61	0.613689	G3V1V0;P60660;P60660-2;F8W1R7;G3V1Y7	MYL6	Myosin light polypeptide 6	74.334	2	23954	95.417	47.872	1132900
DADADAGGGADGGDGR	1375.52	0.523628	Q14657	LAGE3	L antigen family member 3	28.611	2	7823	195.6	133.82	990920
DADAGDEDEESEEPR	1662.61	0.612897	Q9NZT2;Q9NZT2-2;A0A087X028	OGFR	Opioid growth factor receptor	36.906	2	10898	185.27	143.63	969840
DADDAVYELDGK	1309.57	0.567391	Q13243;Q13243-3;B4DUA4;B4DJK0;Q13243-2;G3V5K8	SRSF5	Serine/arginine-rich splicing factor 5	61.111	2	19510	85.554	43.344	964550
DADVEDEDTEEAK	1464.57	0.573992	O60306	AQR	Intron-binding protein aquarius	37.387	2	10914	104.24	63.156	958440
DAEDAMDAMDGAVLDGR	1750.71	0.713814	Q01130;Q01130-2;J3KP15;J3QL05	SRSF2	Serine/arginine-rich splicing factor 2	85.113	2	27702	178.85	118.51	943870
DAEDDGEEEDD	1237.37	0.37423	Q9BTT0;Q9BTT0-2;Q9BTT0-3;Q5TB25;Q5TB19;H0YCE2	ANP32E	Acidic leucine-rich nuclear phosphoprotein 32 family member E	29.76	2	6999	173.32	173.32	2968700
DAGTIAGLNVLR	1198.67	0.666986	P11142;E9PKE3;P11142-2;E9PLF4;E9PQK7;E9PQQ4;E9PI65;E9PN89;E9PK54	HSPA8	Heat shock cognate 71 kDa protein	81.366	2	25524	81.525	29.27	22204
DASDDLDDLNFFNQK	1755.76	0.758773	P20042	EIF2S2	Eukaryotic translation initiation factor 2 subunit 2	93.741	2,3	30774	216.27	157.79	900760
DATNVGDEGGFAPNILENK	1959.92	0.917399	P06733;P06733-2	ENO1	Alpha-enolase	79.75	2	25883	102.59	47.992	900500
DCLIEDSDDEAGQS	1552.58	0.583511	H3BSW6;Q2VPK5;Q2VPK5-3;H3BPG4	CTU2	Cytoplasmic tRNA 2-thiolation protein 2	58.677	2	18499	83.087	32.525	885600
DDDESDDTLEENR	1551.58	0.580868	Q8NC54	KCT2	Keratinocyte-associated transmembrane protein 2	42.977	2	12928	108.97	75.382	855870
DDEKEAEEGEDDRDSANGEDDS	2425.87	0.874938	P07910;G3V2Q1;P07910-2;G3V4C1;P07910-4;P07910-3;G3V2D6	HNRNPC	Heterogeneous nuclear ribonucleoproteins C1/C2	36.737	3	10632	66.777	20.458	128280
DDMMPIPQIGKK	1371.69	0.689043	REV__Q9Y233-2;REV__Q9Y233			57.082	2	18132	58.132	18.953	95099
DEDEEDEEDKEEDEEEDVPGQAKDEL	3064.18	0.180013	P27797	CALR	Calreticulin	62.76	3	18944	63.376	23.091	197890
DEEERYFDEEEPEDAPSPELDGD	2711.05	0.0518396	Q96F63	CCDC97	Coiled-coil domain-containing protein 97	76.268	3	23685	84.499	49.109	106360
DFEPYDFTLDD	1375.55	0.545593	Q69YN2;Q69YN2-3;X6R7M0;Q69YN2-2	CWF19L1	CWF19-like protein 1	95.303	2	31321	129.7	100.17	818300
DFVDDDDDDDLER	1582.59	0.590705	G3V4K3;Q9H9C1;Q9H9C1-2	C14orf133;SPE39	Spermatogenesis-defective protein 39 homolog	63.984	2	20298	124.07	82.526	817700
DGEAPLDKACAEDDDEEDEEEEEEEPDPDPEMEHV	4042.5	0.501165	O95983;O95983-2;K7EIE8	MBD3	Methyl-CpG-binding domain protein 3	70.6	3	22793	67.913	31.863	774840
DGEDLDSQGDGSSQPDTISIASR	2349.02	0.0204203	O75962;O75962-4;O75962-2;O75962-5;E7EPJ7;E7EWP2	TRIO	Triple functional domain protein	63.574	3	20260	57.806	12.102	773910
DGELPVEDDIDLSDVELDDLGKDEL	2757.26	0.260376	Q15084-2;Q15084-5;Q15084-4;Q15084;Q15084-3	PDIA6	Protein disulfide-isomerase A6	95.423	2	31336	144.95	95.355	764260
DGQVINETSQHHDDLE	1835.79	0.792199	P08670	VIM	Vimentin	49.605	2	15332	83.633	33.275	743570
DIDDDLEGEVTEECGK	1822.74	0.741468	Q9UHX1;A0A0J9YXX5;Q9UHX1-2;A0A0J9YVP6;Q9UHX1-5;A0A0J9YXJ8;Q9UHX1-3;Q9UHX1-6;A0A0J9YYL3;Q9UHX1-4	PUF60	Poly(U)-binding-splicing factor PUF60	73.659	2,3	23921	188.59	155.32	110620
DISLSDYK	939.455	0.454927	Q06830;A0A0A0MSI0	PRDX1	Peroxiredoxin-1	63.22	2	20141	60.436	25.141	731770
DITSDTSGDFR	1212.53	0.52586	P04083;Q5T3N1	ANXA1	Annexin A1;Annexin	57.007	2	17970	96.229	60.934	721860
DIYDKDNYELDEDTD	1861.74	0.737763	Q9UBW7	ZMYM2	Zinc finger MYM-type protein 2	66.429	2	21222	126.48	86.46	701570
DKDDDGGEDDDANCNLICGDEYGPETR	3044.15	0.151981	Q08211	DHX9	ATP-dependent RNA helicase A	64.959	3	20602	110.55	62.804	701570
DLADELALVDVIEDK	1656.85	0.845797	P00338-3;P00338;P00338-4;P00338-2;P00338-5;F5GXY2;F5GYU2;F5GXH2;F5H6W8;F5H5J4;F5GZQ4	LDHA	L-lactate dehydrogenase A chain	95.847	2	31512	70.281	30.333	656570
DLDAPDDVDFF	1267.52	0.524463	Q9BXP5;Q9BXP5-3;Q9BXP5-2;Q9BXP5-4;Q9BXP5-5;H7C3A1	SRRT	Serrate RNA effector molecule homolog	95.86	2	31833	170.47	170.47	991440
DLEGSDIDTR	1119.5	0.504396	P55060;P55060-3;P55060-4	CSE1L	Exportin-2	49.22	2	15211	83.081	34.658	627290
DLGHPVEEEDELESGDQEDEDDESEDPGKDLDHI	3835.55	0.5464	O60763-2;O60763	USO1	General vesicular transport factor p115	75.348	4	23369	56.903	29.772	135760
DLIHDQDEDEEEEEGQR	2084.84	0.840665	Q9UNZ2-5;Q9UNZ2;Q9UNZ2-4;F2Z2K0;R4GNE6	NSFL1C	NSFL1 cofactor p47	52.958	3	16476	126.63	72.105	616490
DNLTLWTADNAGEEGGEAPQEPQS	2528.09	0.0939196	P31947;P31947-2	SFN	14-3-3 protein sigma	83.097	3	26898	92.336	44.768	586120
DNLTLWTSDMQGDGEEQNKEALQDVEDENQ	3450.46	0.464131	P62258;P62258-2	YWHAE	14-3-3 protein epsilon	89.626	3	29286	89.968	45.342	583010
DNLTLWTSDQQDDDGGEGNN	2192.87	0.873028	P61981	YWHAG	14-3-3 protein gamma;14-3-3 protein gamma, N-terminally processed	80.328	2,3	25958	250.86	192.29	572070
DNLTLWTSDQQDEEAGEGN	2120.88	0.87705	Q04917	YWHAH	14-3-3 protein eta	82.167	2	26518	117.78	70.278	567660
DNLTLWTSDSAGEECDAAEGAEN	2453.98	0.976507	P27348	YWHAQ	14-3-3 protein theta	87.844	2,3	27480	104.95	49.683	560470
DNLTLWTSENQGDEGDAGEGEN	2349.95	0.946921	P31946;P31946-2	YWHAB	14-3-3 protein beta/alpha;14-3-3 protein beta/alpha, N-terminally processed	80.702	2,3	26006	223.93	176.39	539830
DNYVPEVSALDQEIIEVDPDTK	2488.19	0.185695	A0A075B716;H0YN88;P08708	RPS17L;RPS17	40S ribosomal protein S17	94.416	2	31019	70.315	23.216	538140
DQVANSAFVER	1234.59	0.594215	P07900-2;P07900	HSP90AA1	Heat shock protein HSP 90-alpha	54.765	2	16192	122.34	60.006	23947
DSDDSAATPQDETVEER	1863.76	0.760624	O75962;O75962-4;O75962-2;O75962-5;E7EPJ7;E7EWP2	TRIO	Triple functional domain protein	44.003	2	13372	81.428	34.239	517570
DSQDAGGFGPEDR	1349.55	0.548387	Q15149;Q15149-2;Q15149-3;Q15149-6;Q15149-4;Q15149-5;Q15149-9;Q15149-8;Q15149-7	PLEC	Plectin	49.622	2	15425	68.044	28.26	494000
DSSSTNLESMDTS	1372.53	0.530019	Q86VP6;Q86VP6-2;A0A0C4DGH5	CAND1	Cullin-associated NEDD8-dissociated protein 1	56	2	17685	67.519	8.3207	481040
DSYVGDEAQSK	1197.52	0.514961	CON__P60712;P60709;P62736;P68032;P68133;P63267;A6NL76;E7EVS6;G5E9R0;C9JZR7;C9JUM1;C9JTX5;F6QUT6;F6UVQ4;C9JFL5;B8ZZJ2;F8WB63;P63261;I3L4N8;I3L1U9;I3L3I0;J3KT65;I3L3R2;K7EM38	ACTB;ACTA2;ACTC1;ACTA1;ACTG2;ACTG1	Actin, cytoplasmic 1;Actin, cytoplasmic 1, N-terminally processed;Actin, aortic smooth muscle;Actin, alpha cardiac muscle 1;Actin, alpha skeletal muscle;Actin, gamma-enteric smooth muscle;Actin, cytoplasmic 2;Actin, cytoplasmic 2, N-terminally processed	38.357	2	10164	170.04	170.04	123770
DSYVGDEAQSKR	1353.62	0.616072	CON__P60712;P60709;P62736;P68032;P68133;P63267;A6NL76;E7EVS6;G5E9R0;C9JZR7;C9JUM1;C9JTX5;F6QUT6;F6UVQ4;C9JFL5;B8ZZJ2;F8WB63;P63261;I3L4N8;I3L1U9;I3L3I0;J3KT65;I3L3R2;K7EM38	ACTB;ACTA2;ACTC1;ACTA1;ACTG2;ACTG1	Actin, cytoplasmic 1;Actin, cytoplasmic 1, N-terminally processed;Actin, aortic smooth muscle;Actin, alpha cardiac muscle 1;Actin, alpha skeletal muscle;Actin, gamma-enteric smooth muscle;Actin, cytoplasmic 2;Actin, cytoplasmic 2, N-terminally processed	36.81	2,3	9748	80.245	48.648	394200
DVEDESTGLEK	1220.54	0.540842	P36952	SERPINB5	Serpin B5	46.274	2	14281	87.363	34.421	467760
DVEEGDEKFE	1195.49	0.488078	A0A087X020;Q9Y3A5	SBDS	Ribosome maturation protein SBDS	51.384	2	15988	137.17	84.921	456120
DWDDDQND	1021.33	0.326098	P50990;P50990-2;P50990-3;H7C2U0	CCT8	T-complex protein 1 subunit theta	47.226	2	15041	170.24	140.86	443400
DWEDDSDEDMSNFDR	1874.65	0.653716	A0A087WYT3;Q15185;Q15185-4;Q15185-2;B4DDC6	PTGES3	Prostaglandin E synthase 3	75.478	2	24408	171.08	141.76	439680
DYEEVGADSADGEDEGEEY	2077.74	0.739614	F5H5D3;Q9BQE3	TUBA1C	Tubulin alpha-1C chain	64.992	3	20974	119.45	119.45	218000
DYEEVGIDSYEDEDEGEE	2120.77	0.770579	P68366;P68366-2	TUBA4A	Tubulin alpha-4A chain	75.094	2	24342	153.79	121.92	171720
DYEEVGVDSVEGEGEEEGEEY	2347.9	0.897571	CON__ENSEMBL:ENSBTAP00000016242;P68363;Q71U36;Q71U36-2;P68363-2	TUBA1B;TUBA1A	Tubulin alpha-1B chain;Tubulin alpha-1A chain	81.905	2,3	25605	274.52	274.52	2541900
DYLDFLDDEEDQGIYQSK	2191.94	0.943339	P25205-2;P25205	MCM3	DNA replication licensing factor MCM3	94.387	3	30994	90.714	50.436	416900
EAEEGEDDRDSANGEDDS	1938.68	0.683496	P07910;G3V2Q1;P07910-2;G3V4C1;P07910-4;P07910-3;G3V2D6	HNRNPC	Heterogeneous nuclear ribonucleoproteins C1/C2	30.671	2	8564	95.236	50.846	223420
EALQDVEDENQ	1288.54	0.541904	P62258;P62258-2;I3L0W5	YWHAE	14-3-3 protein epsilon	54.254	2	16908	255.3	133.7	394250
ECVGPPDPDLEPGETS	1697.71	0.709046	Q4V328;A0A075B793;Q4V328-4;A0A087WT45	GRIPAP1	GRIP1-associated protein 1	66.526	2	21171	81.904	37.337	380630
EDEEEDDDVVAPKPPIEPEEEK	2537.12	0.118069	Q13409;Q13409-5;Q13409-2;Q13409-7;Q13409-3;Q13409-6;E7EQL5;E7EV09;E7EMU4;E7ESD3;E7EQU2	DYNC1I2	Cytoplasmic dynein 1 intermediate chain 2	61.837	3	19641	58.848	20.431	380220
EDEKGDDVDDPENQNSALADTDASGGLTK	3005.29	0.285756	Q02952;Q02952-2;Q02952-3	AKAP12	A-kinase anchor protein 12	58.618	3	18606	65.171	32.435	380220
EDMAALEKDYEEVGADSADGEDEGEEY	2965.15	0.145482	F5H5D3;Q9BQE3	TUBA1C	Tubulin alpha-1C chain	86.523	2	28493	78.236	56.371	60527
EDMAALEKDYEEVGVDSVEGEGEEEGEEY	3235.3	0.303439	P68363;Q71U36;Q71U36-2;P68363-2	TUBA1B;TUBA1A	Tubulin alpha-1B chain;Tubulin alpha-1A chain	92.842	3	29532	71.091	40.494	168930
EEDEEEDVPGQAKDEL	1830.76	0.764312	P27797	CALR	Calreticulin	60.538	2	18195	198.74	165.47	134860
EEEEEE	792.266	0.266123	J3QLJ9			41.7	1	15257	72.021	72.021	360090
EEEIAALVIDNGSGMCK	1876.85	0.854664	P63261;I3L4N8;I3L1U9;I3L3I0;J3KT65;I3L3R2;K7EM38	ACTG1	Actin, cytoplasmic 2;Actin, cytoplasmic 2, N-terminally processed	95.896	2	30602	122.75	86.292	49854
EEIQDEEDDDDYVEEGEEEEEEEEGGLR	3343.27	0.265533	Q9BTT0;Q9BTT0-2;Q9BTT0-3;Q5TB25	ANP32E	Acidic leucine-rich nuclear phosphoprotein 32 family member E	78.162	2,3	25493	167.28	139.61	989520
EEIQDEEDDDDYVEEGEEEEEEEEGGLRGEK	3657.42	0.424553	Q9BTT0;Q9BTT0-2;Q9BTT0-3;Q5TB25	ANP32E	Acidic leucine-rich nuclear phosphoprotein 32 family member E	75.021	3	24487	103.33	69.288	234440
EGGDGEEQDVGDAGR	1489.59	0.591708	Q8N1G4	LRRC47	Leucine-rich repeat-containing protein 47	36.281	2	10550	95.067	47.765	300780
EGGGDSSASSPTEEEQEQGEIGACSDEGTAQEGK	3412.36	0.360454	P49006	MARCKSL1	MARCKS-related protein	52.483	3	16342	72.573	32.47	299300
EGIESGDPGTDDGR	1403.58	0.580081	Q12797;Q12797-10	ASPH	Aspartyl/asparaginyl beta-hydroxylase	40.613	2	12129	75.669	42.368	297590
EGLELPEDEEEK	1415.63	0.630385	P07900-2;P07900;Q58FF6;Q58FG0;P08238;Q58FF7	HSP90AA1;HSP90AB4P;HSP90AA5P;HSP90AB1;HSP90AB3P	Heat shock protein HSP 90-alpha;Putative heat shock protein HSP 90-beta 4;Putative heat shock protein HSP 90-alpha A5;Heat shock protein HSP 90-beta;Putative heat shock protein HSP 90-beta-3	63.592	2	20238	119.74	65.468	295550
EIDDTYIEDAADVDAR	1809.79	0.790467	Q99459	CDC5L	Cell division cycle 5-like protein	77.26	2	25054	99.747	37.544	285580
EITALAPSTMK	1160.61	0.61111	CON__P60712;P60709;P63261;P62736;P68032;P68133;P63267;P63267-2;A6NL76	ACTB;ACTG1;ACTA2;ACTC1;ACTA1;ACTG2	Actin, cytoplasmic 1;Actin, cytoplasmic 1, N-terminally processed;Actin, cytoplasmic 2;Actin, cytoplasmic 2, N-terminally processed;Actin, aortic smooth muscle;Actin, alpha cardiac muscle 1;Actin, alpha skeletal muscle;Actin, gamma-enteric smooth muscle	62.954	2	20228	87.667	65.996	33956
EITDGEEKTEGEEEQEEEEEEEEEEGGDK	3369.3	0.302313	Q8N129	CNPY4	Protein canopy homolog 4	55.225	3	17336	85.002	54.778	282190
EKEDDEEEEDEDASGGDQDQEER	2681.98	0.980859	O60216;E5RFZ5;E5RI01	RAD21	Double-strand-break repair protein rad21 homolog	36.506	3	10557	74.561	36.619	73682
ELDEEVVEEADDDP	1602.64	0.642072	Q96RY7;Q96RY7-2	IFT140	Intraflagellar transport protein 140 homolog	71.743	2	23291	80.312	40.527	34946
ELISNASDALDK	1274.64	0.635411	P08238;Q58FF8;Q58FF7;Q96GW1;F8W026;P14625	HSP90AB1;HSP90AB2P;HSP90AB3P;HSP90B1	Heat shock protein HSP 90-beta;Putative heat shock protein HSP 90-beta 2;Putative heat shock protein HSP 90-beta-3;Endoplasmin	61.994	2	18738	78.763	48.956	42931
ENAEVDGDDDAEEMEAK	1865.71	0.710896	P05198	EIF2S1	Eukaryotic translation initiation factor 2 subunit 1	51.311	2,3	16034	146.86	89.751	269630
ENAIEDEEEEEEEDDDEEEDDLEVK	3024.14	0.137479	P13667;C9JMN9	PDIA4	Protein disulfide-isomerase A4	72.831	3	23430	75.539	25.313	266770
ENYSDSEEEDDDDVASSR	2060.76	0.756661	Q9Y2U8	LEMD3	Inner nuclear membrane protein Man1	46.231	2	13109	118.72	70.666	18086
EPEDEEEEEEEEEEDEDEDLEELEVLER	3492.36	0.359493	Q9NQC3;Q9NQC3-4;Q9NQC3-5;Q9NQC3-2;F8W914	RTN4	Reticulon-4	93.778	3,4	31131	74.819	23.715	351630
EPEDEGEDDD	1148.36	0.362937	P39687	ANP32A	Acidic leucine-rich nuclear phosphoprotein 32 family member A	29.187	2	7754	118.18	102.79	206880
EQELGNVDDK	1145.52	0.520047	Q8WWZ4;Q8WWZ4-2	ABCA10	ATP-binding cassette sub-family A member 10	59.084	2	18679	73.067	28.864	255200
EQVANSAFVER	1248.61	0.609865	P08238;Q58FF7	HSP90AB1;HSP90AB3P	Heat shock protein HSP 90-beta;Putative heat shock protein HSP 90-beta-3	53.962	2	17012	67.519	45.491	17047
EQVEPTPEDEDDDIELR	2027.88	0.880739	A0A087WX23;A0A087WUL4;Q86TG7;A0A087WXK2;B4DSP0;A0A087WZG9;Q86TG7-2	PEG10;hCG_1642748	Retrotransposon-derived protein PEG10	65.692	2,3	20982	162.26	90.726	253150
ESEPQAAAEPAEAK	1426.66	0.657603	P80723;P80723-2	BASP1	Brain acid soluble protein 1	38.277	2	10136	84.753	52.129	27540
ESLKEEDESDDDNM	1654.62	0.615205	P25788;P25788-2;G3V4X5;H0YJ03	PSMA3	Proteasome subunit alpha type-3	46.267	2	14182	98.337	51.298	241680
ETEEQDSDSAEQGDPAGEGK	2077.82	0.819595	H0Y626;O95361	CDRT1;TRIM16	Tripartite motif-containing protein 16	35.394	2	10265	144.72	82.949	236970
ETELAEEGED	1120.44	0.440793	O43491;E9PHY5;O43491-4;E9PK52;O43491-3;E9PII3;O43491-2;Q6R5J7;Q6ZSX4;E9PPC9	EPB41L2	Band 4.1-like protein 2	45.454	2	13938	52.278	52.278	18369
ETPAATEAPSSTPK	1385.67	0.667439	P80723;P80723-2	BASP1	Brain acid soluble protein 1	37.458	2	11051	68.83	27.126	236740
EVATNSELVQSGK	1360.68	0.683423	CON__P02533;P02533;K7ESE1;CON__Q04695;Q04695;F5GWP8;CON__Q9QWL7	KRT14;KRT17;JUP	Keratin, type I cytoskeletal 14;Keratin, type I cytoskeletal 17	45.328	2	12804	115.34	80.336	56283
EVDEQMLNVQNK	1445.68	0.682043	P68371;Q13885;Q9BVA1;P07437;Q5JP53;Q5ST81	TUBB4B;TUBB2A;TUBB2B;TUBB	Tubulin beta-4B chain;Tubulin beta-2A chain;Tubulin beta-2B chain;Tubulin beta chain	59.227	2	17779	113.38	75.384	26185
EVEDKESEGEEEDEDEDLSK	2338.93	0.929599	A0A0C4DGV5;O95218;O95218-2	ZRANB2	Zinc finger Ran-binding domain-containing protein 2	44.367	3	13446	66.777	20.424	231210
EVEPEPTEDKDLEADEEDTR	2345	0.00303887	P20042	EIF2S2	Eukaryotic translation initiation factor 2 subunit 2	55.262	2,3	17452	116.13	64.088	227130
EVFEFRPELVNDDDEEADDTR	2539.1	0.0986706	Q8WU90;Q8WU90-2	ZC3H15	Zinc finger CCCH domain-containing protein 15	81.052	3	26319	65.855	32.451	225650
FAAATGATPIAGR	1202.64	0.640771	A0A0C4DG17;A6NE09;P08865;C9J9K3;F8WD59	RPSAP58;RPSA	40S ribosomal protein SA	54.075	2	16938	72.089	48.238	221740
FADLSEAANR	1092.52	0.519987	P08670;B0YJC4;B0YJC5;Q5JVS8	VIM	Vimentin	56.109	2	17655	131.82	80.727	219990
FECGEGEEAAETE	1456.53	0.530019	P43897-2;P43897	TSFM	Elongation factor Ts, mitochondrial	50.314	2	15586	140.31	91.656	215360
FETLQAQAGK	1091.56	0.561123	CON__P08729;CON__Q3KNV1;P08729;CON__Q9DCV7	KRT7	Keratin, type II cytoskeletal 7	50.288	2	14514	118.4	60.545	30276
FLEQQNK	905.461	0.460681	P05787-2;CON__Q9H552;CON__P05787;P05787;CON__Q6ISB0;CON__Q9NSB2;Q9NSB2;CON__P08729;CON__Q3KNV1;P08729;CON__Q9DCV7;CON__H-INV:HIT000292931;P08670;B0YJC4;Q8IWY7;CON__Q01546;Q01546;CON__P12035;P12035;CON__P13647;P13647;CON__Q922U2;CON__P02538;CON__P04259;CON__P48668;P02538;P04259;P48668;CON__P50446;CON__O95678;CON__Q8BGZ7;O95678;CON__Q5XKE5;Q5XKE5;CON__Q8VED5;CON__P07744;CON__Q7RTT2;CON__Q8N1N4-2;Q8…	KRT8;KRT84;KRT7;VIM;TTBK2;KRT76;KRT3;KRT5;KRT6A;KRT6B;KRT6C;KRT75;KRT79;KRT78;KRT85;KRT81;KRT83;KRT86;GFAP	Keratin, type II cytoskeletal 8;Keratin, type II cuticular Hb4;Keratin, type II cytoskeletal 7;Vimentin;Keratin, type II cytoskeletal 2 oral;Keratin, type II cytoskeletal 3;Keratin, type II cytoskeletal 5;Keratin, type II cytoskeletal 6A;Keratin, type II cytoskeletal 6B;Keratin, type II cytoskeletal 6C;Keratin, type II cytoskeletal 75;Keratin, type II cytoskeletal 79;Keratin, type II cytoskeletal…	38.997	2	11457	73.26	11.261	52864
FLESGGQDGAGDDDDLEDLEEAEEPDMEEDDDQK	3756.44	0.438823	P07237;H7BZ94;H0Y3Z3	P4HB	Protein disulfide-isomerase	84.439	2,4	26606	91.115	62.705	3253700
FLESGGQDGAGDDDDLEDLEEAEEPDMEEDDDQKAVKDEL	4411.79	0.792914	P07237;H7BZ94;H0Y3Z3	P4HB	Protein disulfide-isomerase	87.429	3,4	28566	75.414	46.086	203190
FNDSEGDDTEETEDYR	1920.71	0.713339	Q9NYF8;Q9NYF8-2;E9PK91;Q9NYF8-3;E9PKI6;E9PQN2;E9PK09	BCLAF1	Bcl-2-associated transcription factor 1	51.677	2	16211	94.203	59.759	24242
FPSGNQGGAGPSQGSGGGTGGSVYTEDNDDDLYG	3219.31	0.313702	P55072	VCP	Transitional endoplasmic reticulum ATPase	72.533	3	23110	55.977	17.717	196430
GADEDDEKEWGDDEEEQPSK	2306.89	0.893488	Q15020;Q15020-4;F8VV04	SART3	Squamous cell carcinoma antigen recognized by T-cells 3	49.834	3	15398	69.361	26.199	193990
GALQNIIPASTGAAK	1410.78	0.783078	P04406;P04406-2;E7EUT5	GAPDH	Glyceraldehyde-3-phosphate dehydrogenase	71.306	2	22835	72.321	72.321	192060
GDAEKPEEELEEDDDEELDETLSER	2920.21	0.210525	Q9NS69	TOMM22	Mitochondrial import receptor subunit TOM22 homolog	78.753	3	25694	121.33	96.778	111510
GDLGIEIPAEK	1140.6	0.602654	P14618;P14618-2;H3BTN5;B4DNK4;P14618-3;H3BR70;P30613;P30613-2	PKM2;PKLR	Pyruvate kinase isozymes M1/M2;Pyruvate kinase;Pyruvate kinase isozymes R/L	71.81	2	23108	71.555	23.711	189530
GDQPAASGDSDDDEPPPLPR	2034.88	0.876657	O00264;O00264-2	PGRMC1	Membrane-associated progesterone receptor component 1	56.73	2	17847	160.67	113.03	188620
GDRSEDFGVNEDLADSDAR	2066.88	0.877719	P04083	ANXA1	Annexin A1	62.908	3	20007	90.654	36.826	185700
GEADDEDDDEDGQDNQGTVTEGSSPAYLK	3056.21	0.21265	Q86U86;Q86U86-8;Q86U86-2;Q86U86-9;Q86U86-3;Q86U86-7;Q86U86-4;Q86U86-5;E7EVG2;H0Y5B5;Q86U86-6;C9JPI5	PBRM1	Protein polybromo-1	58.795	3	17634	55.789	7.4523	105700
GEDNNEELEETES	1493.56	0.564156	Q9Y6N7-2;Q9Y6N7;Q9Y6N7-3;Q9Y6N7-4;A0A087WTM1;Q9Y6N7-5;Q9Y6N7-6;A0A0A0MSX4;A0A087WZ85	ROBO1	Roundabout homolog 1	46.863	2	14421	93.011	56.727	183190
GGDDYSEDEGDSSVSR	1673.63	0.628881	Q99871-2;Q99871;Q99871-3;A6NDA1	HAUS7	HAUS augmin-like complex subunit 7	41.11	2	12344	88.768	32.647	183110
GGFRGRGR	861.468	0.468167	REV__Q5T6F2;REV__Q5JV08;M0R1H0			37.014	2	10862	55.676	9.2503	179350
GGGSGGGEESEGEEVDED	1694.6	0.602726	Q96QR8	PURB	Transcriptional activator protein Pur-beta	39.589	2	11757	90.725	51.948	179240
GGLVGLVDYPDDDEDDDEDEDKEDTLPLSK	3307.43	0.426331	Q6IN85;Q6IN85-2;Q6IN85-4	SMEK1	Serine/threonine-protein phosphatase 4 regulatory subunit 3A	87.744	3	29062	94.955	66.217	150880
GGSGSGPTIEEVD	1203.53	0.525526	A0A0G2JIW1;P0DMV8;P0DMV9;P0DMV8-2;V9GZ37			56.959	2	17956	81.525	35.523	179110
GILAADESTGSIAK	1331.69	0.69326	P04075-2;J3KPS3;P04075;H3BQN4;H3BPS8;H3BUH7	ALDOA	Fructose-bisphosphate aldolase A;Fructose-bisphosphate aldolase	59.787	2	18996	61.423	5.9612	178140
GLFDDEDEESDLFTEAPQDR	2326.97	0.971345	Q641Q2;Q641Q2-2;E7ESD2;F8W7U3;A0A087WYF6	FAM21A	WASH complex subunit FAM21A	91.902	2	30129	75.97	43.045	178000
GLFDEEMNEILTDPSDDTK	2167.95	0.94671	Q15149;Q15149-2;Q15149-3;Q15149-6;Q15149-4;Q15149-5;Q15149-9;Q15149-8;Q15149-7	PLEC	Plectin	94.819	2	31144	155.92	97.795	176730
GLFIIDDK	919.501	0.501483	Q06830;A0A0A0MSI0;A0A0A0MRQ5;Q13162;H7C3T4	PRDX1;PRDX4	Peroxiredoxin-1;Peroxiredoxin-4	81.704	2	26577	80.438	46.185	175730
GNPTVEVDLFTSK	1405.71	0.70891	P06733;K7EM90	ENO1	Alpha-enolase	80.395	2	25145	57.267	22.15	37883
GPPQEEEEEEDEEEEATKEDAEAPGIR	3041.27	0.274522	P51858-3;P51858;P51858-2	HDGF	Hepatoma-derived growth factor	61.911	3,4	19576	83.934	42.76	170330
GPSSVEDIK	930.466	0.465826	P06748;P06748-2;P06748-3	NPM1	Nucleophosmin	43.525	2	13271	117.31	56.953	170270
GSSGLGGGSSR	920.431	0.431172	CON__Q9QWL7;CON__Q04695;Q04695;K7EPJ9	KRT17	Keratin, type I cytoskeletal 17	28.187	2	7522	99.752	99.752	23037
GYSFTTTAER	1131.52	0.519653	CON__P60712;P60709;P63261;I3L4N8;I3L1U9;I3L3I0	ACTB;ACTG1	Actin, cytoplasmic 1;Actin, cytoplasmic 1, N-terminally processed;Actin, cytoplasmic 2;Actin, cytoplasmic 2, N-terminally processed	56.856	2	16890	182.28	128.53	216940
GYSYDDIPDFDD	1420.53	0.530671	Q96A57-2;Q96A57	TMEM230	Transmembrane protein 230	87.3	2	28450	68.069	34.877	159660
HLEPEPEEEIIAEDYDDDPVDYEATR	3088.33	0.330915	O60828;O60828-2;O60828-3;C9JQA1;O60828-4;O60828-5;O60828-6;O60828-7;O60828-8;O60828-9;O60828-10	PQBP1	Polyglutamine-binding protein 1	82.283	3	26734	73.389	41.308	152870
HPHDIIDDINSGAVECPAS	2045.91	0.911268	P30050;P30050-2	RPL12	60S ribosomal protein L12	72.751	3	22528	58.83	37.992	45411
HSTSGTDEGEDGDEPDDGSNDVVDLLPR	2927.22	0.217676	Q14008-3;Q14008;Q14008-2	CKAP5	Cytoskeleton-associated protein 5	79.065	3	25673	95.71	52.495	145960
HTAAPTDPADGPV	1247.58	0.57823	Q04941	PLP2	Proteolipid protein 2	47.838	2	14697	119.45	66.959	145490
HYEDEEDDEEDAPGNDPQEAVPSAAGK	2913.17	0.169663	P19447	ERCC3	TFIIH basal transcription factor complex helicase XPB subunit	53.057	3	16741	82.593	48.761	30835
IDAAEGPSDIPD	1198.54	0.535362	A0A0A0MRI0;P42771;P42771-2	CDKN2A	Cyclin-dependent kinase inhibitor 2A, isoforms 1/2/3	61.927	2	19883	60.255	7.6765	18823
IDEPLEGSEDR	1258.57	0.567725	P61978-2;P61978;P61978-3;S4R359	HNRNPK	Heterogeneous nuclear ribonucleoprotein K	51.599	2	15999	79.82	41.517	143010
IDIIPNPQER	1193.64	0.640436	P08238;Q58FF7	HSP90AB1;HSP90AB3P	Heat shock protein HSP 90-beta;Putative heat shock protein HSP 90-beta-3	68.845	2	21205	68.355	27.859	22767
IEEEEQEPEPPEPFEYIDD	2332.97	0.974699	A0A087WW66;Q99460;Q99460-2	PSMD1	26S proteasome non-ATPase regulatory subunit 1	92.617	2	30294	61.815	32.235	141390
IIAPPERK	922.56	0.560001	CON__P60712;P60709;P62736;P68032;P68133;P63267;A6NL76;P63267-2;Q562R1;P63261	ACTB;ACTA2;ACTC1;ACTA1;ACTG2;ACTBL2;ACTG1	Actin, cytoplasmic 1;Actin, cytoplasmic 1, N-terminally processed;Actin, aortic smooth muscle;Actin, alpha cardiac muscle 1;Actin, alpha skeletal muscle;Actin, gamma-enteric smooth muscle;Beta-actin-like protein 2;Actin, cytoplasmic 2;Actin, cytoplasmic 2, N-terminally processed	37.827	2	10054	86.833	42.484	33983
IINEPTAAAIAY	1245.66	0.660503	E9PK54	HSPA8		77.205	2	24041	73.951	46.802	31834
IISNASCTTNCLAPLAK	1832.91	0.912454	P04406;P04406-2;E7EUT5	GAPDH	Glyceraldehyde-3-phosphate dehydrogenase	65.965	2,3	20127	123.14	92.967	164290
ILATPPQEDAPSVDIANIR	2019.06	0.0636695	P29401-2;P29401;A0A0B4J1R6;E9PFF2	TKT	Transketolase	79.69	3	24948	53.779	33.39	23593
ILEPDDFLDDLDDEDYEEDTPK	2640.11	0.112649	J3KMZ8;Q92785	DPF2	Zinc finger protein ubi-d4	95.019	2,3	31210	110.75	69.234	138110
INETDTFGPGDDDEIQFDDIGDDDEDIDDI	3357.33	0.332825	O14602;P47813;A6NJH9;X6RAC9	EIF1AY;EIF1AX	Eukaryotic translation initiation factor 1A, Y-chromosomal;Eukaryotic translation initiation factor 1A, X-chromosomal	95.218	3	30318	72.082	30.995	5594600
IQEQESSGEEDSDLSPEER	2162.91	0.908745	P41236;Q6NXS1;E7EMN6	PPP1R2;PPP1R2P3	Protein phosphatase inhibitor 2;Putative protein phosphatase inhibitor 2-like protein 3	49.877	3	15467	63.46	30.563	136920
KDWDDDQND	1149.42	0.421061	P50990;P50990-2;P50990-3;H7C2U0	CCT8	T-complex protein 1 subunit theta	39.648	2	11679	90.05	61.876	123230
KEESEESDDDMGFGLFD	1948.75	0.752033	P05387;P05386;H0YDD8;P05386-2	RPLP2;RPLP1	60S acidic ribosomal protein P2;60S acidic ribosomal protein P1	93.635	2	31074	100.58	70.596	92874
KFLESGGQDGAGDDDDLEDLEEAEEPDMEEDDDQK	3884.53	0.533786	P07237;H7BZ94;H0Y3Z3	P4HB	Protein disulfide-isomerase	80.788	3	25253	66.474	25.477	234000
KFVEEEDDDEEEEEENLDDQDEQGNLK	3268.32	0.317509	Q7KZ85;Q7KZ85-3	SUPT6H	Transcription elongation factor SPT6	61.724	3	19578	63.63	4.7266	118540
KGQGGAGAGDDEEED	1433.55	0.55426	A0A024R4M0;P46781	RPS9	40S ribosomal protein S9	28.599	2	7820	229.9	185.28	117610
KIMSTMK	837.445	0.445231	REV__Q96IZ5-3;REV__H0Y6F9			28.086	2	6502	62.659	1.9767	78704
KITIADCGQLE	1246.62	0.622737	P62937;P62937-2	PPIA	Peptidyl-prolyl cis-trans isomerase A	62.106	2	19709	124.21	78.839	117590
KKEEEEDEEDEEDEEEEEDEEDEDEEEDDDDE	4005.32	0.321783	P09429	HMGB1	High mobility group protein B1	54.128	3	17696	106.88	106.88	174130
KKNEPEDEEEEEEEEDEDEEEEDEDEE	3383.2	0.197573	P26583	HMGB2	High mobility group protein B2	50.021	3	15675	254.32	215.65	3132400
KKVEEEDEEEEEEEEEEEEEEDE	2926.09	0.0894664	O15347	HMGB3	High mobility group protein B3	52.385	3	16606	129.46	84.099	117010
KLLEGEESR	1059.56	0.556038	P05787-2;CON__P05787;P05787;CON__Q9H552;P17661;CON__P08729;CON__Q3KNV1;P08729;CON__Q9DCV7;P08670;B0YJC4;B0YJC5;P41219-2;P41219;H7C5W5	KRT8;DES;KRT7;VIM;PRPH	Keratin, type II cytoskeletal 8;Desmin;Keratin, type II cytoskeletal 7;Vimentin;Peripherin	37.862	2	10039	83.869	37.05	50881
KNEPEDEEEEEEEEDEDEEEEDEDEE	3255.1	0.10261	P26583	HMGB2	High mobility group protein B2	53.197	2,3	16540	128.67	102.43	113970
KRDAEDDGEEEDD	1521.57	0.570304	Q9BTT0;Q9BTT0-2;Q9BTT0-3;Q5TB25;Q5TB19;H0YCE2	ANP32E	Acidic leucine-rich nuclear phosphoprotein 32 family member E	28.623	2	6692	168.76	137.05	125600
KREDDDDDDDDDDDYDNL	2201.76	0.762868	Q16594	TAF9	Transcription initiation factor TFIID subunit 9	55.527	2	16462	108.18	72.041	91335
KREPEDEGEDDD	1432.56	0.559011	P39687	ANP32A	Acidic leucine-rich nuclear phosphoprotein 32 family member A	30.631	2	8463	127.87	90.54	112000
KTEAPAAPAAQETK	1411.73	0.730708	P80723;P80723-2	BASP1	Brain acid soluble protein 1	33.119	2	8314	89.992	46.695	28377
KVEEEDEEEEEEEEEEEEEEDE	2797.99	0.994503	O15347	HMGB3	High mobility group protein B3	54.827	2,3	16140	158.58	105.07	912370
KVEEEQEADEEDVSEEEAESK	2437.01	0.0139975	Q9H3N1	TMX1	Thioredoxin-related transmembrane protein 1	49.115	3	15093	89.011	53.59	106720
KYVISDEEEEDDD	1584.63	0.631507	Q8WVC0;Q8WVC0-2	LEO1	RNA polymerase-associated protein LEO1	52.391	2	16353	166.62	118.09	103430
LAADEDDDDDDEEDDDEDDDDDDFDDEEAEEK	3722.2	0.195066	P06748;P06748-2;P06748-3	NPM1	Nucleophosmin	59.794	2	18950	90.899	60.544	101460
LAADEDDDDDDEEDDDEDDDDDDFDDEEAEEKAPVK	4117.45	0.448321	P06748;P06748-2;P06748-3	NPM1	Nucleophosmin	60.272	3	19257	96.793	70.371	65654
LAADEDDDDDDEEDDDEDDDDDDFDDEEAEEKAPVKK	4245.54	0.543284	P06748;P06748-2;P06748-3	NPM1	Nucleophosmin	61.598	3,4	20509	163.09	126.75	50704000
LDETDDPDDYGDR	1524.59	0.585226	P07384	CAPN1	Calpain-1 catalytic subunit	49.241	2	15351	110.38	72.692	18784
LDIDSPPITAR	1196.64	0.640102	P14618;P14618-2;H3BTN5;B4DNK4;H3BQ34;H3BTJ2;H3BUW1;H3BT25;H3BU13;H3BQZ3;H3BN34	PKM2	Pyruvate kinase isozymes M1/M2;Pyruvate kinase	67.562	2	21871	107.06	79.627	31363
LERENAEVDGDDDAEEMEAK	2263.94	0.938664	P05198	EIF2S1	Eukaryotic translation initiation factor 2 subunit 1	51.612	3	16052	90.718	51.37	96158
LERENAEVDGDDDAEEMEAKAED	2579.05	0.0453144	P05198	EIF2S1	Eukaryotic translation initiation factor 2 subunit 1	58.933	3	18584	86.557	39.475	95746
LESMLTPPIARR	1382.77	0.770405	Q9BXW9-1;Q9BXW9;Q9BXW9-3;H7BZJ7	FANCD2	Fanconi anemia group D2 protein	33.632	2	9615	58.132	32.015	95457
LGIYDADGDGDFDVDDAK	1899.8	0.801032	Q12797;Q12797-10;E5RG56;Q12797-2;Q12797-8;Q12797-5;A0A0A0MSK8;Q12797-6;Q12797-9;Q12797-3;Q12797-4;Q12797-7;E5RG29;G3XAN5;E5RHK2;E5RHJ2	ASPH	Aspartyl/asparaginyl beta-hydroxylase	79.357	2	25835	184.22	108.21	466370
LGLGIDEDDPTADDTSAAVTEEMPPLEGDDDTSR	3546.53	0.531542	P07900-2;P07900	HSP90AA1	Heat shock protein HSP 90-alpha	89.881	3	29684	73.753	37.83	194570
LIEVDDER	987.487	0.48729	P62753;A2A3R7	RPS6	40S ribosomal protein S6	51.297	2	15946	71.379	24.918	92104
LLDPEDVDVPQPDEK	1707.82	0.820311	Q15149;Q15149-2;Q15149-3;Q15149-6;Q15149-4;Q15149-5;Q15149-9;Q15149-8;Q15149-7;E9PMV1	PLEC	Plectin	72.006	2	23115	88.73	21.95	91271
LLDQQNPDEDFS	1419.62	0.615403	P46108	CRK	Adapter molecule crk	68.609	2	22000	66.393	52.135	90575
LLEGEESR	931.461	0.461075	P05787-2;CON__P05787;P05787;CON__Q9H552;P17661;CON__Q6ISB0;CON__Q9NSB2;Q9NSB2;CON__P08729;CON__Q3KNV1;P08729;CON__Q9DCV7;P08670;B0YJC4;B0YJC5;P41219-2;P41219;H7C5W5	KRT8;DES;KRT84;KRT7;VIM;PRPH	Keratin, type II cytoskeletal 8;Desmin;Keratin, type II cuticular Hb4;Keratin, type II cytoskeletal 7;Vimentin;Peripherin	39.387	2	10569	74.376	51.023	39987
LLLPGELAK	952.596	0.595718	U3KQK0;Q5QNW6-2;Q96A08;B2R4S9;O60814;P06899;P23527;P33778;P57053;P58876;P62807;Q16778;Q5QNW6;Q8N257;Q93079;Q99877;Q99879;Q99880	HIST1H2BA;HIST1H2BF;HIST1H2BK;HIST1H2BJ;HIST1H2BO;HIST1H2BB;H2BFS;HIST1H2BD;HIST1H2BC;HIST2H2BE;HIST2H2BF;HIST3H2BB;HIST1H2BH;HIST1H2BN;HIST1H2BM;HIST1H2BL	Histone H2B type 1-A;Histone H2B;Histone H2B type 1-K;Histone H2B type 1-J;Histone H2B type 1-O;Histone H2B type 1-B;Histone H2B type F-S;Histone H2B type 1-D;Histone H2B type 1-C/E/F/G/I;Histone H2B type 2-E;Histone H2B type 2-F;Histone H2B type 3-B;Histone H2B type 1-H;Histone H2B type 1-N;Histone H2B type 1-M;Histone H2B type 1-L	76.988	2	23866	79.906	2.2323	183590
LPEEDEEEEEEEEEGEDDEDADNDDNSGCSGENKEENIK	4499.66	0.659393	Q8N108-12;Q8N108-13;Q8N108;Q8N108-15;Q8N108-17;Q8N108-18;Q8N108-14;Q8N108-16;Q8N108-19	MIER1	Mesoderm induction early response protein 1	55.477	4	17408	73.317	46.484	88704
LQSIGTENTEENRR	1645.8	0.801975	P04075-2;J3KPS3;P04075;H3BQN4;H3BPS8;H3BR04;H3BUH7;H3BMQ8	ALDOA	Fructose-bisphosphate aldolase A;Fructose-bisphosphate aldolase	40.687	3	11138	52.555	52.555	40876
LSLEGDHSTPPSAYGSVK	1843.9	0.895207	P07355-2;A6NMY6;P07355;H0YN42;H0YMU9;H0YMD0;H0YKS4;H0YMM1;H0YMW4;H0YKX9;H0YMT9;H0YLV6;H0YKZ7;H0YKL9;H0YKV8;H0YKN4;H0YMD9;H0YNB8	ANXA2P2;ANXA2	Putative annexin A2-like protein;Annexin A2;Annexin	59.023	3	17769	67.326	34.06	47279
LTTDVDPDLDQDED	1589.66	0.658056	Q629K1	TRIQK	Triple QxxK/R motif-containing protein	66.097	2	21065	60.345	22.23	83035
LVQDVANNTNEEAGDGTTTATVLAR	2559.24	0.241253	P10809;E7ESH4;E7EXB4;C9JL25;P10809-2	HSPD1	60 kDa heat shock protein, mitochondrial	64.104	3	19495	55.228	24.641	48578
LVSESSDVLPK	1172.63	0.628869	P05787-2;CON__P05787;P05787	KRT8	Keratin, type II cytoskeletal 8	57.382	2	17131	115.18	69.522	56525
MAGPAALSAAAAAALAAALLLLRR	2291.31	0.314756	Q9BUP3-3			31.934	2	9168	10.399	2.1779	79001
MAHFSSEDQAMLQAMLR	2006.9	0.901237	Q96NH3-4;Q96NH3;A2A304;Q96NH3-5	BROMI;C6orf170	Protein broad-minded	94.902	2	31148	49.482	9.2446	78987
MERAISPGLLVRALLLLLLLLGLAAR	2842.76	0.755811	Q9NZJ5	EIF2AK3	Eukaryotic translation initiation factor 2-alpha kinase 3	73.07	3	23584	14.064	3.4325	72539
MLLFSVLLLLSLVTGTQLGPR	2328.35	0.349076	Q6UWB4;Q6UWB4-2	PRSS55	Serine protease 55	34.125	3	9887	14.199	5.1981	65160
MMDPCSVGVQLRTTNECHKTYYTR	3004.33	0.329966	Q8N8R7;E9PRK7	C11orf46	ARF7 effector protein	93.541	3	30681	21.129	2.5152	64795
MNLSAQDHQTFFTCDTDFLRPSDTVMQK	3390.5	0.495511	Q8TDW4-4			18.563	3	4245	5.0532	1.2935	61683
MSGLITIVVLLGIAFVVYK	2093.22	0.221022	Q96BY9-2			94.719	3	31493	17.718	5.3389	89262
MSRYLLPLSALGTVAGAAVLLK	2301.31	0.313025	Q8NBN7;G8JLA1;K7ERV1;K7EQB5	RDH13	Retinol dehydrogenase 13	27.889	2	6674	25.496	7.9187	56008
MWRPSVLLLLLLLRHGAQGK	2358.37	0.372211	Q96D15;M0QYB8	RCN3	Reticulocalbin-3	36.488	3	10652	28.869	13.691	52447
MYAQPVTNTKEVK	1565.78	0.775944	Q92535	PIGC	Phosphatidylinositol N-acetylglucosaminyltransferase subunit C	74.077	2	24004	27.409	10.19	52407
NAEEESESEAEEGD	1523.54	0.538335	Q7L1Q6-3;Q7L1Q6-4;Q7L1Q6;Q7L1Q6-2;H0Y503	BZW1	Basic leucine zipper and W2 domain-containing protein 1	39.485	2	11641	102.52	78.229	50909
NAEQNGPVDGQGDNPGPQAAEQGTDTAVPSDSDK	3365.45	0.451592	P34932	HSPA4	Heat shock 70 kDa protein 4	53.896	3	16846	65.577	26.367	50817
NDDDEEEAAR	1162.44	0.437439	Q05682;Q05682-2;Q05682-6;Q05682-3;E7EX44;Q05682-4;E9PGZ1;Q05682-5;C9J813;C9JEK3;F8WE61;C9JE79	CALD1	Caldesmon	28.772	2	7737	151.79	108.18	46936
NDHDDDEDEEVISK	1658.65	0.654368	Q12789;Q12789-3	GTF3C1	General transcription factor 3C polypeptide 1	41.877	3	12598	64.104	27.257	50398
NEDEEEEEEEKDEAEDLLGR	2405.98	0.983032	Q9Y5B9	SUPT16H	FACT complex subunit SPT16	75.148	3	24238	79.88	47.689	50373
NFSDNQLQEGK	1278.58	0.584044	P37802-2;P37802;X6RJP6	TAGLN2	Transgelin-2	49.862	2	15458	98.156	36.377	50243
NIEDVIAQGIGK	1255.68	0.677216	P05387;H0YDD8	RPLP2	60S acidic ribosomal protein P2	85.81	2	28000	93.959	62.529	49871
NLDDGIDDER	1160.49	0.49456	P11940;Q9H361;E7ERJ7;E7EQV3;P11940-2;A0A087WTT1;H0YAR2;H0YAP2	PABPC1;PABPC3	Polyadenylate-binding protein 1;Polyadenylate-binding protein 3	51.274	2	15890	131.83	77.76	49680
NLKTEEEEEEEEEEEEDDEEEEGDDEGQK	3498.31	0.30852	Q9UKV3;Q9UKV3-5;E7EQT4;S4R3H4	ACIN1	Apoptotic chromatin condensation inducer in the nucleus	55.502	3	17532	159.86	130.53	49216
NLQTVNVDEN	1144.54	0.536031	P62899	RPL31	60S ribosomal protein L31	54.229	2	16993	70.488	38.074	49074
NPDDITNEEYGEFYK	1832.77	0.774089	P07900-2;P07900	HSP90AA1	Heat shock protein HSP 90-alpha	73.713	2	23809	97.797	61.159	48526
NQAIYAAVDDDDDDAA	1680.68	0.675103	Q9UK59;Q9UK59-2	DBR1	Lariat debranching enzyme	66.953	2	21532	97.273	97.273	402550
NSSLLSFDNEDENE	1611.65	0.653639	Q96AT1	KIAA1143	Uncharacterized protein KIAA1143	80.711	2	26186	181.71	105.63	46068
NTGIICTIGPASR	1358.7	0.697634	P14618;P14618-2;H3BTN5;B4DNK4;H3BQ34;H3BTJ2;H3BUW1;H3BT25;H3BU13	PKM2	Pyruvate kinase isozymes M1/M2;Pyruvate kinase	64.848	2	19763	143.25	94.251	70626
QDENDDDDDWNPCK	1764.62	0.616936	Q14974;Q14974-2	KPNB1	Importin subunit beta-1	56.329	2	17612	74.853	42.732	40918
QEYDESGPSIVHR	1515.7	0.695385	CON__P60712;P60709;A5A3E0;Q6S8J3;Q9BYX7;P0CG38;P0CG39;P63261	ACTB;POTEF;POTEE;POTEKP;POTEI;POTEJ;ACTG1	Actin, cytoplasmic 1;Actin, cytoplasmic 1, N-terminally processed;POTE ankyrin domain family member F;POTE ankyrin domain family member E;Putative beta-actin-like protein 3;POTE ankyrin domain family member I;POTE ankyrin domain family member J;Actin, cytoplasmic 2;Actin, cytoplasmic 2, N-terminally processed	50.507	2	14668	65.295	27.057	17748
QITVNDLPVGR	1210.67	0.666986	Q06830;A0A0A0MSI0;A0A0A0MRQ5;P32119	PRDX1;PRDX2	Peroxiredoxin-1;Peroxiredoxin-2	69.433	2	22509	96.229	71.534	30110
RAAEDDEDDDVDTK	1592.64	0.643803	P06454;P06454-2;B8ZZQ6;H7C2N1;B8ZZW7;A0A087WUT1;B8ZZA1	PTMA	Prothymosin alpha;Thymosin alpha-1	32.432	3	9136	104.55	58.72	38994
RAAEDDEDDDVDTKK	1720.74	0.738766	P06454;P06454-2;B8ZZQ6;H7C2N1;B8ZZW7;A0A087WUT1;B8ZZA1	PTMA	Prothymosin alpha;Thymosin alpha-1	31.108	3	8681	86.548	20.525	38920
RDAEDDGEEEDD	1393.48	0.475341	Q9BTT0;Q9BTT0-2;Q9BTT0-3;Q5TB25;Q5TB19;H0YCE2	ANP32E	Acidic leucine-rich nuclear phosphoprotein 32 family member E	28.962	2	6813	93.345	93.345	16591
RGEFSGNDMNSK	1340.58	0.577913	D6RJB7;Q8N7Z5	ANKRD31	Ankyrin repeat domain-containing protein 31	33.935	3	9661	53.557	21.96	38181
SALEDKERDEDDEDGDGDGDGATGK	2595.03	0.0328354	P50579;F8VQZ7;P50579-3;G3V1U3	METAP2	Methionine aminopeptidase 2;Methionine aminopeptidase	37.721	3	11067	106.63	55.284	35375
SASPDDDLGSSNWEAADLGNEER	2434.02	0.0156692	O00193;E9PM92;E9PQA1	SMAP;C11orf58	Small acidic protein	75.652	3	24436	55.844	17.606	35185
SDAAVDTSSEITTK	1465.68	0.678398	P06454;P06454-2;B8ZZQ6	PTMA	Prothymosin alpha;Thymosin alpha-1	57.237	2	18001	119.96	66.883	34127
SDKPDMAEIEKFDK	1693.79	0.786902	P62328	TMSB4X	Thymosin beta-4;Hematopoietic system regulatory peptide	70.482	3	21729	85.837	52.634	26944
SDNKDDDIDIDAI	1447.63	0.631447	P55010	EIF5	Eukaryotic translation initiation factor 5	74.797	2	24057	78.814	36.096	33825
SGDEGSEDEAPSGED	1479.51	0.51212	Q9H1E3;Q9H1E3-2	NUCKS1	Nuclear ubiquitous casein and cyclin-dependent kinase substrate 1	34.974	2	10018	68.809	40.842	32232
SGPTDDGEEEMEEDTVTNGS	2097.78	0.780432	P09661	SNRPA1	U2 small nuclear ribonucleoprotein A'	59.517	2	18785	85.937	46.599	29613
SHVTEEEEEEEEEESDS	2021.73	0.734528	O75971;O75971-2	SNAPC5	snRNA-activating protein complex subunit 5	44.455	2	13632	76.759	44.484	29362
SLDDDLDGVPLDATEDSK	1903.85	0.853462	O15042;E7ET15;O15042-2;O15042-3;H7C4V2	U2SURP	U2 snRNP-associated SURP motif-containing protein	77.583	2	25091	81.317	49.61	28536
SLDSDESEDEEDDYQQK	2030.77	0.771248	Q13442	PDAP1	28 kDa heat- and acid-stable phosphoprotein	47.992	2	14770	213.51	133.89	28052
SLTFPPGSSMRGLLVLSVLLGAVFGK	2703.5	0.503345	S4R433			92.66	3	30696	19.324	1.6035	20470
SNVSDAVAQSTR	1233.59	0.594943	P60174;P60174-1;P60174-4	TPI1	Triosephosphate isomerase	45.591	2	13974	116.63	53.315	25686
SRDEDNDEDEERLEEEEQNEEEEVDN	3223.23	0.230485	Q9NRF9	POLE3	DNA polymerase epsilon subunit 3	63.25	3	20057	70.994	33.315	24479
SSPGLEEQEEEREEEEEEDDDDDDDPTER	3451.29	0.293873	O75054-2;O75054	IGSF3	Immunoglobulin superfamily member 3	55.936	3	17583	93.949	55.366	22007
SSSYPTGLADVKAGPAQTLIRPQDMK	2788.41	0.406544	E9PL83	ADM		57.067	4	18323	23.123	3.2553	274500
SVPVTVDDDDDDNDPENR	2015.82	0.819201	P46100;P46100-4;P46100-3;P46100-5;P46100-2;A0A096LNL9;P46100-6;A0A096LP59	ATRX	Transcriptional regulator ATRX	52.166	2	16280	111.01	84.225	173910
TAENATSGETLEENEAGD	1836.75	0.749725	Q9UQ80;Q9UQ80-2	PA2G4	Proliferation-associated protein 2G4	51.067	2,3	15857	118.31	51.319	16807
TEEEEEEEEEEEEDDEEEEGDDEGQK	3143.09	0.0865659	Q9UKV3;Q9UKV3-5;E7EQT4;S4R3H4	ACIN1	Apoptotic chromatin condensation inducer in the nucleus	50.904	3	15812	105.72	50.882	15449
TESGMAREESDDELSLGHGRR	2389.06	0.0564286	Q9H5I5-3			36.609	4	10525	20.596	1.0096	29604
TIGGGDDSFNTFFSETGAGK	2006.89	0.885765	F5H5D3;Q9BQE3;Q13748;Q6PEY2;Q13748-2;F8VVB9;F8W0F6;F8VQQ4;F8VS66;F8VRZ4;F8VWV9;F8VX09;F8VRK0;F8VXZ7;P68363;Q71U36;Q71U36-2;P68363-2;CON__ENSEMBL:ENSBTAP00000016242	TUBA1C;TUBA3C;TUBA3E;TUBA1B;TUBA1A	Tubulin alpha-1C chain;Tubulin alpha-3C/D chain;Tubulin alpha-3E chain;Tubulin alpha-1B chain;Tubulin alpha-1A chain	90.02	2	28508	50.425	12.831	19367
TLSNAEDYLDDEDSD	1700.65	0.653699	Q92882	OSTF1	Osteoclast-stimulating factor 1	72.446	2	22382	121.18	87.909	92686
TTPSYVAFTDTER	1486.69	0.693988	A0A0G2JIW1;P0DMV8;P0DMV9;P0DMV8-2;P34931;Q53FA3;P54652;E9PPY6;E9PN25;P17066;P48741;P11142;E9PKE3;E9PNE6;P11142-2;E9PLF4;E9PQK7;E9PQQ4;E9PI65;E9PK54	HSPA1L;HSPA2;HSPA8;HSPA6;HSPA7	Heat shock 70 kDa protein 1-like;Heat shock-related 70 kDa protein 2;Heat shock 70 kDa protein 6;Putative heat shock 70 kDa protein 7;Heat shock cognate 71 kDa protein	68.836	2	21106	51.726	20.129	64059
TVAQQHDEDGIEEEDDDDDEIDDDDTISDWNLR	3861.54	0.536898	Q92973;Q92973-2;Q92973-3	TNPO1	Transportin-1	81.788	3	25643	64.767	33.279	65257
TVDLGISDLEDDC	1450.61	0.613355	Q8NHQ9;F5H5U2;Q8NHQ9-2	DDX55	ATP-dependent RNA helicase DDX55	85.556	2	28168	77.124	59.033	22797
VAAAPDEDLDGDDEDDAEDENNIDNR	2831.11	0.112542	Q9BXV9	C14orf142	Uncharacterized protein C14orf142	58.567	2,3,4	17548	165.53	134.04	7877800
VAPEEHPVLLTEAPLNPK	1953.06	0.0571275	CON__P60712;P60709;E7EVS6;G5E9R0;P63261;I3L4N8;I3L1U9;I3L3I0;J3KT65;I3L3R2;K7EM38	ACTB;ACTG1	Actin, cytoplasmic 1;Actin, cytoplasmic 1, N-terminally processed;Actin, cytoplasmic 2;Actin, cytoplasmic 2, N-terminally processed	71.781	3	22093	69.331	1.7254	410950
VEEEPEEEPEETAEDTTEDTEQDEDEEMDVGTDEEEETAK	4615.76	0.757041	P14625;H0YIV0	HSP90B1	Endoplasmin	71.834	4	22267	81.18	62.775	965130
VKLAADEDDDDDDEEDDDED	2281.8	0.798979	E5RI98	NPM1		48.892	2	14039	142.94	100.02	53318
VKLAADEDDDDDDEEDDDEDDDDDDFDDEEAEEK	3949.36	0.358443	P06748;P06748-2;P06748-3	NPM1	Nucleophosmin	60.752	3	18381	162.1	162.1	11605000
VPSPLEGSEGDGDTD	1473.61	0.610712	Q9Y606;Q9Y606-2;F5H1S9;F5H168	PUS1	tRNA pseudouridine synthase A, mitochondrial;Pseudouridine synthase	59.041	2	18866	99.844	79.32	46599
VTIAQGGVLPNIQAVLLPK	1930.16	0.161533	P16104;Q96QV6;P04908;P0C0S8;P20671;Q6FI13;Q7L7L0;Q93077;Q16777;Q9BTM1;Q96KK5;Q99878;Q8IUE6;H0YFX9	H2AFX;HIST1H2AA;HIST1H2AB;HIST1H2AG;HIST1H2AD;HIST2H2AA3;HIST3H2A;HIST1H2AC;HIST2H2AC;H2AFJ;HIST1H2AH;HIST1H2AJ;HIST2H2AB	Histone H2A.x;Histone H2A type 1-A;Histone H2A type 1-B/E;Histone H2A type 1;Histone H2A type 1-D;Histone H2A type 2-A;Histone H2A type 3;Histone H2A type 1-C;Histone H2A type 2-C;Histone H2A.J;Histone H2A type 1-H;Histone H2A type 1-J;Histone H2A type 2-B;Histone H2A	95.164	2,3	30337	94.882	69.727	209950
VTLTSEEEAR	1133.56	0.556432	P00338-3;P00338;P00338-4	LDHA	L-lactate dehydrogenase A chain	46.572	2	13149	128.81	76.021	50928
YAALSVDGEDENEGEDYAE	2074.81	0.812719	E7EX17;P23588;P23588-2	EIF4B	Eukaryotic translation initiation factor 4B	70.719	2	23298	95.409	57.033	513930
YALYDATYETK	1336.62	0.618698	E9PK25;P23528;E9PP50;Q9Y281;G3V1A4;Q9Y281-3;E9PQB7;E9PLJ3	CFL1;CFL2	Cofilin-1;Cofilin-2	66.129	2	20193	70.488	38.234	60377
YFQINQDEEEEEDED	1930.72	0.722841	P35268;K7ERI7	RPL22	60S ribosomal protein L22	71.927	2,3	21323	253.16	253.16	6741100
YICDNQDTISSK	1442.63	0.634759	CON__P02769			46.161	2	13003	98.407	35.713	54513
YIDQEELNK	1150.55	0.550618	P08238;Q58FF8;Q14568;P07900-2;P07900	HSP90AB1;HSP90AB2P;HSP90AA2;HSP90AA1	Heat shock protein HSP 90-beta;Putative heat shock protein HSP 90-beta 2;Putative heat shock protein HSP 90-alpha A2;Heat shock protein HSP 90-alpha	49.459	2	14387	76.943	21.879	73547
YISPDQLADLYK	1424.72	0.718746	P06733;P06733-2	ENO1	Alpha-enolase	86.353	2	27189	100.38	59.787	95607
YQIEDDEDD	1140.41	0.409493	Q9UNS1;Q9UNS1-2	TIMELESS	Protein timeless homolog	52.275	2	15264	109.29	78.726	32974
YVISDEEEEDDD	1456.54	0.536544	Q8WVC0;Q8WVC0-2	LEO1	RNA polymerase-associated protein LEO1	58.05	2	18464	93.258	61.662	96105
YYDEDEDEE	1205.39	0.388423	Q9UHB6-4;Q9UHB6;Q9UHB6-5;Q9UHB6-2;F8VQE1;Q9UHB6-3;F8VS07	LIMA1	LIM domain and actin-binding protein 1	45.285	2	13807	92.062	92.062	47172
